# Supplementary material for: Crystal structure of methyl (2Z)-3-(4-chloro­phen­yl)-2-[(3-methyl-1H-indol-1-yl)meth­yl]prop-2-enoate
Source: Acta Crystallogr E Crystallogr Commun. 2015 May 30;71(Pt 6):720–2. doi: 10.1107/S2056989015010002 (PMC4459359; doi:10.1107/S2056989015010002)
Supplement: Supplementary file 1 [file e-71-00720-sup1.cif]

##############################################################################
#                                                                            #
# This CIF contains the data in a paper accepted for publication in          #
# Acta Crystallographica Section E. It conforms to the requirements of       #
# Notes for Authors for Acta Crystallographica Section E, and has been       #
# peer reviewed under the auspices of the IUCr Commission on Journals.       #
#                                                                            #
# Full details of the Crystallographic Information File format               #
# are given in the paper "The Crystallographic Information File (CIF):       #
# a New Standard Archive File for Crystallography" by S. R. Hall, F. H.      #
# Allen and I. D. Brown [Acta Cryst. (1991), A47, 655-685].                  #
#                                                                            #
# The current version of the core CIF dictionary is obtainable from          #
# ftp://ftp.iucr.org/pub/cif_core.dic.                                       #
#                                                                            #
# Software is freely available for graphical display of the structure(s)     #
# in this CIF. For information consult the CIF software page                 #
# http://www.iucr.org/resources/cif/software.                                #
#                                                                            #
# This file may be used for bona fide research purposes within the           #
# scientific community so long as proper attribution is given to the journal # 
# article from which it was obtained.                                        #
#                                                                            #
##############################################################################
data_I
_database_code_depnum_ccdc_archive 'CCDC 1402521'
_audit_creation_method     SHELXL-2013
_chemical_name_systematic
;\
Methyl
(2<i>Z</i>)-3-(4-chlorophenyl)-2-[(3-methyl-1<i>H</i>-indol-1-yl)methyl]prop-\
2-enoate
;
_chemical_name_common     ?
_chemical_formula_moiety     'C20 H18 Cl N O2'
_chemical_formula_sum     'C20 H18 Cl N O2'
_chemical_formula_iupac     'C20 H18 Cl N O2'
_chemical_formula_weight     339.80
_chemical_melting_point     ?
_shelx_space_group_comment
;
The symmetry employed for this shelxl refinement is uniquely defined
by the following loop, which should always be used as a source of
symmetry information in preference to the above space-group names.
They are only intended as comments.
;
_space_group_crystal_system     monoclinic
_space_group_name_H-M_alt     'P 21/n'
_space_group_name_Hall     '-P 2yn'
loop_
    _space_group_symop_operation_xyz
    'x, y, z'
    '-x+1/2, y+1/2, -z+1/2'
    '-x, -y, -z'
    'x-1/2, -y-1/2, z-1/2'
_cell_length_a     9.5867(5)
_cell_length_b     15.9077(8)
_cell_length_c     10.8902(6)
_cell_angle_alpha     90
_cell_angle_beta     94.7870(10)
_cell_angle_gamma     90
_cell_volume     1654.99(15)
_cell_formula_units_Z     4
_cell_measurement_reflns_used     12437
_cell_measurement_theta_min     2.3
_cell_measurement_theta_max     27.7
_cell_measurement_temperature     292(2)
_exptl_crystal_description     Block
_exptl_crystal_colour     Colourless
_exptl_crystal_size_max     0.20
_exptl_crystal_size_mid     0.18
_exptl_crystal_size_min     0.16
_exptl_crystal_density_diffrn     1.364
_exptl_crystal_density_meas     ?
_exptl_crystal_density_method     'not measured'
_exptl_crystal_F_000     712
_exptl_absorpt_coefficient_mu     0.243
_exptl_absorpt_correction_type     none
_exptl_absorpt_process_details     ?
_shelx_estimated_absorpt_T_min     ?
_shelx_estimated_absorpt_T_max     ?
_exptl_absorpt_correction_T_min     ?
_exptl_absorpt_correction_T_max     ?
_exptl_special_details     ?
_diffrn_ambient_temperature     292(2)
_diffrn_radiation_type     MoK\a
_diffrn_radiation_wavelength     0.71073
_diffrn_radiation_source     'fine-focus sealed tube'
_diffrn_measurement_device_type     'Bruker SMART APEX CCD area-detector'
_diffrn_measurement_method     '\w scans'
_diffrn_detector_area_resol_mean     ?
_diffrn_reflns_number     19078
_diffrn_reflns_av_R_equivalents     0.0261
_diffrn_reflns_theta_min     2.272
_diffrn_reflns_theta_max     28.011
_diffrn_reflns_theta_full     25.242
_diffrn_measured_fraction_theta_max     0.988
_diffrn_measured_fraction_theta_full     1.000
_diffrn_reflns_limit_h_min     -12
_diffrn_reflns_limit_h_max     12
_diffrn_reflns_limit_k_min     -20
_diffrn_reflns_limit_k_max     20
_diffrn_reflns_limit_l_min     -14
_diffrn_reflns_limit_l_max     14
_refine_special_details     ?
_reflns_number_total     3944
_reflns_number_gt     3313
_reflns_threshold_expression     I>2\s(I)
_refine_ls_structure_factor_coef     Fsqd
_refine_ls_matrix_type     full
_refine_ls_R_factor_all     0.0535
_refine_ls_R_factor_gt     0.0444
_refine_ls_wR_factor_gt     0.1184
_refine_ls_wR_factor_ref     0.1266
_refine_ls_goodness_of_fit_ref     1.022
_refine_ls_restrained_S_all     1.022
_refine_ls_number_reflns     3944
_refine_ls_number_parameters     219
_refine_ls_number_restraints     0
_refine_ls_hydrogen_treatment     constr
_refine_ls_weighting_scheme     calc
_refine_ls_weighting_details
;
 w=1/[\s^2^(Fo^2^)+(0.0722P)^2^+0.3404P]
 where P=(Fo^2^+2Fc^2^)/3
;
_atom_sites_solution_hydrogens     geom
_atom_sites_solution_primary     ?
_atom_sites_solution_secondary     ?
_refine_ls_shift/su_max     0.002
_refine_ls_shift/su_mean     0.000
_refine_diff_density_max     0.302
_refine_diff_density_min     -0.232
_refine_ls_extinction_method     none
_refine_ls_extinction_coef     .
loop_
    _atom_type_symbol
    _atom_type_description
    _atom_type_scat_dispersion_real
    _atom_type_scat_dispersion_imag
    _atom_type_scat_source
    'C' 'C' 0.0033 0.0016
                         'International Tables Vol C Tables 4.2.6.8 and 6.1.1.4'
    'H' 'H' 0.0000 0.0000
                         'International Tables Vol C Tables 4.2.6.8 and 6.1.1.4'
    'N' 'N' 0.0061 0.0033
                         'International Tables Vol C Tables 4.2.6.8 and 6.1.1.4'
    'O' 'O' 0.0106 0.0060
                         'International Tables Vol C Tables 4.2.6.8 and 6.1.1.4'
    'Cl' 'Cl' 0.1484 0.1585
                         'International Tables Vol C Tables 4.2.6.8 and 6.1.1.4'
_computing_data_collection
;
SMART (Bruker, 2001)
;
_computing_cell_refinement
;
SAINT (Bruker, 2001)
;
_computing_data_reduction
;
SAINT (Bruker, 2001)
;
_computing_structure_solution
;
SHELXS1997 (Sheldrick, 2008)
;
_computing_structure_refinement
;
SHELXL2013 (Sheldrick, 2015)
;
_computing_molecular_graphics
;
ORTEP-3 for Windows (Farrugia, 2012) and PLATON (Spek, 2009)
;
_computing_publication_material
;
SHELXL2013 (Sheldrick, 2008) and PLATON (Spek, 2009)
;
loop_
    _atom_site_type_symbol
    _atom_site_label
    _atom_site_fract_x
    _atom_site_fract_y
    _atom_site_fract_z
    _atom_site_U_iso_or_equiv
    _atom_site_adp_type
    _atom_site_calc_flag
    _atom_site_occupancy
    _atom_site_disorder_assembly
    _atom_site_disorder_group
    Cl Cl1 0.85221(5) 1.06092(3) 0.06559(4) 0.05976(16) Uani d 1 . .
    O O1 0.23237(16) 0.66473(11) -0.05769(11) 0.0775(4) Uani d 1 . .
    O O2 0.21544(12) 0.62293(7) 0.13579(10) 0.0524(3) Uani d 1 . .
    N N1 0.32743(12) 0.78373(7) 0.30864(10) 0.0366(3) Uani d 1 . .
    C C1 0.32983(13) 0.78740(8) 0.43477(12) 0.0333(3) Uani d 1 . .
    C C2 0.40942(15) 0.74169(9) 0.52459(13) 0.0405(3) Uani d 1 . .
    H H2 0.4756 0.7027 0.5035 0.049 Uiso calc 1 . .
    C C3 0.38621(16) 0.75652(10) 0.64588(13) 0.0472(4) Uani d 1 . .
    H H3 0.4365 0.7262 0.7077 0.057 Uiso calc 1 . .
    C C4 0.28848(17) 0.81630(11) 0.67783(13) 0.0487(4) Uani d 1 . .
    H H4 0.2759 0.8254 0.7605 0.058 Uiso calc 1 . .
    C C5 0.21077(15) 0.86187(9) 0.58952(13) 0.0421(3) Uani d 1 . .
    H H5 0.1468 0.9018 0.6120 0.051 Uiso calc 1 . .
    C C6 0.22927(13) 0.84726(8) 0.46513(12) 0.0341(3) Uani d 1 . .
    C C7 0.16518(14) 0.87978(9) 0.35139(13) 0.0384(3) Uani d 1 . .
    C C8 0.22748(14) 0.83989(9) 0.25968(13) 0.0390(3) Uani d 1 . .
    H H8 0.2059 0.8491 0.1759 0.047 Uiso calc 1 . .
    C C9 0.05055(18) 0.94375(11) 0.33648(17) 0.0551(4) Uani d 1 . .
    H H9A 0.0297 0.9559 0.2506 0.083 Uiso calc 1 . .
    H H9B 0.0800 0.9943 0.3792 0.083 Uiso calc 1 . .
    H H9C -0.0316 0.9221 0.3701 0.083 Uiso calc 1 . .
    C C10 0.41548(15) 0.72823(9) 0.24128(12) 0.0391(3) Uani d 1 . .
    H H10A 0.4063 0.6711 0.2708 0.047 Uiso calc 1 . .
    H H10B 0.5126 0.7449 0.2578 0.047 Uiso calc 1 . .
    C C11 0.37749(15) 0.73022(9) 0.10415(12) 0.0395(3) Uani d 1 . .
    C C12 0.26941(16) 0.67031(10) 0.05008(14) 0.0457(3) Uani d 1 . .
    C C13 0.1091(2) 0.56359(11) 0.0915(2) 0.0622(5) Uani d 1 . .
    H H13A 0.0294 0.5934 0.0543 0.093 Uiso calc 1 . .
    H H13B 0.0815 0.5306 0.1592 0.093 Uiso calc 1 . .
    H H13C 0.1457 0.5272 0.0316 0.093 Uiso calc 1 . .
    C C14 0.43561(15) 0.78067(10) 0.02431(13) 0.0427(3) Uani d 1 . .
    H H14 0.4052 0.7706 -0.0577 0.051 Uiso calc 1 . .
    C C15 0.53784(15) 0.84850(9) 0.04181(13) 0.0418(3) Uani d 1 . .
    C C16 0.57356(18) 0.89031(11) 0.15350(14) 0.0499(4) Uani d 1 . .
    H H16 0.5315 0.8742 0.2238 0.060 Uiso calc 1 . .
    C C17 0.66983(18) 0.95481(11) 0.16082(15) 0.0516(4) Uani d 1 . .
    H H17 0.6930 0.9818 0.2355 0.062 Uiso calc 1 . .
    C C18 0.73146(16) 0.97890(9) 0.05648(14) 0.0447(3) Uani d 1 . .
    C C19 0.69899(19) 0.93986(11) -0.05510(15) 0.0521(4) Uani d 1 . .
    H H19 0.7414 0.9567 -0.1248 0.063 Uiso calc 1 . .
    C C20 0.60262(18) 0.87549(11) -0.06176(14) 0.0495(4) Uani d 1 . .
    H H20 0.5800 0.8492 -0.1371 0.059 Uiso calc 1 . .
loop_
    _atom_site_aniso_label
    _atom_site_aniso_U_11
    _atom_site_aniso_U_22
    _atom_site_aniso_U_33
    _atom_site_aniso_U_12
    _atom_site_aniso_U_13
    _atom_site_aniso_U_23
    Cl1 0.0659(3) 0.0532(3) 0.0606(3) -0.00944(19) 0.0072(2) 0.00371(18)
    O1 0.0809(9) 0.1119(12) 0.0386(7) -0.0357(9) -0.0008(6) -0.0147(7)
    O2 0.0572(7) 0.0500(6) 0.0490(6) -0.0075(5) -0.0016(5) -0.0016(5)
    N1 0.0384(6) 0.0420(6) 0.0293(5) 0.0067(5) 0.0016(4) -0.0017(4)
    C1 0.0341(6) 0.0353(6) 0.0304(6) -0.0008(5) 0.0024(5) -0.0030(5)
    C2 0.0428(7) 0.0411(7) 0.0371(7) 0.0080(6) -0.0005(6) -0.0006(6)
    C3 0.0524(9) 0.0538(9) 0.0341(7) 0.0067(7) -0.0031(6) 0.0035(6)
    C4 0.0528(9) 0.0641(10) 0.0292(7) 0.0029(7) 0.0041(6) -0.0049(6)
    C5 0.0407(7) 0.0468(8) 0.0394(7) 0.0032(6) 0.0070(6) -0.0069(6)
    C6 0.0328(6) 0.0344(6) 0.0351(7) -0.0016(5) 0.0025(5) -0.0014(5)
    C7 0.0360(7) 0.0397(7) 0.0390(7) 0.0028(5) 0.0013(5) 0.0002(6)
    C8 0.0391(7) 0.0446(7) 0.0324(7) 0.0043(6) -0.0010(5) 0.0031(5)
    C9 0.0504(9) 0.0552(10) 0.0591(10) 0.0181(7) 0.0013(7) 0.0038(8)
    C10 0.0403(7) 0.0446(7) 0.0321(7) 0.0069(6) 0.0016(5) -0.0041(5)
    C11 0.0400(7) 0.0478(8) 0.0306(7) 0.0066(6) 0.0019(5) -0.0069(6)
    C12 0.0450(8) 0.0538(9) 0.0384(8) 0.0033(7) 0.0034(6) -0.0098(6)
    C13 0.0606(11) 0.0505(9) 0.0739(12) -0.0092(8) -0.0043(9) -0.0039(8)
    C14 0.0433(8) 0.0540(8) 0.0305(7) 0.0056(6) 0.0007(6) -0.0064(6)
    C15 0.0441(8) 0.0463(8) 0.0349(7) 0.0072(6) 0.0024(6) -0.0006(6)
    C16 0.0583(9) 0.0570(9) 0.0357(8) -0.0043(7) 0.0108(7) -0.0050(7)
    C17 0.0602(10) 0.0545(9) 0.0406(8) -0.0044(7) 0.0075(7) -0.0088(7)
    C18 0.0456(8) 0.0406(8) 0.0476(8) 0.0049(6) 0.0024(6) 0.0041(6)
    C19 0.0626(10) 0.0563(10) 0.0384(8) -0.0001(7) 0.0095(7) 0.0067(7)
    C20 0.0606(9) 0.0555(9) 0.0319(7) -0.0002(7) 0.0015(6) -0.0003(6)
_geom_special_details
;
 All esds (except the esd in the dihedral angle between two l.s. planes)
 are estimated using the full covariance matrix.  The cell esds are taken
 into account individually in the estimation of esds in distances, angles
 and torsion angles; correlations between esds in cell parameters are only
 used when they are defined by crystal symmetry.  An approximate (isotropic)
 treatment of cell esds is used for estimating esds involving l.s. planes.
;
loop_
    _geom_bond_atom_site_label_1
    _geom_bond_atom_site_label_2
    _geom_bond_site_symmetry_2
    _geom_bond_distance
    _geom_bond_publ_flag
    Cl1 C18 . 1.7417(16) ?
    O1 C12 . 1.2007(19) ?
    O2 C12 . 1.3370(19) ?
    O2 C13 . 1.442(2) ?
    N1 C1 . 1.3731(16) ?
    N1 C8 . 1.3839(17) ?
    N1 C10 . 1.4607(17) ?
    C1 C2 . 1.3940(19) ?
    C1 C6 . 1.4138(18) ?
    C2 C3 . 1.378(2) ?
    C2 H2 . 0.9300 ?
    C3 C4 . 1.399(2) ?
    C3 H3 . 0.9300 ?
    C4 C5 . 1.373(2) ?
    C4 H4 . 0.9300 ?
    C5 C6 . 1.4001(19) ?
    C5 H5 . 0.9300 ?
    C6 C7 . 1.4327(19) ?
    C7 C8 . 1.363(2) ?
    C7 C9 . 1.497(2) ?
    C8 H8 . 0.9300 ?
    C9 H9A . 0.9600 ?
    C9 H9B . 0.9600 ?
    C9 H9C . 0.9600 ?
    C10 C11 . 1.5077(18) ?
    C10 H10A . 0.9700 ?
    C10 H10B . 0.9700 ?
    C11 C14 . 1.338(2) ?
    C11 C12 . 1.492(2) ?
    C13 H13A . 0.9600 ?
    C13 H13B . 0.9600 ?
    C13 H13C . 0.9600 ?
    C14 C15 . 1.460(2) ?
    C14 H14 . 0.9300 ?
    C15 C20 . 1.400(2) ?
    C15 C16 . 1.403(2) ?
    C16 C17 . 1.378(2) ?
    C16 H16 . 0.9300 ?
    C17 C18 . 1.378(2) ?
    C17 H17 . 0.9300 ?
    C18 C19 . 1.377(2) ?
    C19 C20 . 1.377(2) ?
    C19 H19 . 0.9300 ?
    C20 H20 . 0.9300 ?
loop_
    _geom_angle_atom_site_label_1
    _geom_angle_atom_site_label_2
    _geom_angle_atom_site_label_3
    _geom_angle_site_symmetry_1
    _geom_angle_site_symmetry_3
    _geom_angle
    _geom_angle_publ_flag
    C12 O2 C13 . . 116.06(13) ?
    C1 N1 C8 . . 108.14(11) ?
    C1 N1 C10 . . 124.46(11) ?
    C8 N1 C10 . . 127.39(11) ?
    N1 C1 C2 . . 129.96(12) ?
    N1 C1 C6 . . 107.92(11) ?
    C2 C1 C6 . . 122.09(12) ?
    C3 C2 C1 . . 117.42(13) ?
    C3 C2 H2 . . 121.3 ?
    C1 C2 H2 . . 121.3 ?
    C2 C3 C4 . . 121.32(14) ?
    C2 C3 H3 . . 119.3 ?
    C4 C3 H3 . . 119.3 ?
    C5 C4 C3 . . 121.33(13) ?
    C5 C4 H4 . . 119.3 ?
    C3 C4 H4 . . 119.3 ?
    C4 C5 C6 . . 119.00(13) ?
    C4 C5 H5 . . 120.5 ?
    C6 C5 H5 . . 120.5 ?
    C5 C6 C1 . . 118.81(12) ?
    C5 C6 C7 . . 134.17(13) ?
    C1 C6 C7 . . 107.01(11) ?
    C8 C7 C6 . . 106.44(12) ?
    C8 C7 C9 . . 126.87(14) ?
    C6 C7 C9 . . 126.68(13) ?
    C7 C8 N1 . . 110.49(12) ?
    C7 C8 H8 . . 124.8 ?
    N1 C8 H8 . . 124.8 ?
    C7 C9 H9A . . 109.5 ?
    C7 C9 H9B . . 109.5 ?
    H9A C9 H9B . . 109.5 ?
    C7 C9 H9C . . 109.5 ?
    H9A C9 H9C . . 109.5 ?
    H9B C9 H9C . . 109.5 ?
    N1 C10 C11 . . 112.50(11) ?
    N1 C10 H10A . . 109.1 ?
    C11 C10 H10A . . 109.1 ?
    N1 C10 H10B . . 109.1 ?
    C11 C10 H10B . . 109.1 ?
    H10A C10 H10B . . 107.8 ?
    C14 C11 C12 . . 116.07(13) ?
    C14 C11 C10 . . 125.23(13) ?
    C12 C11 C10 . . 118.67(13) ?
    O1 C12 O2 . . 122.72(15) ?
    O1 C12 C11 . . 124.88(16) ?
    O2 C12 C11 . . 112.39(12) ?
    O2 C13 H13A . . 109.5 ?
    O2 C13 H13B . . 109.5 ?
    H13A C13 H13B . . 109.5 ?
    O2 C13 H13C . . 109.5 ?
    H13A C13 H13C . . 109.5 ?
    H13B C13 H13C . . 109.5 ?
    C11 C14 C15 . . 132.06(13) ?
    C11 C14 H14 . . 114.0 ?
    C15 C14 H14 . . 114.0 ?
    C20 C15 C16 . . 117.42(15) ?
    C20 C15 C14 . . 117.37(13) ?
    C16 C15 C14 . . 125.19(14) ?
    C17 C16 C15 . . 121.12(15) ?
    C17 C16 H16 . . 119.4 ?
    C15 C16 H16 . . 119.4 ?
    C18 C17 C16 . . 119.37(15) ?
    C18 C17 H17 . . 120.3 ?
    C16 C17 H17 . . 120.3 ?
    C19 C18 C17 . . 121.42(15) ?
    C19 C18 Cl1 . . 119.23(12) ?
    C17 C18 Cl1 . . 119.34(12) ?
    C18 C19 C20 . . 118.89(15) ?
    C18 C19 H19 . . 120.6 ?
    C20 C19 H19 . . 120.6 ?
    C19 C20 C15 . . 121.77(15) ?
    C19 C20 H20 . . 119.1 ?
    C15 C20 H20 . . 119.1 ?
loop_
    _geom_torsion_atom_site_label_1
    _geom_torsion_atom_site_label_2
    _geom_torsion_atom_site_label_3
    _geom_torsion_atom_site_label_4
    _geom_torsion_site_symmetry_1
    _geom_torsion_site_symmetry_2
    _geom_torsion_site_symmetry_3
    _geom_torsion_site_symmetry_4
    _geom_torsion
    _geom_torsion_publ_flag
    C8 N1 C1 C2 . . . . 178.13(14) ?
    C10 N1 C1 C2 . . . . -1.0(2) ?
    C8 N1 C1 C6 . . . . -0.08(15) ?
    C10 N1 C1 C6 . . . . -179.21(12) ?
    N1 C1 C2 C3 . . . . -177.65(14) ?
    C6 C1 C2 C3 . . . . 0.3(2) ?
    C1 C2 C3 C4 . . . . -1.2(2) ?
    C2 C3 C4 C5 . . . . 0.7(3) ?
    C3 C4 C5 C6 . . . . 0.7(2) ?
    C4 C5 C6 C1 . . . . -1.5(2) ?
    C4 C5 C6 C7 . . . . 177.51(15) ?
    N1 C1 C6 C5 . . . . 179.37(12) ?
    C2 C1 C6 C5 . . . . 1.0(2) ?
    N1 C1 C6 C7 . . . . 0.14(15) ?
    C2 C1 C6 C7 . . . . -178.25(13) ?
    C5 C6 C7 C8 . . . . -179.20(15) ?
    C1 C6 C7 C8 . . . . -0.14(15) ?
    C5 C6 C7 C9 . . . . -0.3(3) ?
    C1 C6 C7 C9 . . . . 178.81(15) ?
    C6 C7 C8 N1 . . . . 0.09(16) ?
    C9 C7 C8 N1 . . . . -178.86(14) ?
    C1 N1 C8 C7 . . . . 0.00(16) ?
    C10 N1 C8 C7 . . . . 179.09(13) ?
    C1 N1 C10 C11 . . . . 172.92(13) ?
    C8 N1 C10 C11 . . . . -6.0(2) ?
    N1 C10 C11 C14 . . . . 92.47(17) ?
    N1 C10 C11 C12 . . . . -89.24(16) ?
    C13 O2 C12 O1 . . . . 0.2(2) ?
    C13 O2 C12 C11 . . . . 179.53(13) ?
    C14 C11 C12 O1 . . . . 0.0(2) ?
    C10 C11 C12 O1 . . . . -178.46(16) ?
    C14 C11 C12 O2 . . . . -179.30(13) ?
    C10 C11 C12 O2 . . . . 2.25(19) ?
    C12 C11 C14 C15 . . . . 176.82(14) ?
    C10 C11 C14 C15 . . . . -4.9(3) ?
    C11 C14 C15 C20 . . . . 164.77(16) ?
    C11 C14 C15 C16 . . . . -17.0(3) ?
    C20 C15 C16 C17 . . . . -0.7(2) ?
    C14 C15 C16 C17 . . . . -178.87(15) ?
    C15 C16 C17 C18 . . . . 0.3(3) ?
    C16 C17 C18 C19 . . . . 0.0(3) ?
    C16 C17 C18 Cl1 . . . . 179.55(13) ?
    C17 C18 C19 C20 . . . . 0.1(3) ?
    Cl1 C18 C19 C20 . . . . -179.51(13) ?
    C18 C19 C20 C15 . . . . -0.4(3) ?
    C16 C15 C20 C19 . . . . 0.7(2) ?
    C14 C15 C20 C19 . . . . 179.06(15) ?
loop_
    _geom_hbond_atom_site_label_D
    _geom_hbond_atom_site_label_H
    _geom_hbond_atom_site_label_A
    _geom_hbond_site_symmetry_A
    _geom_hbond_distance_DH
    _geom_hbond_distance_HA
    _geom_hbond_distance_DA
    _geom_hbond_angle_DHA
    C13 H13A Cg 4_555 0.96 2.69 3.581(2) 154
_shelx_hkl_file
;
   1   0   0    0.16    0.01
  -1   0   0    0.17    0.01
   1   0   0    0.17    0.01
  -1   0   0    0.19    0.01
   2   0   0  358.26    8.63
   2   0   0  343.31    8.74
  -2   0   0  316.28    8.55
  -2   0   0  343.37    9.06
  -3   0   0    0.01    0.01
  -3   0   0    0.00    0.02
   3   0   0    0.01    0.02
   3   0   0    0.01    0.01
  -4   0   0    3.69    0.13
   4   0   0    3.33    0.13
  -4   0   0    3.53    0.13
   4   0   0    3.86    0.11
  -5   0   0    0.00    0.02
  -5   0   0   -0.02    0.03
   5   0   0    0.00    0.02
   5   0   0    0.02    0.02
   6   0   0    7.66    0.22
  -6   0   0    7.43    0.25
   6   0   0    7.82    0.26
  -6   0   0    7.58    0.25
   7   0   0   -0.03    0.03
  -7   0   0   -0.03    0.04
  -7   0   0    0.00    0.03
  -8   0   0    0.27    0.06
  -8   0   0    0.31    0.05
   8   0   0    0.30    0.06
  -9   0   0    0.00    0.04
   9   0   0   -0.02    0.04
  -9   0   0   -0.02    0.03
 -10   0   0    0.39    0.08
  10   0   0    0.37    0.07
  11   0   0   -0.04    0.04
 -11   0   0    0.03    0.06
 -12   0   0    0.09    0.06
  12   0   0    0.05    0.05
   0  -1   0    0.02    0.00
   0   1   0    0.01    0.00
   0   1   0    0.02    0.00
  -1  -1   0    4.05    0.12
   1  -1   0    4.10    0.12
  -1  -1   0    4.13    0.12
  -1   1   0    4.26    0.12
  -1   1   0    4.12    0.12
   1   1   0    4.08    0.12
   1   1   0    4.07    0.12
  -2  -1   0   10.50    0.30
  -2   1   0   10.76    0.29
   2   1   0   10.54    0.29
  -2   1   0   10.74    0.30
   2  -1   0   10.66    0.28
  -2  -1   0   10.64    0.29
   2   1   0   10.67    0.28
  -3   1   0    0.12    0.02
   3   1   0    0.14    0.02
  -3  -1   0    0.10    0.02
  -3  -1   0    0.11    0.02
   3   1   0    0.08    0.02
   3  -1   0    0.11    0.02
  -3   1   0    0.15    0.02
   3  -1   0    0.11    0.01
   4   1   0   17.36    0.47
   4   1   0   16.90    0.48
   4  -1   0   17.23    0.49
  -4   1   0   17.51    0.50
  -4  -1   0   17.53    0.48
  -4  -1   0   17.42    0.49
   4  -1   0   17.68    0.45
  -4   1   0   17.37    0.48
  -5  -1   0    0.64    0.05
   5  -1   0    0.64    0.04
  -5  -1   0    0.63    0.06
   5   1   0    0.65    0.04
   5  -1   0    0.53    0.05
   5   1   0    0.61    0.05
  -5   1   0    0.55    0.05
  -5   1   0    0.51    0.05
  -6  -1   0   12.48    0.38
  -6   1   0   12.88    0.39
   6   1   0   13.09    0.36
   6  -1   0   12.88    0.35
   6  -1   0   12.90    0.39
  -6  -1   0   12.59    0.39
   6   1   0   12.70    0.39
  -6   1   0   12.75    0.39
  -7  -1   0    8.74    0.30
  -7   1   0    9.09    0.30
   7   1   0    8.95    0.30
  -7  -1   0    9.07    0.29
  -7   1   0    7.68    0.29
   7   1   0    9.31    0.27
  -8   1   0    0.02    0.05
   8   1   0    0.04    0.04
  -8  -1   0    0.01    0.04
   8  -1   0    0.00    0.03
  -8   1   0   -0.04    0.02
  -8  -1   0    0.09    0.03
   9   1   0    0.80    0.09
  -9   1   0    0.78    0.08
  -9   1   0    0.61    0.08
   9  -1   0    0.76    0.09
  -9  -1   0    0.80    0.09
 -10   1   0    2.44    0.15
  10   1   0    2.39    0.15
 -10  -1   0    2.73    0.16
  10  -1   0    2.85    0.16
 -11  -1   0    0.98    0.11
  11   1   0    0.97    0.11
  11  -1   0    1.02    0.11
 -11   1   0    0.87    0.10
 -12   1   0    0.37    0.09
  12  -1   0    0.44    0.09
 -12  -1   0    0.46    0.09
  12   1   0    0.54    0.09
   0   2   0   97.85    2.57
   0   2   0  101.70    2.56
   0  -2   0  104.37    2.71
  -1  -2   0    1.33    0.05
  -1   2   0    1.26    0.05
  -1   2   0    1.28    0.04
   1  -2   0    1.29    0.05
  -1   2   0    1.36    0.05
   1   2   0    1.29    0.04
  -1  -2   0    1.24    0.05
   1   2   0    1.29    0.05
   2   2   0    0.41    0.03
  -2   2   0    0.33    0.03
  -2  -2   0    0.54    0.03
   2  -2   0    0.35    0.03
  -2  -2   0    0.41    0.03
  -2   2   0    0.38    0.03
   2   2   0    0.37    0.03
  -3  -2   0   14.79    0.41
   3  -2   0   14.43    0.41
  -3   2   0   14.49    0.42
   3   2   0   14.97    0.40
  -3   2   0   14.35    0.40
  -3  -2   0   14.83    0.40
   3   2   0   14.37    0.40
  -4   2   0    0.06    0.03
   4   2   0    0.04    0.02
  -4  -2   0    0.04    0.02
   4   2   0    0.06    0.02
   4  -2   0    0.06    0.02
  -4   2   0    0.08    0.02
  -4  -2   0    0.05    0.02
   4  -2   0    0.05    0.01
  -5  -2   0   34.80    0.93
  -5  -2   0   34.39    0.96
   5   2   0   34.60    0.91
  -5   2   0   34.00    0.93
  -5   2   0   34.48    0.97
   5  -2   0   35.74    0.89
   5   2   0   34.87    0.94
  -6   2   0   10.84    0.35
  -6  -2   0   11.31    0.34
   6   2   0   10.83    0.34
   6  -2   0   11.07    0.35
  -6   2   0   10.94    0.34
  -6  -2   0   11.16    0.34
   6   2   0   11.09    0.32
   7   2   0    5.89    0.22
  -7   2   0    6.06    0.22
  -7  -2   0    5.12    0.21
   7  -2   0    5.81    0.22
  -7  -2   0    6.33    0.22
  -7   2   0    6.00    0.22
   7   2   0    6.09    0.20
  -8   2   0    0.26    0.06
  -8  -2   0    0.37    0.06
   8   2   0    0.24    0.05
   8  -2   0    0.42    0.07
  -8   2   0    0.37    0.06
  -8  -2   0    0.35    0.05
  -9  -2   0    0.75    0.09
  -9   2   0    0.71    0.09
  -9   2   0    0.72    0.08
   9  -2   0    0.57    0.08
   9   2   0    0.88    0.09
  10   2   0    1.30    0.11
  10  -2   0    1.42    0.11
 -10  -2   0    1.33    0.12
 -10   2   0    1.73    0.13
  11   2   0    1.03    0.11
  11  -2   0    0.93    0.11
 -11  -2   0    0.90    0.10
 -11   2   0    0.83    0.10
  12   2   0    0.11    0.06
 -12   2   0    0.25    0.08
 -12  -2   0    0.08    0.07
  12  -2   0    0.12    0.06
   0   3   0    0.01    0.01
  -1   3   0   40.66    1.05
  -1   3   0   41.58    1.06
   1  -3   0   41.66    1.07
   1  -3   0   41.39    1.12
  -1  -3   0   42.03    1.12
   1   3   0   40.74    1.06
   1   3   0   41.26    1.08
   1   3   0   40.88    1.06
   2   3   0 1000.00   25.19
   2  -3   0  999.82   25.62
   3  -3   0    6.10    0.19
   3   3   0    6.25    0.19
  -3   3   0    6.19    0.20
  -3   3   0    6.28    0.20
   3   3   0    6.11    0.19
  -3  -3   0    6.03    0.19
  -3  -3   0    6.33    0.19
   4   3   0    6.40    0.20
  -4   3   0    6.22    0.21
   4   3   0    6.40    0.20
  -4   3   0    6.30    0.21
  -4  -3   0    6.37    0.20
  -4  -3   0    6.70    0.21
   4  -3   0    6.25    0.21
   5   3   0    1.58    0.08
  -5  -3   0    1.62    0.09
  -5  -3   0    1.60    0.08
  -5   3   0    1.69    0.09
   5  -3   0    1.51    0.09
  -5   3   0    1.50    0.08
   5   3   0    1.59    0.08
  -6  -3   0    0.12    0.04
   6   3   0    0.08    0.03
   6  -3   0    0.05    0.03
   6   3   0    0.07    0.03
  -6  -3   0    0.10    0.03
  -6   3   0    0.10    0.03
  -6   3   0    0.05    0.04
   7  -3   0    0.94    0.08
   7   3   0    1.00    0.07
  -7   3   0    0.96    0.08
  -7  -3   0    0.93    0.08
  -7   3   0    0.94    0.09
  -7  -3   0    1.02    0.07
   7   3   0    0.93    0.08
  -8   3   0    0.18    0.04
  -8   3   0    0.19    0.06
  -8  -3   0    0.13    0.05
   8  -3   0    0.14    0.05
   8   3   0    0.14    0.05
  -8  -3   0    0.20    0.04
  -9   3   0    4.23    0.20
  -9  -3   0    4.33    0.20
   9  -3   0    4.26    0.20
   9   3   0    4.46    0.20
  -9   3   0    4.33    0.19
 -10   3   0    0.18    0.06
  10  -3   0    0.17    0.06
 -10  -3   0    0.22    0.06
  10   3   0    0.23    0.06
  11  -3   0    0.09    0.06
 -11  -3   0    0.17    0.07
  11   3   0    0.23    0.06
 -11   3   0    0.25    0.07
 -12  -3   0    0.20    0.07
  12  -3   0    0.20    0.07
  12   3   0    0.08    0.06
 -12   3   0    0.05    0.07
   0  -4   0    5.95    0.18
   0   4   0    5.97    0.18
   0   4   0    5.97    0.17
  -1  -4   0   29.74    0.81
   1   4   0   29.98    0.77
   1   4   0   29.39    0.76
  -1   4   0   28.71    0.77
  -1   4   0   29.84    0.76
   1   4   0   29.17    0.77
   1  -4   0   29.51    0.77
   1  -4   0   28.83    0.81
   2   4   0   54.24    1.42
  -2  -4   0   56.00    1.48
  -2   4   0   54.91    1.41
   2  -4   0   54.49    1.43
  -2   4   0   55.80    1.49
  -2  -4   0   54.48    1.40
  -2   4   0   54.40    1.39
   2   4   0   53.71    1.41
   3   4   0   37.45    0.98
  -3  -4   0   37.10    0.97
   3   4   0   37.39    0.98
  -3   4   0   36.92    0.98
   3  -4   0   37.52    0.99
  -3  -4   0   38.27    1.02
  -3   4   0   36.08    1.03
  -4   4   0   67.22    1.76
   4   4   0   67.05    1.76
  -4   4   0   68.93    1.86
   4  -4   0   67.90    1.79
  -4  -4   0   68.67    1.85
  -4  -4   0   69.59    1.76
   4   4   0   68.29    1.78
   5  -4   0    1.25    0.08
  -5   4   0    1.31    0.08
   5   4   0    1.27    0.07
  -5   4   0    1.19    0.08
  -5  -4   0    1.30    0.07
   5   4   0    1.30    0.07
  -5  -4   0    1.21    0.07
   6  -4   0    0.53    0.06
  -6   4   0    0.56    0.06
   6   4   0    0.56    0.05
  -6  -4   0    0.63    0.05
  -6   4   0    0.54    0.06
  -6  -4   0    0.61    0.06
   6   4   0    0.47    0.05
  -7  -4   0    0.38    0.06
   7   4   0    0.35    0.05
   7  -4   0    0.42    0.06
  -7  -4   0    0.39    0.05
  -7   4   0    0.42    0.06
   7   4   0    0.31    0.05
  -7   4   0    0.47    0.07
  -8   4   0    0.01    0.04
   8   4   0   -0.01    0.03
   8  -4   0   -0.02    0.03
  -8  -4   0   -0.03    0.04
  -8   4   0   -0.01    0.03
  -8  -4   0    0.00    0.03
   8   4   0    0.04    0.03
   9   4   0    4.81    0.20
  -9   4   0    4.56    0.21
  -9  -4   0    4.79    0.21
  -9   4   0    4.69    0.21
   9  -4   0    4.76    0.22
  10   4   0    0.01    0.04
 -10   4   0    0.12    0.06
  10  -4   0    0.06    0.05
 -10  -4   0   -0.02    0.05
 -10   4   0   -0.01    0.04
 -11  -4   0    0.05    0.06
 -11   4   0   -0.01    0.05
  11  -4   0    0.04    0.05
  11   4   0    0.12    0.05
  12   4   0    0.34    0.08
 -12  -4   0    0.39    0.09
 -12   4   0    0.28    0.08
   0  -5   0    0.02    0.02
   0   5   0    0.01    0.02
   0   5   0    0.03    0.02
   0  -5   0    0.02    0.01
   1   5   0    0.00    0.02
  -1  -5   0    0.00    0.01
  -1   5   0    0.00    0.01
   1   5   0   -0.01    0.02
   1  -5   0   -0.01    0.01
   1  -5   0    0.00    0.01
  -1   5   0    0.00    0.02
  -2   5   0   11.07    0.31
  -2  -5   0   11.15    0.31
   2   5   0   11.15    0.30
  -2   5   0   11.10    0.29
   2   5   0   10.77    0.31
   2  -5   0   10.65    0.33
   2  -5   0   10.67    0.31
  -2  -5   0   10.68    0.32
  -3   5   0   35.25    0.94
  -3  -5   0   35.07    0.98
   3   5   0   34.79    0.93
  -3  -5   0   35.64    0.93
  -3   5   0   35.59    0.99
  -3   5   0   36.26    0.91
   3  -5   0   35.48    0.94
   3   5   0   35.47    0.94
   4   5   0    9.80    0.29
   4   5   0    9.53    0.28
  -4  -5   0    9.23    0.29
  -4   5   0    9.75    0.31
  -4   5   0    9.46    0.30
  -4  -5   0    9.49    0.29
   4  -5   0    9.39    0.29
  -5   5   0   19.40    0.58
  -5  -5   0   20.00    0.57
  -5   5   0   19.32    0.56
   5  -5   0   19.52    0.56
   5   5   0   19.67    0.55
   5   5   0   19.17    0.54
  -5  -5   0   19.32    0.55
  -6   5   0    4.86    0.19
   6   5   0    5.06    0.18
   6   5   0    4.89    0.18
  -6  -5   0    4.82    0.18
   6  -5   0    4.74    0.19
  -6   5   0    4.90    0.19
  -6  -5   0    4.98    0.18
  -7  -5   0    2.51    0.13
  -7   5   0    2.51    0.14
   7   5   0    2.39    0.12
   7  -5   0    2.38    0.13
  -7   5   0    2.49    0.13
   7   5   0    2.69    0.12
  -7  -5   0    2.70    0.12
  -8   5   0    8.86    0.32
   8  -5   0    9.03    0.32
   8   5   0    8.86    0.30
  -8  -5   0    9.08    0.32
  -8   5   0    9.08    0.32
   8   5   0    9.07    0.31
  -9   5   0    4.28    0.20
  -9  -5   0    4.12    0.20
  -9   5   0    4.32    0.20
   9   5   0    4.55    0.20
   9  -5   0    4.32    0.20
  10   5   0    0.00    0.04
  10  -5   0   -0.04    0.04
 -10  -5   0    0.08    0.05
 -10   5   0    0.02    0.05
 -10   5   0    0.04    0.04
 -11  -5   0   -0.07    0.05
 -11   5   0    0.02    0.05
  11  -5   0    0.02    0.05
  11   5   0    0.10    0.05
 -12   5   0    0.06    0.07
 -12  -5   0    0.09    0.07
  12   5   0    0.06    0.05
   0   6   0   14.35    0.40
   0  -6   0   14.78    0.38
   0  -6   0   14.31    0.42
   0   6   0   14.35    0.40
   1  -6   0    4.11    0.12
   1   6   0    3.86    0.14
  -1   6   0    3.95    0.13
   1   6   0    4.03    0.14
   1  -6   0    4.05    0.14
  -1   6   0    3.92    0.14
  -1  -6   0    3.78    0.14
  -2   6   0   90.83    2.26
  -2  -6   0   88.17    2.39
  -2  -6   0   89.64    2.27
   2  -6   0   88.50    2.40
   2   6   0   90.68    2.29
   2   6   0   86.75    2.27
  -2   6   0   86.91    2.27
   2  -6   0   88.24    2.30
  -3   6   0   22.91    0.59
   3  -6   0   22.56    0.62
  -3  -6   0   22.40    0.64
   3   6   0   23.31    0.60
  -3  -6   0   22.44    0.62
  -3   6   0   22.41    0.62
   3   6   0   22.30    0.62
   3  -6   0   22.61    0.65
   4   6   0  123.13    3.19
   4  -6   0  125.13    3.21
   4   6   0  120.27    3.15
  -4  -6   0  122.76    3.15
  -4   6   0  120.76    3.15
  -4  -6   0  127.18    3.32
  -4   6   0  123.68    3.33
  -5  -6   0    0.03    0.03
   5  -6   0    0.02    0.03
   5   6   0    0.03    0.02
  -5   6   0    0.00    0.03
   5   6   0    0.09    0.03
  -5  -6   0    0.11    0.03
  -5   6   0    0.02    0.03
  -6  -6   0    4.64    0.18
   6   6   0    4.74    0.18
   6  -6   0    4.32    0.18
  -6   6   0    4.42    0.19
  -6  -6   0    4.82    0.18
  -6   6   0    4.49    0.19
   6   6   0    4.46    0.17
   7  -6   0    3.72    0.17
   7   6   0    3.41    0.15
  -7   6   0    3.43    0.16
  -7   6   0    3.47    0.17
   7   6   0    3.47    0.15
  -7  -6   0    3.70    0.16
  -7  -6   0    3.65    0.15
  -8   6   0    0.36    0.07
   8  -6   0    0.52    0.07
  -8   6   0    0.59    0.07
   8   6   0    0.52    0.06
   8   6   0    0.50    0.06
  -8  -6   0    0.55    0.07
   9  -6   0    0.12    0.06
   9   6   0    0.19    0.05
  -9  -6   0    0.15    0.06
  -9   6   0    0.18    0.05
  -9   6   0    0.20    0.06
 -10   6   0    0.09    0.06
 -10  -6   0    0.12    0.06
  10   6   0    0.09    0.05
  10  -6   0    0.09    0.05
 -10   6   0    0.09    0.05
  11  -6   0    0.56    0.09
 -11  -6   0    0.67    0.10
 -11   6   0    0.52    0.09
  11   6   0    0.54    0.09
 -12   6   0    0.24    0.09
 -12  -6   0    0.27    0.09
   0   7   0    0.00    0.02
   0   7   0    0.00    0.02
   0  -7   0    0.00    0.02
   1   7   0    9.37    0.28
  -1   7   0    9.08    0.28
   1   7   0    9.26    0.28
   1  -7   0    9.68    0.26
  -1   7   0    9.37    0.27
   1  -7   0    9.34    0.29
  -1  -7   0    9.10    0.29
  -2   7   0   30.61    0.83
   2   7   0   31.36    0.83
   2  -7   0   31.10    0.82
  -2  -7   0   30.70    0.87
  -2   7   0   31.53    0.81
   2  -7   0   30.28    0.87
   2   7   0   31.62    0.83
   2   7   0   31.36    0.81
  -3   7   0    8.22    0.23
  -3   7   0    8.11    0.26
   3  -7   0    8.25    0.25
   3   7   0    7.95    0.26
   3   7   0    8.23    0.23
  -3  -7   0    8.12    0.26
  -3  -7   0    7.97    0.25
   3  -7   0    7.95    0.27
  -4  -7   0    0.83    0.06
  -4   7   0    0.84    0.07
   4   7   0    0.75    0.06
   4   7   0    0.76    0.05
   4  -7   0    0.86    0.06
  -4  -7   0    0.78    0.06
   5   7   0   11.46    0.34
  -5   7   0   11.71    0.37
   5  -7   0   11.02    0.35
  -5  -7   0   11.87    0.36
  -5   7   0   11.06    0.37
   5   7   0   11.25    0.35
  -5  -7   0   11.81    0.36
  -6  -7   0    1.72    0.10
  -6  -7   0    1.98    0.11
  -6   7   0    1.81    0.11
  -6   7   0    1.85    0.11
   6  -7   0    1.88    0.11
   6   7   0    1.69    0.10
   6   7   0    1.97    0.10
  -7  -7   0    3.73    0.17
   7   7   0    3.89    0.17
  -7   7   0    3.96    0.18
  -7   7   0    4.26    0.19
  -7  -7   0    4.38    0.17
   7  -7   0    4.12    0.18
   7   7   0    3.96    0.16
  -8   7   0   -0.01    0.03
   8   7   0    0.02    0.03
  -8   7   0    0.03    0.05
   8  -7   0   -0.03    0.03
   8   7   0   -0.01    0.03
  -8  -7   0    0.00    0.04
  -9   7   0   -0.02    0.04
   9  -7   0    0.02    0.04
   9   7   0   -0.03    0.03
   9   7   0    0.00    0.03
  -9  -7   0    0.04    0.04
  -9   7   0   -0.03    0.03
 -10   7   0    0.30    0.08
  10  -7   0    0.28    0.07
 -10   7   0    0.21    0.06
 -10  -7   0    0.34    0.07
  11  -7   0    0.35    0.08
 -11   7   0    0.27    0.08
 -11  -7   0    0.18    0.07
   0   8   0    0.51    0.04
   0   8   0    0.60    0.05
   0  -8   0    0.48    0.05
   1  -8   0    6.11    0.21
   1   8   0    5.81    0.20
   1  -8   0    6.10    0.17
  -1   8   0    6.13    0.20
  -1   8   0    5.73    0.19
  -1  -8   0    6.00    0.20
   1   8   0    5.55    0.19
   2  -8   0    4.86    0.18
  -2   8   0    4.64    0.15
   2   8   0    4.64    0.17
  -2  -8   0    4.76    0.17
  -2   8   0    4.39    0.17
   2   8   0    4.66    0.17
   2  -8   0    4.66    0.15
   3   8   0    1.98    0.07
   3   8   0    1.86    0.10
  -3   8   0    2.06    0.08
  -3   8   0    1.78    0.10
  -3  -8   0    1.86    0.09
  -3  -8   0    1.94    0.09
   3  -8   0    2.07    0.09
   3  -8   0    1.86    0.10
   4   8   0    0.20    0.04
  -4  -8   0    0.17    0.04
   4   8   0    0.17    0.03
  -4  -8   0    0.17    0.04
   4  -8   0    0.18    0.04
  -4   8   0    0.15    0.04
   4  -8   0    0.14    0.04
  -5   8   0    1.35    0.09
   5  -8   0    1.39    0.09
   5  -8   0    1.26    0.09
   5   8   0    1.29    0.07
   5   8   0    1.30    0.09
  -5  -8   0    1.40    0.09
  -5  -8   0    1.38    0.09
   6   8   0   10.16    0.34
   6   8   0   10.49    0.33
  -6  -8   0   10.90    0.35
  -6  -8   0   10.71    0.35
  -6   8   0   10.98    0.36
  -6   8   0   10.25    0.37
   6  -8   0   11.11    0.35
  -7   8   0    6.45    0.25
  -7  -8   0    6.56    0.24
   7   8   0    6.17    0.24
   7  -8   0    6.23    0.24
  -7   8   0    6.20    0.25
  -8   8   0   -0.03    0.03
  -8   8   0   -0.05    0.03
   8  -8   0    0.01    0.04
   8   8   0    0.03    0.03
  -8  -8   0   -0.01    0.03
   9  -8   0    0.07    0.04
   9   8   0    0.13    0.05
  -9   8   0    0.11    0.05
  -9   8   0    0.04    0.05
  -9  -8   0    0.17    0.06
 -10   8   0    1.33    0.13
 -10  -8   0    1.39    0.12
 -10   8   0    1.31    0.12
  10  -8   0    1.14    0.12
 -11  -8   0    0.39    0.09
 -11   8   0    0.43    0.09
  11  -8   0    0.48    0.09
   0   9   0    0.00    0.02
   0   9   0   -0.01    0.02
   0  -9   0    0.01    0.02
   1   9   0    7.42    0.25
  -1   9   0    7.98    0.26
   1  -9   0    8.49    0.22
   1  -9   0    7.75    0.26
  -1   9   0    7.72    0.24
   1   9   0    7.95    0.25
  -1  -9   0    7.92    0.26
  -2   9   0    1.08    0.06
   2   9   0    1.04    0.07
  -2  -9   0    1.02    0.07
   2  -9   0    1.02    0.06
   2  -9   0    0.95    0.07
   2   9   0    1.13    0.07
  -2   9   0    0.97    0.07
  -3  -9   0    5.88    0.21
  -3  -9   0    5.63    0.20
   3  -9   0    5.60    0.21
   3  -9   0    5.89    0.19
   3   9   0    5.65    0.20
  -3   9   0    5.65    0.21
  -3   9   0    5.65    0.17
   4  -9   0   10.41    0.31
   4  -9   0    9.82    0.34
  -4  -9   0    9.75    0.32
  -4   9   0   10.05    0.33
  -4  -9   0   10.30    0.33
   5   9   0    1.07    0.08
   5  -9   0    1.04    0.08
   5  -9   0    1.06    0.09
  -5  -9   0    0.91    0.08
  -5  -9   0    1.13    0.08
  -5   9   0    1.20    0.10
   6   9   0   11.93    0.38
  -6  -9   0   12.53    0.39
   6  -9   0   11.80    0.41
   6  -9   0   11.42    0.38
  -6   9   0   11.80    0.39
  -6  -9   0   12.09    0.39
  -7   9   0    0.05    0.05
  -7  -9   0    0.08    0.04
   7   9   0    0.09    0.04
   7  -9   0    0.05    0.04
   7  -9   0    0.00    0.03
   8  -9   0    0.18    0.05
   8  -9   0    0.22    0.06
  -8  -9   0    0.20    0.05
  -8   9   0    0.24    0.07
   8   9   0    0.18    0.05
  -9  -9   0    0.57    0.08
  -9   9   0    0.40    0.08
   9  -9   0    0.54    0.08
   9   9   0    0.47    0.07
   9  -9   0    0.54    0.08
  10  -9   0    0.31    0.07
 -10  -9   0    0.45    0.08
 -10   9   0    0.28    0.08
  10  -9   0    0.29    0.07
 -11   9   0    0.86    0.12
 -11  -9   0    1.03    0.12
  11  -9   0    1.01    0.12
  11  -9   0    0.95    0.11
   0  10   0   69.58    1.82
   0  10   0   70.10    1.81
   0 -10   0   69.89    1.92
  -1  10   0    3.81    0.16
  -1 -10   0    3.94    0.16
  -1  10   0    3.95    0.15
   1  10   0    4.16    0.16
   1  10   0    4.02    0.16
   1 -10   0    3.95    0.16
   2 -10   0    2.17    0.12
   2  10   0    2.25    0.11
  -2 -10   0    2.01    0.11
   2  10   0    2.30    0.11
  -2  10   0    2.10    0.11
   2 -10   0    2.30    0.09
  -2  10   0    2.35    0.10
  -3  10   0    0.75    0.07
  -3 -10   0    0.97    0.07
  -3  10   0    0.93    0.06
  -3 -10   0    1.00    0.07
   3  10   0    0.98    0.07
   3 -10   0    0.87    0.07
   3 -10   0    0.96    0.06
  -4  10   0    0.40    0.06
   4 -10   0    0.41    0.05
  -4 -10   0    0.29    0.05
  -4 -10   0    0.31    0.05
   4  10   0    0.37    0.06
   4 -10   0    0.28    0.05
  -5 -10   0    0.12    0.04
  -5 -10   0    0.09    0.04
  -5  10   0    0.08    0.05
   5 -10   0    0.09    0.04
   5  10   0    0.07    0.04
   5 -10   0    0.14    0.04
  -6  10   0    0.92    0.09
   6 -10   0    0.84    0.09
  -6 -10   0    0.94    0.08
  -6 -10   0    0.94    0.09
   6  10   0    1.02    0.09
   6 -10   0    1.05    0.09
   7 -10   0    2.11    0.13
   7 -10   0    2.35    0.14
  -7  10   0    2.20    0.14
   7  10   0    2.04    0.13
  -7 -10   0    2.26    0.13
  -8  10   0    1.38    0.12
   8 -10   0    1.09    0.10
   8 -10   0    1.24    0.10
   8  10   0    1.43    0.11
  -8 -10   0    1.19    0.10
  -9  10   0    0.25    0.07
   9  10   0    0.17    0.05
   9 -10   0    0.25    0.06
   9 -10   0    0.21    0.06
  -9 -10   0    0.26    0.06
  10 -10   0   -0.02    0.04
 -10  10   0    0.04    0.06
  10  10   0    0.06    0.04
 -10 -10   0    0.06    0.06
  10 -10   0    0.04    0.05
  11 -10   0    0.17    0.06
  11 -10   0    0.20    0.06
 -11 -10   0    0.07    0.07
   0  11   0    0.02    0.03
   0 -11   0    0.01    0.03
   0  11   0    0.03    0.03
   1 -11   0    0.28    0.05
  -1  11   0    0.32    0.05
  -1 -11   0    0.43    0.05
  -1  11   0    0.26    0.04
   1  11   0    0.27    0.05
   1  11   0    0.25    0.05
  -2  11   0    3.67    0.16
   2 -11   0    3.67    0.16
   2  11   0    3.57    0.16
   2  11   0    3.67    0.16
  -2  11   0    3.75    0.14
  -2 -11   0    3.58    0.16
  -3 -11   0    0.07    0.03
   3 -11   0    0.09    0.04
  -3  11   0    0.09    0.04
  -3 -11   0    0.12    0.03
   3  11   0    0.09    0.03
  -4 -11   0    3.88    0.16
  -4 -11   0    3.54    0.16
   4  11   0    3.48    0.16
  -4  11   0    3.66    0.17
   4 -11   0    3.83    0.15
   4 -11   0    3.65    0.17
  -5  11   0    0.63    0.08
   5  11   0    0.71    0.08
  -5 -11   0    0.78    0.07
   5 -11   0    0.68    0.07
  -5 -11   0    0.72    0.07
   5 -11   0    0.71    0.08
  -6 -11   0    0.45    0.06
  -6  11   0    0.29    0.06
   6 -11   0    0.41    0.06
  -6 -11   0    0.43    0.06
   6  11   0    0.28    0.06
   6 -11   0    0.30    0.06
  -7 -11   0   -0.03    0.03
   7 -11   0    0.05    0.04
   7 -11   0    0.00    0.04
   7  11   0   -0.02    0.03
  -7  11   0    0.01    0.04
   8 -11   0    2.47    0.15
  -8  11   0    2.64    0.16
  -8 -11   0    2.50    0.15
   8  11   0    2.49    0.15
   8 -11   0    2.35    0.15
  -9  11   0    0.55    0.09
   9 -11   0    0.55    0.08
   9  11   0    0.64    0.08
  -9 -11   0    0.64    0.09
   9 -11   0    0.48    0.08
  10 -11   0    0.03    0.05
  10 -11   0    0.08    0.05
  10  11   0    0.12    0.05
 -10  11   0    0.07    0.06
 -10 -11   0    0.09    0.06
   0  12   0    4.44    0.18
   0 -12   0    4.37    0.19
   0  12   0    4.39    0.17
  -1  12   0    7.97    0.26
   1  12   0    8.16    0.28
  -1  12   0    7.97    0.28
   1  12   0    7.87    0.27
  -1 -12   0    8.11    0.29
   1 -12   0    8.18    0.29
  -2  12   0    0.20    0.05
   2 -12   0    0.13    0.04
   2  12   0    0.15    0.04
  -2  12   0    0.20    0.04
   2  12   0    0.15    0.04
  -2 -12   0    0.19    0.04
   3  12   0    1.62    0.10
  -3  12   0    1.63    0.11
  -3 -12   0    1.70    0.10
  -3 -12   0    1.96    0.11
   3 -12   0    1.84    0.12
   4 -12   0    3.45    0.17
  -4  12   0    3.21    0.16
   4  12   0    3.07    0.15
  -4 -12   0    3.04    0.15
  -4 -12   0    3.23    0.15
  -5  12   0    0.04    0.04
   5  12   0    0.08    0.04
  -5 -12   0    0.09    0.04
   5 -12   0    0.02    0.03
  -5 -12   0    0.08    0.04
   6  12   0    3.65    0.18
  -6 -12   0    3.67    0.17
   6 -12   0    3.84    0.19
  -6  12   0    3.48    0.18
   7  12   0    0.31    0.06
  -7  12   0    0.43    0.08
   7 -12   0    0.28    0.07
  -7 -12   0    0.30    0.06
   7 -12   0    0.34    0.06
   8  12   0    1.75    0.13
   8 -12   0    1.50    0.12
  -8 -12   0    1.53    0.12
   8 -12   0    1.49    0.12
  -8  12   0    1.44    0.13
   9  12   0    0.59    0.09
   9 -12   0    0.61    0.09
  -9 -12   0    0.59    0.09
   9 -12   0    0.62    0.09
  -9  12   0    0.49    0.09
  10 -12   0    0.06    0.06
 -10  12   0    0.09    0.06
  10  12   0    0.11    0.06
  10 -12   0    0.17    0.05
 -10 -12   0    0.08    0.06
   0  13   0   -0.03    0.03
   0  13   0    0.05    0.03
   0 -13   0   -0.01    0.03
   1  13   0    1.11    0.09
  -1 -13   0    1.03    0.08
   1  13   0    1.06    0.09
   1 -13   0    1.07    0.09
  -1  13   0    1.26    0.09
  -1  13   0    1.20    0.08
   2  13   0    9.34    0.32
  -2  13   0    9.79    0.33
   2  13   0    9.63    0.33
  -2 -13   0    9.32    0.33
   2 -13   0    9.80    0.34
  -2  13   0   10.02    0.31
  -3 -13   0    2.93    0.15
   3  13   0    2.88    0.15
   3 -13   0    2.73    0.15
  -3 -13   0    3.04    0.15
  -3  13   0    2.90    0.15
   4  13   0    0.08    0.04
   4 -13   0    0.15    0.04
  -4 -13   0    0.21    0.05
  -4  13   0    0.17    0.05
  -4 -13   0    0.20    0.05
   5 -13   0    0.08    0.04
  -5 -13   0    0.15    0.04
   5  13   0    0.09    0.05
  -5  13   0    0.08    0.04
  -5 -13   0    0.14    0.04
   6  13   0    0.29    0.06
  -6  13   0    0.45    0.08
   6 -13   0    0.32    0.07
  -6 -13   0    0.37    0.07
  -7  13   0    0.99    0.11
   7  13   0    1.02    0.10
   7 -13   0    0.91    0.10
  -7 -13   0    1.03    0.10
  -8  13   0    0.02    0.05
   8  13   0    0.07    0.04
   8 -13   0    0.06    0.05
  -8 -13   0    0.11    0.05
  -9 -13   0    1.59    0.13
   9  13   0    1.53    0.12
  -9  13   0    1.66    0.15
   9 -13   0    1.50    0.13
   0  14   0    4.38    0.18
   0  14   0    4.19    0.19
   0 -14   0    4.02    0.19
   1  14   0    0.87    0.08
  -1  14   0    0.95    0.08
  -1  14   0    0.91    0.09
   1 -14   0    0.70    0.08
   1  14   0    0.89    0.08
  -1 -14   0    0.90    0.09
  -2  14   0    0.20    0.05
  -2 -14   0    0.14    0.04
   2  14   0    0.21    0.05
   2 -14   0    0.11    0.04
   2  14   0    0.12    0.05
  -3 -14   0    1.89    0.12
  -3 -14   0    2.18    0.13
   3 -14   0    2.03    0.13
  -3  14   0    2.14    0.13
   3  14   0    1.91    0.12
  -4  14   0    0.24    0.06
  -4 -14   0    0.28    0.05
   4  14   0    0.35    0.06
   4 -14   0    0.29    0.06
  -4 -14   0    0.34    0.06
   5  14   0    0.41    0.07
  -5 -14   0    0.47    0.07
   5 -14   0    0.50    0.08
  -5 -14   0    0.53    0.07
  -5  14   0    0.45    0.08
   6  14   0    1.50    0.12
  -6  14   0    1.63    0.13
   6 -14   0    1.54    0.12
  -6 -14   0    1.50    0.11
   7 -14   0   -0.01    0.04
  -7  14   0    0.07    0.06
   7  14   0    0.03    0.04
  -7 -14   0    0.01    0.04
   8 -14   0    0.13    0.06
   8  14   0    0.14    0.05
  -8  14   0    0.03    0.05
  -8 -14   0    0.12    0.06
   9  14   0    0.81    0.11
  -9  14   0    0.64    0.11
  -9 -14   0    0.52    0.09
   9 -14   0    0.72    0.10
   0  15   0   -0.02    0.03
   0  15   0    0.02    0.03
   0 -15   0    0.00    0.03
  -1 -15   0    0.06    0.04
  -1  15   0   -0.01    0.03
  -1  15   0    0.01    0.04
   1 -15   0    0.01    0.03
   1  15   0    0.03    0.03
   1  15   0    0.01    0.03
   2  15   0    6.18    0.24
  -2  15   0    5.54    0.24
   2 -15   0    5.73    0.25
  -2 -15   0    5.91    0.24
   2  15   0    5.42    0.23
   3 -15   0    0.10    0.04
  -3  15   0    0.02    0.04
  -3 -15   0    0.10    0.04
   3  15   0    0.09    0.04
  -3 -15   0    0.04    0.03
   4  15   0    0.54    0.08
  -4 -15   0    0.44    0.07
  -4 -15   0    0.57    0.08
  -4  15   0    0.35    0.07
   4 -15   0    0.46    0.08
   5 -15   0    0.46    0.08
   5  15   0    0.59    0.08
  -5 -15   0    0.43    0.07
  -5  15   0    0.47    0.08
   6  15   0    0.33    0.07
  -6 -15   0    0.59    0.08
  -6  15   0    0.63    0.09
   6 -15   0    0.56    0.09
  -7  15   0    0.70    0.10
   7  15   0    0.75    0.10
  -7 -15   0    0.88    0.10
   7 -15   0    0.93    0.11
  -8  15   0    1.35    0.13
  -8 -15   0    1.41    0.13
   8  15   0    1.46    0.13
   8 -15   0    1.43    0.14
   0  16   0    1.27    0.11
   0 -16   0    1.33    0.11
   0  16   0    1.56    0.11
   1  16   0    1.00    0.10
   1  16   0    1.33    0.10
  -1  16   0    1.18    0.10
  -1 -16   0    1.24    0.10
   1 -16   0    1.00    0.10
  -1  16   0    1.17    0.09
   2 -16   0   -0.01    0.03
   2  16   0    0.05    0.04
   2  16   0   -0.06    0.03
  -2 -16   0    0.01    0.03
  -2  16   0    0.02    0.04
  -3  16   0   -0.03    0.03
  -3 -16   0    0.00    0.03
   3  16   0    0.00    0.04
   3 -16   0    0.04    0.04
  -3 -16   0   -0.02    0.03
  -4 -16   0    2.58    0.15
  -4  16   0    2.30    0.15
  -4 -16   0    2.41    0.15
   4  16   0    2.86    0.16
   4 -16   0    2.28    0.15
  -5  16   0   -0.05    0.04
   5  16   0    0.00    0.04
   5 -16   0    0.07    0.04
  -5 -16   0   -0.03    0.04
  -6  16   0    0.27    0.07
  -6 -16   0    0.24    0.06
   6 -16   0    0.31    0.07
   6  16   0    0.27    0.07
   7  16   0   -0.03    0.04
   7 -16   0    0.02    0.04
  -7  16   0   -0.01    0.04
  -7 -16   0    0.05    0.05
  -8 -16   0    0.12    0.06
   0 -17   0    0.01    0.04
   0  17   0   -0.05    0.03
   0  17   0    0.00    0.04
   1  17   0    1.75    0.13
   1  17   0    1.91    0.13
  -1 -17   0    1.70    0.13
  -1  17   0    1.85    0.13
   1 -17   0    2.07    0.14
  -2 -17   0    0.85    0.09
   2  17   0    0.68    0.09
   2 -17   0    0.76    0.10
   2  17   0    0.75    0.09
  -2  17   0    0.76    0.09
  -3 -17   0    0.75    0.09
   3 -17   0    0.56    0.09
   3  17   0    0.56    0.08
  -3  17   0    0.55    0.09
  -3 -17   0    0.44    0.07
   4  17   0    0.57    0.09
  -4 -17   0    0.67    0.09
  -4  17   0    0.61    0.09
  -4 -17   0    0.42    0.07
   4 -17   0    0.53    0.09
  -5  17   0    0.13    0.06
   5  17   0    0.19    0.06
   5 -17   0    0.18    0.06
  -5 -17   0    0.17    0.05
  -6 -17   0    0.12    0.05
   6 -17   0    0.00    0.04
   6  17   0    0.04    0.05
  -6  17   0    0.03    0.05
  -7 -17   0    1.29    0.13
   0  18   0    5.87    0.26
   0 -18   0    5.63    0.26
   0  18   0    5.84    0.24
   1  18   0    1.10    0.11
   1 -18   0    1.05    0.11
   1  18   0    1.03    0.10
  -1 -18   0    0.93    0.10
  -1  18   0    1.02    0.11
  -2 -18   0    0.25    0.06
  -2  18   0    0.13    0.05
   2  18   0    0.12    0.06
   2  18   0    0.12    0.05
   2 -18   0    0.12    0.05
  -3 -18   0    0.08    0.04
   3  18   0    0.08    0.05
  -3  18   0    0.06    0.05
   3 -18   0    0.21    0.06
  -3 -18   0    0.18    0.05
  -4 -18   0    0.60    0.08
  -4  18   0    0.69    0.10
   4  18   0    0.70    0.10
   4 -18   0    0.77    0.10
  -5  18   0    0.41    0.09
  -5 -18   0    0.58    0.09
   5  18   0    0.58    0.09
   5 -18   0    0.65    0.10
  -6 -18   0    0.20    0.06
   0 -19   0    0.01    0.04
   0  19   0    0.03    0.05
  -1 -19   0    0.25    0.07
   1 -19   0    0.21    0.06
   1  19   0    0.13    0.05
   1  19   0    0.23    0.06
  -1  19   0    0.16    0.06
   2  19   0    0.49    0.08
  -2 -19   0    0.51    0.09
  -2  19   0    0.48    0.09
   2 -19   0    0.46    0.09
   3  19   0    0.05    0.05
  -3  19   0   -0.01    0.05
  -3 -19   0    0.07    0.04
   3 -19   0    0.01    0.05
  -3 -19   0   -0.04    0.03
  -4 -19   0    0.10    0.05
   4 -19   0    0.09    0.05
   4  19   0    0.13    0.06
  -4  19   0    0.04    0.06
  -5 -19   0   -0.06    0.04
   0  20   0    0.18    0.07
   0 -20   0    0.16    0.06
   1  20   0    0.78    0.09
   1 -20   0    0.68    0.10
  -1  20   0    0.68    0.10
   1  20   0    0.74    0.10
  -1 -20   0    0.81    0.11
   2  20   0    0.16    0.06
  -2 -20   0    0.12    0.06
  -2 -20   0    0.09    0.06
  -2  20   0    0.16    0.07
   2 -20   0    0.18    0.06
   3  20   0    0.51    0.09
  -3 -20   0    0.25    0.07
  -3 -20   0    0.42    0.09
  12   0  -1    0.10    0.06
 -12   0   1    0.06    0.06
 -11   0   1    0.47    0.09
  11   0  -1    0.35    0.07
 -10   0   1   -0.04    0.05
  10   0  -1    0.02    0.04
   9   0  -1    1.32    0.10
  -9   0   1    1.52    0.12
  -8   0   1    0.02    0.03
   8   0  -1    0.00    0.03
  -8   0   1   -0.05    0.04
   7   0  -1   18.75    0.56
  -7   0   1   18.83    0.55
  -7   0   1   18.86    0.55
   6   0  -1   -0.03    0.02
  -6   0   1   -0.02    0.03
   6   0  -1   -0.01    0.02
  -6   0   1   -0.01    0.02
   5   0  -1    0.48    0.05
  -5   0   1    0.41    0.05
   5   0  -1    0.52    0.04
  -4   0   1    0.00    0.02
   4   0  -1   -0.01    0.01
   4   0  -1   -0.01    0.02
  -4   0   1   -0.02    0.01
  -3   0   1   34.03    0.90
  -3   0   1   34.65    0.94
   3   0  -1   35.06    0.89
   2   0  -1   -0.02    0.01
  -2   0   1    0.02    0.02
  -2   0   1    0.01    0.01
   2   0  -1    0.01    0.01
   1   0  -1    5.54    0.15
   1   0  -1    5.40    0.15
   0   0  -1    0.09    0.01
   0   0  -1    0.13    0.01
   0   0   1    0.09    0.01
   1   0   1   68.63    1.78
   1   0   1   69.10    1.75
  -1   0  -1   67.43    1.84
  -1   0  -1   69.61    1.75
  -2   0  -1   -0.01    0.02
  -2   0  -1   -0.01    0.01
   2   0   1    0.02    0.02
   2   0   1   -0.01    0.01
  -3   0  -1   49.90    1.29
   3   0   1   49.70    1.33
   3   0   1   52.16    1.29
  -3   0  -1   50.11    1.37
   4   0   1    0.01    0.02
  -4   0  -1   -0.02    0.02
   4   0   1   -0.01    0.01
  -4   0  -1    0.00    0.02
   5   0   1    5.51    0.19
  -5   0  -1    5.60    0.20
  -5   0  -1    5.59    0.19
   5   0   1    5.83    0.17
   6   0   1    0.03    0.03
  -6   0  -1   -0.01    0.03
  -6   0  -1   -0.04    0.02
   6   0   1    0.02    0.02
  -7   0  -1   16.19    0.49
  -7   0  -1   16.86    0.51
   7   0   1   16.48    0.50
  -8   0  -1    0.01    0.03
   8   0   1    0.04    0.04
  -8   0  -1   -0.01    0.04
  -9   0  -1   -0.06    0.04
   9   0   1   -0.04    0.03
  -9   0  -1    0.02    0.03
 -10   0  -1    0.06    0.05
  10   0   1   -0.03    0.04
 -11   0  -1    1.91    0.14
  11   0   1    1.79    0.14
  12   0   1    0.06    0.06
 -12   0  -1    0.03    0.06
 -12  -1   1   -0.08    0.06
  12  -1  -1    0.01    0.05
 -12   1   1    0.04    0.06
  12   1  -1   -0.01    0.04
  11   1  -1    0.14    0.06
 -11  -1   1    0.23    0.08
 -11   1   1    0.16    0.07
  11  -1  -1    0.24    0.06
 -10   1   1    1.08    0.11
  10  -1  -1    1.20    0.11
  10   1  -1    1.21    0.11
 -10  -1   1    1.19    0.11
   9   1  -1    0.08    0.04
  -9  -1   1    0.09    0.05
  -9   1   1    0.08    0.06
   9  -1  -1    0.13    0.05
  -8  -1   1    0.06    0.05
  -8   1   1   -0.03    0.03
   8   1  -1    0.00    0.03
  -8   1   1    0.01    0.05
   8  -1  -1   -0.04    0.03
  -7  -1   1    0.18    0.04
  -7  -1   1    0.18    0.05
   7   1  -1    0.18    0.03
  -7   1   1    0.13    0.05
   7   1  -1    0.10    0.04
   7  -1  -1    0.17    0.04
  -7   1   1    0.18    0.04
  -6   1   1   19.73    0.56
  -6  -1   1   19.22    0.55
  -6   1   1   18.33    0.55
   6   1  -1   18.89    0.52
   6   1  -1   19.00    0.55
   6  -1  -1   19.68    0.51
   6  -1  -1   19.03    0.56
  -6  -1   1   19.84    0.56
  -5  -1   1    0.67    0.04
   5   1  -1    0.61    0.05
  -5   1   1    0.63    0.05
  -5  -1   1    0.61    0.06
   5  -1  -1    0.55    0.05
  -5   1   1    0.43    0.05
   5  -1  -1    0.69    0.04
   5   1  -1    0.66    0.04
  -4  -1   1    8.90    0.26
  -4   1   1    8.41    0.26
   4  -1  -1    8.56    0.27
   4   1  -1    8.82    0.25
  -4   1   1    8.74    0.26
   4   1  -1    8.68    0.26
   4  -1  -1    8.80    0.24
  -4  -1   1    8.93    0.26
   3   1  -1    9.59    0.27
  -3  -1   1    9.88    0.27
   3   1  -1    9.31    0.28
  -3   1   1    9.67    0.28
  -3   1   1    9.53    0.28
   3  -1  -1    9.80    0.26
   3  -1  -1    9.33    0.28
  -3  -1   1    9.49    0.27
   2   1  -1   11.57    0.32
  -2  -1   1   11.89    0.32
   2  -1  -1   11.50    0.32
  -2   1   1   11.68    0.32
   2   1  -1   11.51    0.31
   2  -1  -1   11.72    0.31
  -2  -1   1   11.37    0.32
  -2   1   1   11.67    0.33
   1  -1  -1    0.02    0.01
   1   1  -1    0.02    0.01
  -1  -1   1    0.03    0.01
   1   1  -1    0.02    0.01
  -1   1   1    0.04    0.01
  -1   1   1    0.03    0.01
   1  -1  -1    0.02    0.01
   0   1   1   11.39    0.32
   0  -1  -1   12.16    0.32
   0   1  -1   12.25    0.32
   0   1   1   12.24    0.32
   0   1  -1   12.39    0.32
   0   1  -1   12.33    0.34
   0  -1  -1   12.62    0.34
   0   1  -1   12.23    0.32
   1   1   1   41.50    1.06
  -1  -1  -1   41.22    1.04
  -1   1  -1   40.85    1.10
   1  -1   1   41.35    1.05
   1   1   1   40.27    1.05
  -1   1  -1   39.73    1.04
  -1  -1  -1   40.90    1.10
   1  -1   1   41.45    1.07
   2  -1   1    3.71    0.12
   2  -1   1    3.70    0.11
  -2  -1  -1    3.68    0.11
  -2   1  -1    3.60    0.12
  -2  -1  -1    3.92    0.13
  -2   1  -1    3.71    0.12
   2   1   1    3.80    0.12
  -3   1  -1    5.08    0.16
   3   1   1    4.82    0.16
  -3  -1  -1    4.93    0.16
   3  -1   1    4.81    0.16
   3   1   1    4.84    0.15
  -3   1  -1    4.89    0.15
  -3  -1  -1    4.90    0.15
   3  -1   1    5.11    0.14
   4  -1   1   38.74    0.97
  -4   1  -1   37.00    0.99
  -4   1  -1   37.11    1.04
  -4  -1  -1   37.63    1.04
  -4  -1  -1   38.20    0.99
   4  -1   1   37.51    1.01
   4   1   1   38.77    0.98
   4   1   1   37.06    1.01
   5  -1   1    2.61    0.12
  -5  -1  -1    2.54    0.11
   5  -1   1    2.55    0.09
   5   1   1    2.67    0.10
  -5  -1  -1    2.71    0.11
  -5   1  -1    2.61    0.12
   5   1   1    2.70    0.12
  -5   1  -1    2.65    0.11
   6  -1   1    0.02    0.03
   6   1   1   -0.02    0.02
  -6   1  -1    0.01    0.03
  -6  -1  -1    0.01    0.02
  -6  -1  -1   -0.02    0.03
  -6   1  -1    0.00    0.02
   6   1   1   -0.02    0.02
   6  -1   1    0.03    0.02
   7  -1   1    6.48    0.24
  -7  -1  -1    6.30    0.23
  -7   1  -1    6.44    0.23
  -7   1  -1    6.53    0.24
  -7  -1  -1    6.35    0.23
   7   1   1    6.49    0.24
  -8  -1  -1   -0.02    0.04
  -8  -1  -1   -0.01    0.03
   8   1   1    0.07    0.04
  -8   1  -1    0.04    0.03
   8  -1   1    0.04    0.04
  -8   1  -1    0.08    0.05
   9  -1   1    5.70    0.24
  -9  -1  -1    6.22    0.24
  -9   1  -1    6.31    0.25
  -9  -1  -1    5.95    0.24
  -9   1  -1    5.79    0.24
   9   1   1    6.32    0.25
 -10   1  -1    0.24    0.07
  10   1   1    0.24    0.06
  10  -1   1    0.16    0.06
 -10   1  -1    0.17    0.05
 -10  -1  -1    0.25    0.07
  11  -1   1    0.82    0.10
  11   1   1    0.53    0.09
 -11   1  -1    0.66    0.09
 -11  -1  -1    0.64    0.09
 -12   1  -1    0.22    0.07
  12  -1   1    0.15    0.07
  12   1   1    0.16    0.06
  12  -2  -1    0.19    0.07
  12   2  -1    0.23    0.07
 -12   2   1    0.15    0.07
 -12  -2   1    0.15    0.07
  11   2  -1   -0.03    0.04
 -11   2   1   -0.04    0.05
 -11  -2   1    0.04    0.06
  11  -2  -1   -0.03    0.04
 -10  -2   1    0.71    0.09
 -10   2   1    0.47    0.09
  10  -2  -1    0.53    0.08
  10   2  -1    0.58    0.08
   9  -2  -1    0.01    0.04
  -9   2   1    0.02    0.05
  -9  -2   1   -0.02    0.04
   9   2  -1    0.01    0.04
  -8  -2   1    8.82    0.31
  -8   2   1    8.85    0.30
   8  -2  -1    8.81    0.31
   8   2  -1    8.43    0.30
  -8   2   1    8.07    0.30
   7   2  -1    1.60    0.08
   7  -2  -1    1.46    0.10
  -7   2   1    1.66    0.09
  -7  -2   1    1.75    0.09
  -7   2   1    1.53    0.11
   7   2  -1    1.66    0.10
  -7  -2   1    1.79    0.11
  -6   2   1    7.81    0.27
  -6  -2   1    7.71    0.26
   6  -2  -1    7.94    0.27
   6   2  -1    7.87    0.26
  -6   2   1    7.89    0.26
  -6  -2   1    8.07    0.25
   6  -2  -1    8.20    0.23
   6   2  -1    7.81    0.24
   5  -2  -1    0.07    0.02
  -5  -2   1    0.05    0.02
  -5  -2   1    0.08    0.03
   5   2  -1    0.01    0.02
   5   2  -1    0.03    0.02
  -5   2   1    0.01    0.03
  -5   2   1    0.03    0.02
   5  -2  -1    0.05    0.03
  -4  -2   1    0.69    0.04
  -4   2   1    0.64    0.04
  -4   2   1    0.68    0.05
  -4  -2   1    0.71    0.05
   4   2  -1    0.72    0.05
   4  -2  -1    0.66    0.05
   4   2  -1    0.71    0.04
   4  -2  -1    0.72    0.03
   3  -2  -1    1.20    0.06
  -3   2   1    1.35    0.06
   3   2  -1    1.30    0.06
   3   2  -1    1.26    0.06
  -3   2   1    1.20    0.07
  -3  -2   1    1.37    0.05
  -3   2   1    1.37    0.05
  -3  -2   1    1.22    0.06
  -2  -2   1    6.48    0.18
   2   2  -1    6.38    0.19
  -2   2   1    6.47    0.19
  -2  -2   1    6.15    0.19
   2  -2  -1    6.25    0.19
  -2   2   1    6.70    0.18
   2   2  -1    6.42    0.19
   1  -2  -1   21.85    0.60
   1   2  -1   22.10    0.57
  -1   2   1   21.77    0.57
  -1   2   1   21.65    0.57
  -1  -2   1   21.98    0.59
   1   2  -1   21.45    0.57
  -1  -2   1   22.07    0.57
   1  -2  -1   21.84    0.57
   0  -2  -1    0.84    0.04
   0   2  -1    0.82    0.03
   0   2  -1    0.89    0.03
   0   2   1    0.76    0.04
   0   2  -1    0.81    0.03
   0   2   1    0.80    0.03
   0  -2  -1    0.82    0.03
   0   2  -1    0.83    0.03
   1  -2   1   47.98    1.26
  -1  -2  -1   47.48    1.31
  -1   2  -1   48.38    1.31
   1   2   1   49.79    1.26
  -1   2  -1   48.16    1.24
  -1  -2  -1   49.47    1.24
  -1   2  -1   49.05    1.24
  -2  -2  -1   66.39    1.66
  -2   2  -1   65.77    1.76
  -2  -2  -1   65.22    1.76
  -2   2  -1   65.45    1.67
   2   2   1   65.19    1.70
   2   2   1   65.62    1.67
   2  -2   1   65.21    1.68
   2  -2   1   64.90    1.70
   3   2   1    0.25    0.03
   3   2   1    0.23    0.03
  -3  -2  -1    0.24    0.03
  -3  -2  -1    0.23    0.03
  -3   2  -1    0.29    0.03
  -3   2  -1    0.25    0.03
   3  -2   1    0.20    0.03
   3  -2   1    0.27    0.02
   4   2   1    4.65    0.15
  -4  -2  -1    4.49    0.15
  -4   2  -1    4.68    0.16
  -4  -2  -1    4.91    0.17
   4   2   1    4.70    0.16
  -4   2  -1    4.61    0.17
   4  -2   1    4.88    0.13
   4  -2   1    4.62    0.16
  -5  -2  -1   35.55    0.93
  -5   2  -1   34.55    0.99
   5   2   1   35.30    0.93
   5  -2   1   34.95    0.96
  -5   2  -1   34.53    0.94
  -5  -2  -1   34.76    0.98
   5   2   1   35.46    0.95
   5  -2   1   36.04    0.90
  -6  -2  -1    1.78    0.10
   6   2   1    1.89    0.10
  -6   2  -1    1.78    0.10
   6   2   1    1.81    0.08
  -6   2  -1    1.75    0.10
  -6  -2  -1    1.83    0.10
   6  -2   1    1.70    0.10
   7   2   1    7.20    0.23
   7   2   1    7.07    0.25
  -7  -2  -1    7.03    0.25
  -7  -2  -1    6.92    0.25
   7  -2   1    6.88    0.25
  -7   2  -1    6.84    0.25
  -7   2  -1    6.89    0.25
  -8  -2  -1    1.22    0.09
  -8  -2  -1    1.15    0.10
  -8   2  -1    0.95    0.08
   8  -2   1    1.01    0.09
   8   2   1    1.19    0.10
  -8   2  -1    0.97    0.09
  -9   2  -1   -0.01    0.03
  -9  -2  -1   -0.03    0.04
  -9  -2  -1    0.02    0.03
   9  -2   1    0.00    0.04
  -9   2  -1   -0.03    0.04
   9   2   1    0.01    0.04
 -10  -2  -1    2.25    0.14
 -10   2  -1    1.92    0.13
 -10   2  -1    2.09    0.13
  10   2   1    2.00    0.14
  10  -2   1    1.97    0.14
  11   2   1    3.84    0.20
 -11   2  -1    3.72    0.20
  11  -2   1    3.83    0.20
 -11  -2  -1    3.72    0.20
  12  -2   1    0.60    0.10
 -12   2  -1    0.45    0.09
  12   2   1    0.79    0.10
 -12   3   1    0.29    0.08
  12   3  -1    0.44    0.09
  12  -3  -1    0.29    0.08
 -12  -3   1    0.20    0.08
  11   3  -1    0.45    0.08
  11  -3  -1    0.50    0.08
 -11  -3   1    0.34    0.09
 -11   3   1    0.29    0.07
  10   3  -1    1.24    0.11
 -10   3   1    1.06    0.11
 -10  -3   1    1.31    0.12
  10  -3  -1    1.27    0.11
   9   3  -1    0.87    0.09
  -9   3   1    1.02    0.08
  -9   3   1    0.96    0.10
  -9  -3   1    0.84    0.09
   9  -3  -1    0.99    0.10
   8   3  -1    4.41    0.19
   8  -3  -1    4.06    0.19
  -8  -3   1    4.36    0.19
  -8   3   1    4.12    0.19
  -8   3   1    4.38    0.18
   8   3  -1    4.28    0.17
   7   3  -1    0.43    0.05
  -7   3   1    0.43    0.05
  -7  -3   1    0.38    0.06
  -7   3   1    0.37    0.06
   7   3  -1    0.42    0.05
  -7  -3   1    0.48    0.05
   7  -3  -1    0.34    0.06
  -6  -3   1    0.32    0.05
  -6   3   1    0.37    0.06
   6   3  -1    0.44    0.05
   6  -3  -1    0.40    0.05
  -6   3   1    0.38    0.05
   6   3  -1    0.40    0.04
  -6  -3   1    0.49    0.04
   5  -3  -1   36.22    0.99
  -5   3   1   36.06    0.98
  -5  -3   1   36.16    1.00
  -5   3   1   37.04    1.01
   5   3  -1   35.88    0.96
  -5  -3   1   35.69    0.97
   5   3  -1   36.18    0.98
  -5   3   1   38.03    0.94
  -4  -3   1   18.39    0.51
  -4  -3   1   18.17    0.51
  -4   3   1   18.79    0.48
  -4   3   1   18.05    0.52
   4  -3  -1   18.38    0.51
   4   3  -1   18.14    0.51
  -4   3   1   18.01    0.51
   4   3  -1   18.10    0.50
  -3   3   1    3.04    0.12
  -3  -3   1    3.13    0.10
  -3   3   1    3.24    0.09
   3   3  -1    2.96    0.11
  -3  -3   1    2.90    0.11
   3   3  -1    3.17    0.11
   3  -3  -1    3.15    0.11
  -3   3   1    3.09    0.11
   2  -3  -1  514.46   12.81
   2   3  -1  522.89   12.82
  -2  -3   1  483.27   12.54
  -2  -3   1  512.21   13.29
  -2   3   1  461.44   12.53
   2  -3  -1  516.77   13.27
   2   3  -1  483.73   12.58
  -1  -3   1    3.32    0.10
   1  -3  -1    3.13    0.10
   1   3  -1    3.09    0.10
   1  -3  -1    3.05    0.10
  -1   3   1    3.18    0.10
  -1  -3   1    2.97    0.10
  -1   3   1    3.27    0.11
   1   3  -1    3.20    0.09
   0   3  -1  236.66    5.89
   0  -3   1  240.42    6.20
   0  -3  -1  225.13    6.19
   0   3  -1  228.51    5.86
   0   3  -1  228.55    5.99
   0   3   1  240.98    5.87
   0   3   1  219.93    5.88
   0  -3  -1  242.72    6.04
   1   3   1   31.05    0.83
  -1   3  -1   31.84    0.82
   1   3   1   33.18    0.83
   1  -3   1   31.49    0.84
  -1   3  -1   31.39    0.82
  -1  -3  -1   32.15    0.87
  -1   3  -1   31.94    0.87
   1   3   1   31.85    0.82
  -2  -3  -1  344.74    9.03
  -2   3  -1  358.81    8.65
   2   3   1  322.16    8.56
  -2  -3  -1  351.34    8.54
  -2   3  -1  324.63    8.53
   2   3   1  336.92    8.71
   2  -3   1  335.04    8.71
  -2   3  -1  340.71    9.03
  -3   3  -1    0.46    0.04
   3  -3   1    0.47    0.04
   3   3   1    0.45    0.04
  -3  -3  -1    0.53    0.04
  -3   3  -1    0.58    0.04
  -3  -3  -1    0.47    0.04
   3   3   1    0.43    0.04
  -4  -3  -1   23.40    0.62
   4   3   1   22.91    0.62
  -4  -3  -1   23.23    0.65
  -4   3  -1   22.42    0.66
  -4   3  -1   22.74    0.62
   4  -3   1   22.75    0.63
   4   3   1   22.96    0.63
   5   3   1   14.00    0.39
  -5  -3  -1   13.53    0.42
   5   3   1   13.76    0.40
  -5   3  -1   13.88    0.41
   5  -3   1   13.82    0.41
  -5   3  -1   13.78    0.42
  -5  -3  -1   14.09    0.40
  -6   3  -1    0.21    0.05
  -6   3  -1    0.19    0.04
   6  -3   1    0.15    0.04
  -6  -3  -1    0.25    0.04
  -6  -3  -1    0.19    0.04
   6   3   1    0.23    0.04
   6   3   1    0.19    0.04
   7   3   1    1.94    0.09
  -7   3  -1    1.57    0.10
   7  -3   1    1.77    0.11
  -7  -3  -1    1.77    0.10
  -7   3  -1    1.80    0.11
   7   3   1    1.90    0.11
  -7  -3  -1    1.78    0.10
  -8  -3  -1    0.03    0.04
  -8  -3  -1    0.04    0.03
  -8   3  -1    0.02    0.03
   8  -3   1    0.02    0.04
   8   3   1    0.03    0.04
  -8   3  -1    0.05    0.05
  -9   3  -1    0.28    0.06
   9   3   1    0.17    0.05
   9  -3   1    0.18    0.06
  -9  -3  -1    0.22    0.05
  -9   3  -1    0.13    0.05
  -9  -3  -1    0.20    0.06
 -10   3  -1    0.37    0.07
  10   3   1    0.31    0.07
 -10   3  -1    0.22    0.06
 -10  -3  -1    0.30    0.07
  10  -3   1    0.21    0.06
 -11   3  -1   -0.11    0.04
  11  -3   1   -0.04    0.05
  11   3   1    0.08    0.04
 -11  -3  -1    0.03    0.05
  12   3   1    0.08    0.05
 -12   3  -1    0.09    0.06
  12  -3   1    0.01    0.05
  12  -4  -1    0.25    0.08
  12   4  -1    0.25    0.07
 -12   4   1    0.22    0.08
 -12  -4   1    0.25    0.08
 -11  -4   1    0.10    0.07
 -11   4   1    0.07    0.06
  11  -4  -1    0.14    0.06
  11   4  -1    0.02    0.05
  10  -4  -1    0.19    0.06
 -10  -4   1    0.08    0.05
  10   4  -1    0.12    0.05
 -10   4   1    0.09    0.06
   9  -4  -1    0.49    0.08
  -9  -4   1    0.51    0.08
  -9   4   1    0.37    0.07
  -9   4   1    0.61    0.07
   9   4  -1    0.48    0.07
  -8  -4   1    0.47    0.07
   8   4  -1    0.67    0.07
  -8   4   1    0.58    0.08
   8   4  -1    0.55    0.06
   8  -4  -1    0.63    0.08
  -8   4   1    0.58    0.07
  -7  -4   1    0.66    0.07
   7  -4  -1    0.63    0.07
   7   4  -1    0.63    0.06
   7   4  -1    0.68    0.07
  -7  -4   1    0.70    0.06
  -7   4   1    0.68    0.06
  -7   4   1    0.75    0.08
  -6  -4   1    2.50    0.11
  -6   4   1    2.67    0.13
  -6   4   1    2.42    0.12
   6   4  -1    2.57    0.11
   6   4  -1    2.46    0.12
   6  -4  -1    2.63    0.12
  -6  -4   1    2.46    0.12
  -5  -4   1    0.15    0.04
   5   4  -1    0.20    0.03
  -5  -4   1    0.20    0.03
   5  -4  -1    0.22    0.04
  -5   4   1    0.22    0.04
   5   4  -1    0.17    0.03
  -5   4   1    0.07    0.04
  -5   4   1    0.20    0.02
  -4  -4   1   22.44    0.61
  -4   4   1   23.17    0.57
  -4  -4   1   22.31    0.62
   4   4  -1   21.34    0.60
  -4   4   1   22.13    0.63
   4   4  -1   22.53    0.61
  -4   4   1   21.03    0.61
   4  -4  -1   22.01    0.61
  -3  -4   1    4.42    0.15
   3   4  -1    4.52    0.14
  -3  -4   1    4.70    0.14
   3  -4  -1    4.35    0.15
  -3   4   1    4.66    0.13
  -3   4   1    4.40    0.15
   3   4  -1    4.16    0.15
   3  -4  -1    4.37    0.15
  -2   4   1    0.01    0.01
  -2  -4   1    0.01    0.01
   2   4  -1   -0.01    0.01
   2  -4  -1    0.03    0.02
  -2   4   1    0.02    0.02
   2  -4  -1    0.03    0.02
  -2  -4   1    0.02    0.02
   2   4  -1    0.03    0.01
  -1   4   1   10.28    0.29
   1  -4  -1   10.27    0.30
   1   4  -1    9.63    0.29
   1  -4  -1   10.83    0.28
  -1  -4   1   10.75    0.30
   1   4  -1   10.11    0.29
  -1   4   1   10.35    0.28
   1   4  -1   10.78    0.28
   0   4   1    0.54    0.04
   0  -4   1    0.49    0.04
   0   4  -1    0.48    0.03
   0   4  -1    0.47    0.03
   0   4  -1    0.45    0.04
   0   4   1    0.48    0.04
   0  -4  -1    0.51    0.02
   0  -4  -1    0.46    0.04
  -1   4  -1   77.77    1.95
   1  -4   1   77.04    1.98
  -1   4  -1   75.44    1.95
  -1   4  -1   76.45    2.06
   1   4   1   75.48    1.95
   1   4   1   76.08    1.94
  -1  -4  -1   76.06    2.06
   1   4   1   77.76    1.99
  -2  -4  -1   54.23    1.46
   2  -4   1   52.57    1.40
   2   4   1   53.01    1.38
  -2   4  -1   51.94    1.46
   2   4   1   54.30    1.39
  -2   4  -1   53.23    1.38
  -2   4  -1   54.83    1.37
  -2  -4  -1   55.14    1.38
  -3   4  -1   36.93    0.98
   3  -4   1   37.21    0.99
  -3  -4  -1   37.63    0.97
   3   4   1   37.78    0.98
  -3  -4  -1   37.57    1.03
  -3   4  -1   36.68    1.03
   3   4   1   37.37    0.98
  -4  -4  -1    4.54    0.16
  -4   4  -1    4.53    0.16
  -4  -4  -1    4.56    0.15
   4   4   1    4.38    0.15
   4  -4   1    4.24    0.16
  -4   4  -1    4.46    0.17
   4   4   1    4.36    0.15
  -5   4  -1    1.26    0.08
  -5  -4  -1    1.20    0.07
  -5  -4  -1    1.41    0.08
   5   4   1    1.33    0.07
   5  -4   1    1.25    0.08
  -5   4  -1    1.24    0.08
   5   4   1    1.33    0.07
  -6  -4  -1    2.30    0.11
   6   4   1    2.22    0.11
  -6  -4  -1    2.45    0.11
  -6   4  -1    2.21    0.12
  -6   4  -1    2.18    0.12
   6   4   1    2.26    0.10
   6  -4   1    2.24    0.12
  -7  -4  -1    0.66    0.06
   7   4   1    0.66    0.07
  -7  -4  -1    0.48    0.06
   7   4   1    0.57    0.06
   7  -4   1    0.65    0.07
  -7   4  -1    0.50    0.06
  -7   4  -1    0.58    0.07
  -8  -4  -1    0.32    0.06
  -8   4  -1    0.45    0.07
   8   4   1    0.33    0.05
   8   4   1    0.42    0.06
   8  -4   1    0.38    0.06
  -8   4  -1    0.29    0.06
  -8  -4  -1    0.46    0.06
   9   4   1    0.44    0.07
  -9   4  -1    0.47    0.07
  -9   4  -1    0.30    0.07
  -9  -4  -1    0.46    0.07
   9  -4   1    0.32    0.07
  10  -4   1    0.25    0.07
  10   4   1    0.35    0.07
 -10   4  -1    0.28    0.06
 -10   4  -1    0.30    0.07
 -10  -4  -1    0.29    0.07
  11   4   1    0.37    0.07
  11  -4   1    0.29    0.08
 -11   4  -1    0.38    0.08
 -11  -4  -1    0.32    0.08
  12   4   1    1.08    0.12
 -12   4  -1    1.24    0.13
  12   5  -1    0.16    0.06
 -12  -5   1    0.24    0.08
 -12   5   1    0.22    0.08
  11   5  -1    0.01    0.04
 -11   5   1   -0.05    0.05
  11  -5  -1   -0.01    0.04
 -11  -5   1   -0.09    0.05
  10  -5  -1    2.09    0.14
 -10  -5   1    1.79    0.14
 -10   5   1    1.87    0.14
  10   5  -1    2.15    0.14
  -9  -5   1    1.29    0.11
   9   5  -1    1.21    0.10
   9  -5  -1    1.34    0.10
  -9   5   1    1.36    0.12
  -9   5   1    1.29    0.10
  -8   5   1    4.97    0.21
   8  -5  -1    4.95    0.21
   8   5  -1    4.96    0.20
  -8  -5   1    4.91    0.21
   8   5  -1    4.76    0.19
  -8   5   1    4.88    0.21
  -7  -5   1    0.72    0.07
  -7   5   1    0.72    0.07
   7  -5  -1    0.63    0.07
  -7   5   1    0.65    0.08
   7   5  -1    0.57    0.06
   7   5  -1    0.73    0.07
   6  -5  -1    0.48    0.06
   6   5  -1    0.56    0.05
   6   5  -1    0.45    0.05
  -6  -5   1    0.57    0.05
  -6   5   1    0.54    0.06
  -6   5   1    0.48    0.07
  -6  -5   1    0.46    0.06
   5  -5  -1    0.50    0.06
   5   5  -1    0.55    0.05
  -5   5   1    0.55    0.06
  -5  -5   1    0.56    0.05
  -5   5   1    0.57    0.06
   5   5  -1    0.50    0.05
  -5  -5   1    0.51    0.06
   4  -5  -1    3.04    0.12
   4   5  -1    3.29    0.13
  -4  -5   1    3.12    0.12
  -4   5   1    3.18    0.09
  -4  -5   1    2.97    0.12
   4   5  -1    3.13    0.11
  -4   5   1    3.17    0.13
  -3  -5   1    0.02    0.01
   3  -5  -1    0.01    0.02
  -3   5   1   -0.02    0.02
   3   5  -1   -0.02    0.02
   3  -5  -1    0.00    0.02
   3   5  -1    0.01    0.01
  -3   5   1    0.01    0.01
  -3  -5   1    0.00    0.02
  -2  -5   1   15.64    0.44
  -2   5   1   15.84    0.43
   2  -5  -1   15.41    0.43
   2   5  -1   14.84    0.43
  -2   5   1   16.02    0.42
   2  -5  -1   15.50    0.45
  -2  -5   1   15.54    0.43
   2   5  -1   16.20    0.42
   1   5  -1    3.93    0.13
   1  -5  -1    3.91    0.14
   1   5  -1    3.94    0.13
  -1  -5   1    4.05    0.13
  -1   5   1    3.94    0.13
  -1   5   1    3.85    0.13
   1   5  -1    4.22    0.12
   1  -5  -1    4.22    0.12
   0  -5  -1   10.02    0.30
   0   5  -1   10.02    0.29
   0   5  -1   10.06    0.28
   0   5   1   10.16    0.28
   0  -5  -1   10.12    0.27
   0   5  -1   10.38    0.27
   0   5   1   10.03    0.28
   0  -5   1    9.89    0.30
  -1  -5  -1    0.04    0.02
   1   5   1    0.05    0.02
  -1   5  -1    0.03    0.01
   1   5   1    0.03    0.02
  -1   5  -1    0.05    0.02
   1  -5   1    0.04    0.02
   1  -5   1    0.04    0.02
   1   5   1    0.04    0.01
   2   5   1    0.48    0.03
  -2   5  -1    0.38    0.04
  -2   5  -1    0.57    0.05
   2   5   1    0.53    0.04
   2  -5   1    0.48    0.04
  -2  -5  -1    0.44    0.04
  -2  -5  -1    0.40    0.04
  -2   5  -1    0.49    0.03
   3   5   1  172.32    4.51
  -3   5  -1  184.82    4.46
   3  -5   1  173.05    4.52
  -3   5  -1  169.58    4.44
   3   5   1  172.84    4.45
  -3  -5  -1  179.57    4.44
  -3   5  -1  174.06    4.69
  -3  -5  -1  176.14    4.69
  -4   5  -1   10.43    0.34
   4   5   1   10.63    0.31
  -4  -5  -1   10.97    0.32
  -4  -5  -1   10.69    0.33
  -4   5  -1   10.94    0.33
   4   5   1   10.58    0.32
   4  -5   1   10.77    0.33
   5   5   1   25.41    0.70
   5   5   1   25.98    0.71
  -5   5  -1   26.00    0.71
  -5  -5  -1   25.98    0.70
  -5   5  -1   25.00    0.75
   5  -5   1   25.21    0.72
  -5  -5  -1   26.08    0.74
  -6  -5  -1    3.09    0.14
  -6   5  -1    3.15    0.15
  -6   5  -1    3.28    0.15
  -6  -5  -1    3.23    0.14
   6   5   1    3.16    0.13
   6  -5   1    2.78    0.14
   6   5   1    3.19    0.13
  -7  -5  -1    0.04    0.03
  -7   5  -1    0.04    0.05
   7   5   1    0.06    0.03
   7   5   1    0.06    0.03
  -7  -5  -1    0.00    0.03
  -7   5  -1    0.02    0.03
   7  -5   1    0.03    0.03
   8   5   1    3.91    0.17
   8   5   1    4.15    0.18
   8  -5   1    3.97    0.18
  -8  -5  -1    3.65    0.17
  -8  -5  -1    4.08    0.17
  -8   5  -1    3.94    0.18
  -8   5  -1    3.86    0.18
   9   5   1    2.16    0.13
  -9  -5  -1    2.31    0.14
  -9   5  -1    2.23    0.14
  -9   5  -1    2.06    0.13
   9  -5   1    2.11    0.14
 -10  -5  -1    1.43    0.12
 -10   5  -1    1.63    0.12
  10  -5   1    1.45    0.12
 -10   5  -1    1.49    0.12
  10   5   1    1.76    0.12
 -11   5  -1    0.03    0.05
  11  -5   1   -0.07    0.04
  11   5   1   -0.03    0.04
 -11  -5  -1    0.01    0.06
  12   5   1    0.11    0.06
 -12   5  -1    0.02    0.07
 -12  -6   1    0.11    0.08
  11   6  -1    0.06    0.04
 -11   6   1    0.13    0.07
  11  -6  -1    0.06    0.05
 -11  -6   1    0.14    0.06
  10  -6  -1    0.24    0.06
 -10  -6   1    0.20    0.07
 -10   6   1    0.26    0.07
  10   6  -1    0.19    0.06
   9   6  -1    0.03    0.04
  -9   6   1    0.03    0.04
  -9   6   1   -0.07    0.03
   9   6  -1    0.00    0.03
  -9  -6   1   -0.01    0.04
   9  -6  -1   -0.04    0.04
   8   6  -1    3.13    0.15
  -8   6   1    3.19    0.17
  -8  -6   1    3.22    0.16
   8   6  -1    3.34    0.15
   8  -6  -1    3.54    0.17
  -8   6   1    3.47    0.17
  -7   6   1    1.07    0.10
   7   6  -1    1.15    0.08
  -7   6   1    1.06    0.09
   7   6  -1    1.21    0.08
  -7  -6   1    1.06    0.09
   7  -6  -1    1.09    0.09
   6   6  -1    0.59    0.06
  -6  -6   1    0.52    0.05
  -6  -6   1    0.65    0.06
   6   6  -1    0.59    0.06
  -6   6   1    0.45    0.06
  -6   6   1    0.55    0.06
   6  -6  -1    0.56    0.06
  -5   6   1    0.45    0.06
   5  -6  -1    0.54    0.06
  -5  -6   1    0.60    0.05
   5   6  -1    0.47    0.05
   5   6  -1    0.52    0.05
  -5  -6   1    0.40    0.05
   4  -6  -1  157.16    4.05
  -4  -6   1  160.40    4.18
   4   6  -1  152.74    3.99
   4  -6  -1  156.01    4.20
  -4   6   1  154.04    3.98
  -4   6   1  160.82    3.96
  -4  -6   1  154.00    3.98
   4   6  -1  155.85    4.04
  -3   6   1   11.35    0.31
   3  -6  -1   11.05    0.35
   3   6  -1   11.19    0.33
  -3  -6   1   11.38    0.34
  -3   6   1   11.23    0.34
  -3  -6   1   11.52    0.33
   3   6  -1   11.58    0.32
   3  -6  -1   11.05    0.33
   2  -6  -1   49.80    1.30
   2  -6  -1   48.99    1.36
  -2  -6   1   50.73    1.35
  -2  -6   1   49.22    1.29
  -2   6   1   48.82    1.29
   2   6  -1   50.84    1.29
   2   6  -1   48.63    1.29
  -2   6   1   50.10    1.28
  -1   6   1   19.18    0.52
   1   6  -1   19.05    0.53
   1  -6  -1   19.25    0.56
   1   6  -1   19.58    0.53
   1  -6  -1   19.95    0.52
  -1   6   1   18.95    0.53
   1   6  -1   19.92    0.51
  -1  -6   1   19.33    0.55
   0   6  -1   -0.03    0.02
   0  -6   1    0.00    0.01
   0   6  -1    0.01    0.02
   0   6   1    0.00    0.02
   0   6   1    0.03    0.02
   0  -6  -1    0.01    0.01
   0  -6  -1    0.01    0.02
   0  -6   1    0.01    0.02
   1   6   1   11.59    0.34
  -1   6  -1   11.82    0.34
  -1   6  -1   11.99    0.33
   1  -6   1   12.44    0.33
   1   6   1   12.03    0.34
  -1  -6  -1   11.94    0.36
   1  -6   1   12.01    0.36
   2   6   1    6.92    0.19
  -2   6  -1    6.89    0.19
   2   6   1    6.16    0.21
  -2  -6  -1    6.63    0.22
  -2   6  -1    6.69    0.23
  -2   6  -1    6.94    0.22
   2  -6   1    6.87    0.20
  -3  -6  -1    3.91    0.15
  -3   6  -1    3.76    0.14
  -3   6  -1    3.78    0.15
   3  -6   1    3.75    0.14
   3   6   1    3.52    0.14
  -3  -6  -1    3.87    0.14
  -3   6  -1    3.92    0.11
   3   6   1    3.75    0.12
  -4  -6  -1   60.66    1.65
  -4   6  -1   59.26    1.66
   4   6   1   61.17    1.58
   4   6   1   59.79    1.57
  -4  -6  -1   61.10    1.56
   4  -6   1   59.33    1.59
  -4   6  -1   60.33    1.57
   5  -6   1    0.79    0.07
  -5   6  -1    0.78    0.07
  -5   6  -1    0.92    0.08
   5   6   1    0.76    0.06
  -5  -6  -1    0.81    0.06
   5   6   1    0.83    0.07
  -5  -6  -1    0.84    0.06
   6   6   1    2.26    0.11
   6  -6   1    2.12    0.12
  -6  -6  -1    1.99    0.11
  -6   6  -1    2.06    0.12
  -6   6  -1    2.19    0.12
  -6  -6  -1    2.09    0.11
   6   6   1    2.10    0.11
  -7   6  -1    0.11    0.04
   7   6   1    0.12    0.04
   7  -6   1    0.12    0.05
  -7   6  -1    0.12    0.05
  -7  -6  -1    0.08    0.04
  -7  -6  -1    0.08    0.04
   7   6   1    0.06    0.03
  -8   6  -1    0.16    0.05
   8   6   1    0.17    0.04
  -8   6  -1    0.16    0.05
  -8  -6  -1    0.15    0.05
   8   6   1    0.20    0.05
   8  -6   1    0.13    0.05
  -8  -6  -1    0.16    0.04
  -9   6  -1    1.18    0.10
  -9  -6  -1    1.24    0.10
  -9   6  -1    1.15    0.11
   9  -6   1    1.30    0.11
   9   6   1    1.28    0.10
 -10  -6  -1    0.21    0.07
  10  -6   1    0.22    0.06
  10   6   1    0.28    0.06
 -10   6  -1    0.23    0.06
 -10   6  -1    0.29    0.07
 -11   6  -1    0.65    0.09
  11  -6   1    0.39    0.08
  11   6   1    0.41    0.08
 -11   6  -1    0.56    0.09
  11  -7  -1    0.06    0.05
 -11   7   1   -0.04    0.06
 -11  -7   1   -0.05    0.05
 -10   7   1   -0.06    0.04
 -10  -7   1   -0.02    0.04
  10  -7  -1    0.04    0.04
  -9  -7   1    0.01    0.04
  -9   7   1   -0.01    0.04
   9   7  -1   -0.01    0.03
   9   7  -1   -0.01    0.03
   9  -7  -1    0.04    0.04
   8   7  -1    1.57    0.10
   8  -7  -1    1.68    0.11
  -8   7   1    1.60    0.12
  -8  -7   1    1.56    0.11
   8   7  -1    1.48    0.10
   7   7  -1    0.14    0.04
   7   7  -1    0.24    0.04
  -7   7   1    0.12    0.06
   7  -7  -1    0.09    0.04
  -7  -7   1    0.11    0.05
  -6  -7   1    0.06    0.03
   6  -7  -1    0.03    0.04
   6   7  -1    0.07    0.03
   6  -7  -1    0.08    0.03
  -6  -7   1    0.00    0.03
  -6   7   1    0.02    0.04
   6   7  -1    0.08    0.04
   5   7  -1    1.54    0.09
  -5  -7   1    1.66    0.10
   5  -7  -1    1.57    0.09
  -5  -7   1    1.59    0.08
  -5   7   1    1.33    0.10
   5   7  -1    1.50    0.08
   5  -7  -1    1.56    0.09
  -4  -7   1   16.86    0.48
  -4   7   1   17.21    0.44
   4  -7  -1   16.71    0.47
  -4  -7   1   16.22    0.47
   4   7  -1   16.61    0.46
   4   7  -1   16.12    0.47
  -4   7   1   15.65    0.48
   4  -7  -1   16.65    0.50
   3   7  -1    0.30    0.04
   3  -7  -1    0.20    0.04
   3  -7  -1    0.22    0.03
  -3   7   1    0.24    0.04
  -3  -7   1    0.24    0.04
  -3   7   1    0.27    0.03
   3   7  -1    0.38    0.03
  -3  -7   1    0.28    0.03
   2   7  -1   64.41    1.69
   2  -7  -1   65.87    1.70
  -2  -7   1   64.25    1.77
  -2   7   1   65.16    1.67
   2   7  -1   68.19    1.69
  -2   7   1   63.95    1.69
   2  -7  -1   65.06    1.78
   1  -7  -1    1.32    0.07
  -1   7   1    1.44    0.07
   1   7  -1    1.20    0.07
  -1  -7   1    1.29    0.07
   1  -7  -1    1.44    0.05
   1   7  -1    1.41    0.05
  -1   7   1    1.32    0.06
   1   7  -1    1.32    0.07
   0   7   1   23.17    0.63
   0   7   1   22.88    0.62
   0  -7   1   23.64    0.61
   0  -7  -1   23.46    0.66
   0   7  -1   22.80    0.63
   0  -7   1   22.72    0.66
   0   7  -1   23.36    0.62
  -1   7  -1    6.16    0.19
   1  -7   1    6.30    0.21
   1   7   1    5.92    0.20
   1  -7   1    6.36    0.18
  -1  -7  -1    6.18    0.21
  -1   7  -1    6.04    0.20
   1   7   1    6.11    0.20
   2   7   1   12.93    0.37
   2   7   1   12.87    0.36
  -2  -7  -1   12.50    0.38
   2  -7   1   12.27    0.39
   2  -7   1   12.58    0.36
  -2   7  -1   13.03    0.35
  -2   7  -1   12.62    0.37
   3   7   1   33.37    0.91
  -3  -7  -1   33.90    0.96
  -3   7  -1   35.14    0.88
   3  -7   1   33.60    0.92
   3   7   1   34.94    0.90
  -3  -7  -1   34.01    0.91
  -3   7  -1   34.20    0.97
  -3   7  -1   33.85    0.91
  -4  -7  -1    2.39    0.10
  -4   7  -1    2.08    0.11
   4   7   1    2.22    0.11
   4  -7   1    2.24    0.10
  -4   7  -1    2.24    0.12
  -4  -7  -1    2.25    0.11
  -5  -7  -1    4.66    0.17
  -5   7  -1    4.31    0.19
  -5  -7  -1    4.78    0.18
   5   7   1    4.77    0.16
   5   7   1    4.59    0.18
   5  -7   1    4.67    0.18
  -5   7  -1    4.60    0.18
   6   7   1    0.00    0.03
   6   7   1    0.02    0.03
  -6   7  -1    0.05    0.04
   6  -7   1   -0.04    0.03
  -6  -7  -1   -0.03    0.03
  -6  -7  -1    0.00    0.03
  -6   7  -1    0.00    0.03
  -7   7  -1    6.80    0.25
   7   7   1    7.10    0.24
  -7   7  -1    6.27    0.25
  -7  -7  -1    6.57    0.24
   7  -7   1    6.49    0.25
   7   7   1    6.02    0.23
  -7  -7  -1    6.66    0.25
   8  -7   1    1.79    0.12
  -8  -7  -1    1.72    0.11
  -8   7  -1    1.55    0.12
  -8   7  -1    1.44    0.11
  -8  -7  -1    1.77    0.11
   8   7   1    1.63    0.11
   8   7   1    1.71    0.10
   9  -7   1    0.09    0.05
   9   7   1    0.02    0.04
  -9   7  -1    0.13    0.05
  -9  -7  -1    0.08    0.05
  -9   7  -1   -0.09    0.04
 -10  -7  -1    0.46    0.08
  10  -7   1    0.50    0.09
 -10   7  -1    0.46    0.08
 -10   7  -1    0.47    0.09
 -11   7  -1    0.19    0.07
 -11   7  -1    0.19    0.06
  11  -7   1    0.12    0.07
  11  -8  -1    0.04    0.06
 -11   8   1   -0.04    0.06
 -11  -8   1    0.04    0.06
 -10  -8   1    0.01    0.04
  10  -8  -1    0.01    0.04
 -10   8   1    0.07    0.06
  10  -8  -1    0.11    0.05
  -9   8   1    0.16    0.06
   9   8  -1    0.20    0.05
  -9  -8   1    0.14    0.06
   9  -8  -1    0.10    0.04
   9  -8  -1    0.13    0.05
   8  -8  -1    0.51    0.07
   8  -8  -1    0.55    0.07
  -8   8   1    0.53    0.08
  -8  -8   1    0.61    0.08
   8   8  -1    0.59    0.07
   7   8  -1    1.76    0.10
   7   8  -1    1.70    0.10
  -7   8   1    1.69    0.12
   7  -8  -1    1.61    0.11
   7  -8  -1    1.67    0.11
  -7  -8   1    1.49    0.11
   6   8  -1    4.80    0.17
   6  -8  -1    4.80    0.20
  -6  -8   1    4.70    0.19
  -6  -8   1    5.13    0.19
  -6   8   1    4.80    0.21
   6  -8  -1    4.74    0.19
   6   8  -1    4.95    0.20
   5  -8  -1    1.32    0.08
  -5  -8   1    1.22    0.09
   5   8  -1    1.34    0.09
  -5  -8   1    1.31    0.08
   5  -8  -1    1.12    0.09
   5   8  -1    1.21    0.07
  -5   8   1    1.28    0.10
  -4   8   1    2.13    0.11
   4  -8  -1    2.12    0.11
   4   8  -1    2.17    0.09
   4   8  -1    2.25    0.11
   4  -8  -1    2.11    0.10
  -4  -8   1    2.31    0.11
  -4  -8   1    2.32    0.10
  -3  -8   1    4.33    0.16
   3   8  -1    4.02    0.16
  -3   8   1    4.19    0.17
   3   8  -1    4.54    0.14
  -3  -8   1    4.42    0.16
   3  -8  -1    4.37    0.15
  -3   8   1    4.19    0.14
   3  -8  -1    4.22    0.17
  -2   8   1   -0.01    0.02
   2   8  -1    0.04    0.01
   2  -8  -1    0.01    0.02
  -2   8   1    0.02    0.02
  -2  -8   1    0.03    0.02
   2  -8  -1    0.01    0.02
   2   8  -1   -0.03    0.02
  -1   8   1    0.81    0.05
  -1   8   1    0.74    0.06
   1   8  -1    0.74    0.06
  -1  -8   1    0.86    0.06
   1   8  -1    0.81    0.03
   1  -8  -1    0.91    0.04
   1  -8  -1    0.78    0.06
   1   8  -1    0.72    0.06
   0   8  -1    2.67    0.11
   0  -8   1    2.76    0.11
   0  -8   1    2.63    0.09
   0   8   1    2.63    0.11
   0  -8  -1    2.65    0.12
   0   8   1    2.55    0.11
   0   8  -1    2.53    0.10
   1   8   1   40.47    1.06
  -1   8  -1   40.44    1.05
   1   8   1   40.31    1.07
   1  -8   1   41.40    1.06
  -1   8  -1   40.05    1.07
  -1  -8  -1   39.37    1.12
   1  -8   1   40.36    1.12
   2  -8   1    0.29    0.03
   2   8   1    0.25    0.04
  -2   8  -1    0.35    0.04
  -2  -8  -1    0.28    0.04
  -2   8  -1    0.34    0.03
   2  -8   1    0.29    0.04
   2   8   1    0.23    0.04
  -3  -8  -1   32.31    0.86
  -3  -8  -1   31.41    0.91
  -3   8  -1   33.10    0.83
   3   8   1   32.34    0.84
   3   8   1   30.87    0.86
   3  -8   1   31.74    0.86
  -3   8  -1   32.07    0.87
   4   8   1    9.96    0.32
  -4   8  -1    9.85    0.34
  -4  -8  -1   10.07    0.31
   4  -8   1   10.01    0.31
  -4   8  -1   10.06    0.32
  -4  -8  -1   10.06    0.33
   4   8   1   10.59    0.29
  -5  -8  -1    6.66    0.24
  -5   8  -1    6.74    0.24
   5   8   1    6.49    0.23
  -5  -8  -1    6.88    0.23
   5   8   1    6.64    0.21
  -5   8  -1    6.18    0.25
   5  -8   1    6.47    0.23
   6   8   1    1.47    0.10
  -6  -8  -1    1.48    0.10
  -6   8  -1    1.43    0.10
   6  -8   1    1.44    0.10
  -6  -8  -1    1.44    0.09
  -6   8  -1    1.45    0.10
  -7   8  -1    4.51    0.20
   7  -8   1    4.31    0.19
   7   8   1    4.61    0.19
  -7  -8  -1    4.30    0.18
  -7   8  -1    4.22    0.20
  -7  -8  -1    4.47    0.19
  -8  -8  -1    1.04    0.09
  -8   8  -1    1.13    0.10
  -8   8  -1    1.15    0.11
   8  -8   1    1.00    0.10
   8   8   1    1.02    0.09
   9   8   1    0.14    0.04
  -9  -8  -1    0.01    0.05
   9  -8   1   -0.01    0.04
  -9   8  -1   -0.04    0.04
  -9   8  -1    0.04    0.05
 -10  -8  -1    0.01    0.05
 -10   8  -1    0.06    0.05
  10  -8   1   -0.03    0.05
 -10   8  -1   -0.05    0.05
 -11   8  -1    0.46    0.09
 -11   8  -1    0.40    0.09
  11  -8   1    0.58    0.10
 -11   9   1    0.02    0.06
 -11  -9   1    0.03    0.06
  11  -9  -1    0.03    0.05
 -10   9   1   -0.04    0.05
  10  -9  -1    0.01    0.04
  10   9  -1    0.08    0.05
  10  -9  -1    0.12    0.05
 -10  -9   1   -0.01    0.05
  -9  -9   1    0.10    0.05
   9  -9  -1    0.03    0.04
   9  -9  -1    0.00    0.04
  -9   9   1    0.09    0.06
   9   9  -1    0.07    0.04
  -8   9   1    0.12    0.06
  -8  -9   1    0.12    0.05
   8   9  -1    0.14    0.05
   8  -9  -1    0.14    0.05
   8  -9  -1    0.15    0.04
   7  -9  -1    0.01    0.04
   7   9  -1   -0.01    0.03
  -7   9   1   -0.07    0.03
   7  -9  -1    0.02    0.03
  -7  -9   1    0.01    0.03
  -6   9   1   57.54    1.54
  -6  -9   1   57.56    1.54
   6   9  -1   57.48    1.54
   6  -9  -1   58.35    1.62
   6  -9  -1   56.72    1.55
   5  -9  -1    0.29    0.05
  -5  -9   1    0.28    0.04
  -5  -9   1    0.29    0.05
   5   9  -1    0.30    0.05
  -5   9   1    0.25    0.06
   5  -9  -1    0.33    0.05
  -4  -9   1   33.41    0.89
  -4  -9   1   28.40    0.85
   4   9  -1   32.78    0.86
   4  -9  -1   28.53    0.89
   4  -9  -1   32.55    0.85
  -3   9   1    0.09    0.04
   3  -9  -1    0.05    0.03
  -3  -9   1    0.07    0.03
   3  -9  -1    0.09    0.03
  -3   9   1    0.06    0.02
  -3  -9   1    0.09    0.03
   3   9  -1    0.04    0.03
   2  -9  -1    6.71    0.20
   2   9  -1    6.52    0.22
  -2  -9   1    6.72    0.22
   2   9  -1    6.44    0.22
  -2   9   1    6.71    0.20
  -2   9   1    6.37    0.22
   2  -9  -1    5.78    0.23
   1  -9  -1   17.50    0.45
   1   9  -1   16.53    0.48
  -1  -9   1   16.67    0.50
  -1   9   1   17.09    0.47
  -1  -9   1   17.10    0.44
   1   9  -1   16.97    0.48
  -1   9   1   16.51    0.48
   1  -9  -1   16.42    0.51
   0   9   1    3.42    0.14
   0  -9  -1    3.33    0.15
   0   9  -1    3.56    0.14
   0   9  -1    3.89    0.14
   0  -9   1    3.74    0.15
   0  -9   1    3.83    0.11
   0   9   1    3.85    0.14
   1   9   1    9.49    0.30
  -1   9  -1    9.81    0.31
  -1   9  -1    9.88    0.29
   1  -9   1   10.32    0.28
  -1  -9  -1    9.83    0.32
   1   9   1    9.88    0.30
   1  -9   1    9.49    0.32
  -2   9  -1    0.47    0.04
   2   9   1    0.52    0.05
  -2  -9  -1    0.58    0.06
  -2   9  -1    0.45    0.05
   2  -9   1    0.44    0.05
   2  -9   1    0.60    0.05
   2   9   1    0.53    0.05
  -3   9  -1    6.42    0.19
  -3  -9  -1    6.27    0.22
  -3   9  -1    6.37    0.22
   3   9   1    5.93    0.22
   3  -9   1    6.41    0.20
  -3  -9  -1    6.09    0.22
   3  -9   1    5.98    0.23
  -4  -9  -1    1.50    0.09
  -4   9  -1    1.28    0.09
  -4  -9  -1    1.46    0.09
   4  -9   1    1.52    0.09
   4   9   1    1.35    0.09
   4  -9   1    1.54    0.10
  -5  -9  -1    1.23    0.09
  -5  -9  -1    1.50    0.10
  -5   9  -1    1.56    0.11
   5   9   1    1.52    0.10
   5  -9   1    1.70    0.10
  -6  -9  -1    3.61    0.16
  -6   9  -1    3.22    0.17
   6  -9   1    3.39    0.16
  -6   9  -1    3.18    0.16
  -6  -9  -1    3.56    0.16
   6   9   1    3.42    0.16
  -7   9  -1    1.02    0.10
  -7  -9  -1    1.12    0.09
  -7   9  -1    1.03    0.10
   7   9   1    0.87    0.08
  -7  -9  -1    1.14    0.09
   7  -9   1    1.00    0.09
  -8  -9  -1   -0.02    0.03
   8  -9   1    0.06    0.05
  -8   9  -1   -0.01    0.03
   8   9   1   -0.01    0.03
  -8   9  -1    0.00    0.04
  -9   9  -1    0.14    0.06
   9  -9   1    0.09    0.05
  -9   9  -1    0.11    0.05
  -9  -9  -1    0.09    0.05
   9   9   1    0.02    0.04
 -10   9  -1    0.64    0.10
  10  -9   1    0.63    0.09
 -10   9  -1    0.63    0.10
 -11   9  -1   -0.07    0.05
  11  -9   1   -0.04    0.06
 -11   9  -1    0.03    0.06
 -11 -10   1    0.22    0.08
  11 -10  -1    0.09    0.06
  10 -10  -1    0.70    0.10
 -10  10   1    0.48    0.09
 -10 -10   1    0.47    0.09
  10  10  -1    0.69    0.09
  10 -10  -1    0.69    0.10
   9  10  -1    0.14    0.05
   9 -10  -1    0.12    0.05
  -9  10   1    0.18    0.07
  -9 -10   1    0.13    0.05
   9 -10  -1    0.15    0.06
   8  10  -1    0.15    0.05
  -8 -10   1    0.08    0.04
  -8  10   1    0.06    0.05
   8 -10  -1    0.04    0.04
   8 -10  -1    0.10    0.04
   7  10  -1    0.49    0.07
   7 -10  -1    0.54    0.08
  -7  10   1    0.61    0.08
  -7 -10   1    0.39    0.07
   7 -10  -1    0.63    0.07
  -6 -10   1    7.70    0.28
   6 -10  -1    7.50    0.29
   6 -10  -1    7.79    0.27
  -6  10   1    7.95    0.29
   6  10  -1    7.56    0.28
  -5  10   1    0.37    0.07
   5  10  -1    0.27    0.06
   5 -10  -1    0.30    0.05
   5 -10  -1    0.34    0.06
  -5 -10   1    0.39    0.05
  -5 -10   1    0.42    0.06
   4 -10  -1    4.92    0.21
  -4  10   1    5.30    0.21
   4  10  -1    5.28    0.20
   4 -10  -1    5.33    0.19
  -4 -10   1    5.16    0.20
  -4 -10   1    5.44    0.20
  -3 -10   1    1.28    0.08
  -3  10   1    1.17    0.07
   3 -10  -1    1.24    0.09
  -3 -10   1    1.30    0.08
  -3  10   1    1.22    0.09
   3 -10  -1    1.41    0.07
   3  10  -1    1.23    0.08
  -2 -10   1    0.19    0.04
   2 -10  -1    0.15    0.04
   2  10  -1    0.15    0.04
  -2  10   1    0.14    0.03
   2 -10  -1    0.15    0.03
  -2  10   1    0.10    0.04
   2  10  -1    0.10    0.03
   1  10  -1    0.06    0.03
  -1  10   1    0.01    0.02
  -1 -10   1    0.01    0.02
   1  10  -1    0.05    0.03
  -1  10   1   -0.01    0.02
   1 -10  -1    0.01    0.02
   0  10  -1    1.12    0.08
   0  10   1    1.08    0.07
   0  10  -1    1.13    0.07
   0 -10   1    1.18    0.08
   0  10   1    1.07    0.07
   0 -10  -1    1.11    0.08
   1 -10   1    2.50    0.12
  -1  10  -1    2.59    0.11
   1  10   1    2.70    0.12
  -1 -10  -1    2.61    0.12
   1 -10   1    2.76    0.09
   1  10   1    2.88    0.12
  -1  10  -1    2.53    0.12
   2  10   1    2.72    0.12
   2 -10   1    2.64    0.10
  -2  10  -1    2.65    0.10
  -2  10  -1    2.28    0.12
   2  10   1    2.52    0.12
  -2 -10  -1    2.62    0.13
   2 -10   1    2.52    0.13
   3 -10   1    0.16    0.04
   3 -10   1    0.14    0.04
  -3 -10  -1    0.21    0.04
   3  10   1    0.16    0.04
  -3 -10  -1    0.16    0.04
  -3  10  -1    0.20    0.05
  -4  10  -1    0.12    0.05
  -4 -10  -1    0.01    0.03
   4 -10   1    0.10    0.04
   4  10   1    0.09    0.04
   4 -10   1    0.25    0.04
  -4 -10  -1    0.12    0.04
   5 -10   1   31.18    0.86
   5  10   1   30.01    0.87
   5 -10   1   30.17    0.91
  -5 -10  -1   31.33    0.86
  -5  10  -1   31.55    0.87
  -5 -10  -1   31.67    0.90
   6  10   1    0.89    0.09
  -6 -10  -1    0.88    0.08
   6 -10   1    0.79    0.08
  -6  10  -1    1.03    0.09
  -6 -10  -1    0.98    0.08
   6 -10   1    0.88    0.08
   7  10   1    4.33    0.20
  -7  10  -1    4.91    0.21
  -7 -10  -1    4.63    0.20
  -7 -10  -1    4.60    0.20
   7 -10   1    4.16    0.19
   8  10   1    1.07    0.10
  -8  10  -1    0.88    0.10
  -8 -10  -1    1.00    0.09
   8 -10   1    0.93    0.10
  -9 -10  -1    0.00    0.04
   9 -10   1   -0.07    0.04
   9  10   1    0.09    0.04
  -9  10  -1    0.02    0.04
  10 -10   1    0.25    0.07
 -10  10  -1    0.09    0.06
  10 -11  -1    0.20    0.06
  10 -11  -1    0.30    0.07
 -10  11   1    0.25    0.08
 -10 -11   1    0.35    0.08
  10  11  -1    0.31    0.07
   9 -11  -1    0.16    0.05
  -9 -11   1    0.17    0.06
  -9  11   1    0.14    0.06
   9 -11  -1    0.22    0.06
   9  11  -1    0.26    0.06
   8 -11  -1    0.10    0.05
   8 -11  -1    0.23    0.06
  -8 -11   1    0.23    0.06
  -8  11   1    0.14    0.06
   8  11  -1    0.17    0.05
   7 -11  -1    0.56    0.08
   7 -11  -1    0.59    0.07
  -7  11   1    0.39    0.07
  -7 -11   1    0.44    0.07
   7  11  -1    0.40    0.07
   6 -11  -1    1.23    0.10
  -6 -11   1    1.31    0.10
   6 -11  -1    1.33    0.09
  -6  11   1    1.34    0.10
   6  11  -1    1.35    0.10
   5 -11  -1    5.86    0.21
   5  11  -1    5.44    0.22
   5 -11  -1    5.21    0.23
  -5  11   1    5.29    0.23
  -5 -11   1    5.58    0.21
  -5 -11   1    5.51    0.22
  -4 -11   1    1.74    0.11
   4  11  -1    1.65    0.10
   4 -11  -1    1.87    0.10
   4 -11  -1    1.67    0.11
  -4 -11   1    1.64    0.10
  -4  11   1    1.83    0.12
  -3 -11   1    0.07    0.03
  -3  11   1    0.08    0.04
  -3  11   1    0.06    0.03
   3 -11  -1   -0.01    0.03
   3  11  -1    0.04    0.04
  -3 -11   1    0.03    0.03
  -2  11   1    0.45    0.05
  -2 -11   1    0.56    0.06
   2 -11  -1    0.35    0.05
  -2  11   1    0.33    0.05
   2  11  -1    0.40    0.05
   2  11  -1    0.37    0.05
  -1 -11   1    3.52    0.15
  -1  11   1    2.87    0.14
  -1  11   1    3.58    0.14
   1  11  -1    3.61    0.15
   1 -11  -1    3.18    0.15
   1  11  -1    3.39    0.15
   0  11   1    1.59    0.09
   0 -11  -1    1.41    0.09
   0 -11   1    1.75    0.10
   0  11  -1    1.60    0.09
   0  11  -1    1.73    0.10
   0  11   1    1.77    0.09
   1  11   1   12.59    0.39
   1 -11   1   11.64    0.40
  -1  11  -1   12.48    0.39
   1  11   1   13.00    0.39
  -1  11  -1   13.15    0.37
  -1 -11  -1   12.92    0.41
  -2  11  -1    1.16    0.07
   2  11   1    1.19    0.09
   2 -11   1    1.12    0.08
   2  11   1    1.20    0.08
  -2  11  -1    1.04    0.08
  -2 -11  -1    1.08    0.08
  -3  11  -1    0.04    0.04
   3 -11   1    0.12    0.03
  -3 -11  -1    0.12    0.04
  -3 -11  -1    0.11    0.03
   3 -11   1    0.14    0.04
   3  11   1    0.09    0.04
  -4 -11  -1    6.09    0.24
   4 -11   1    5.91    0.24
   4 -11   1    6.42    0.22
   4  11   1    6.24    0.23
  -4  11  -1    5.99    0.23
  -4 -11  -1    6.42    0.23
   5 -11   1    7.12    0.28
  -5 -11  -1    7.03    0.26
  -5 -11  -1    7.46    0.27
   5 -11   1    6.86    0.25
   5  11   1    7.54    0.27
  -5  11  -1    7.33    0.27
  -6 -11  -1    0.31    0.06
   6 -11   1    0.22    0.05
  -6 -11  -1    0.31    0.06
   6  11   1    0.25    0.05
   6 -11   1    0.32    0.06
  -6  11  -1    0.26    0.06
  -7  11  -1    0.55    0.08
   7 -11   1    0.49    0.08
   7  11   1    0.67    0.08
  -7 -11  -1    0.67    0.08
   7 -11   1    0.62    0.08
  -8  11  -1    0.12    0.05
   8 -11   1    0.10    0.05
   8  11   1    0.08    0.05
   8 -11   1    0.12    0.04
  -8 -11  -1    0.14    0.05
  -9  11  -1    0.79    0.10
   9 -11   1    0.64    0.09
  -9 -11  -1    0.93    0.10
   9  11   1    0.66    0.09
   9 -11   1    0.87    0.10
  10  11   1    0.10    0.05
  10 -11   1    0.03    0.06
 -10  11  -1    0.07    0.06
  10 -11   1    0.02    0.04
 -10 -12   1   -0.08    0.05
 -10  12   1    0.02    0.06
  10  12  -1    0.03    0.05
  10 -12  -1    0.00    0.05
  10 -12  -1   -0.09    0.04
  -9  12   1    0.13    0.06
  -9 -12   1   -0.01    0.05
   9  12  -1    0.02    0.04
   9 -12  -1   -0.01    0.04
   9 -12  -1    0.00    0.04
   8  12  -1    5.06    0.23
  -8 -12   1    5.33    0.24
  -8  12   1    4.48    0.23
   8 -12  -1    5.07    0.24
   8 -12  -1    4.90    0.22
   7 -12  -1    1.34    0.11
  -7  12   1    1.15    0.11
  -7 -12   1    1.26    0.10
   7  12  -1    1.21    0.11
  -6 -12   1    2.54    0.14
   6  12  -1    2.78    0.15
  -6  12   1    2.49    0.15
   6 -12  -1    2.53    0.15
   5  12  -1    0.23    0.05
  -5  12   1    0.19    0.05
  -5 -12   1    0.23    0.05
   5 -12  -1    0.22    0.05
  -4 -12   1   11.40    0.38
  -4  12   1   11.48    0.39
   4 -12  -1   11.57    0.40
   4  12  -1   12.40    0.39
  -4 -12   1   11.62    0.38
  -3 -12   1    0.12    0.04
  -3  12   1    0.07    0.04
   3  12  -1    0.10    0.04
   3 -12  -1    0.11    0.04
  -3 -12   1    0.14    0.04
   2 -12  -1    4.61    0.20
   2  12  -1    5.05    0.19
   2  12  -1    4.69    0.19
  -2  12   1    4.67    0.17
  -2 -12   1    4.76    0.19
  -2  12   1    4.59    0.19
  -1 -12   1    0.04    0.03
  -1  12   1    0.06    0.03
   1 -12  -1    0.07    0.03
   1  12  -1    0.06    0.03
  -1  12   1    0.05    0.03
   1  12  -1    0.12    0.04
   0  12   1    1.76    0.10
   0 -12  -1    1.86    0.11
   0  12   1    1.81    0.10
   0  12  -1    1.80    0.10
   0  12  -1    1.80    0.11
   0 -12   1    1.86    0.11
  -1  12  -1    5.42    0.19
  -1  12  -1    5.18    0.21
   1  12   1    5.22    0.20
  -1 -12  -1    5.45    0.21
   1 -12   1    5.20    0.21
   2 -12   1    1.14    0.09
  -2  12  -1    1.30    0.10
   2  12   1    1.34    0.09
   2  12   1    1.30    0.09
  -2  12  -1    1.18    0.07
  -2 -12  -1    1.30    0.09
  -3  12  -1    0.33    0.06
   3 -12   1    0.31    0.06
   3  12   1    0.23    0.05
  -3 -12  -1    0.34    0.05
  -3 -12  -1    0.34    0.06
  -4  12  -1    0.43    0.07
   4  12   1    0.38    0.06
   4 -12   1    0.29    0.06
  -4 -12  -1    0.25    0.05
  -4 -12  -1    0.36    0.06
   5  12   1    3.76    0.18
  -5 -12  -1    3.62    0.17
  -5  12  -1    3.58    0.18
   5 -12   1    3.52    0.18
  -5 -12  -1    4.10    0.18
   6 -12   1    1.18    0.10
   6  12   1    1.07    0.10
  -6  12  -1    1.06    0.10
  -6 -12  -1    1.18    0.09
   6 -12   1    1.17    0.09
  -6 -12  -1    1.22    0.10
   7 -12   1   -0.06    0.03
   7 -12   1   -0.02    0.04
  -7 -12  -1   -0.04    0.03
  -7  12  -1    0.00    0.04
   7  12   1    0.00    0.03
   8 -12   1    2.22    0.15
   8 -12   1    2.10    0.14
  -8 -12  -1    2.35    0.14
   8  12   1    2.19    0.14
  -8  12  -1    2.03    0.15
  -9  12  -1    0.12    0.06
  -9 -12  -1    0.10    0.05
   9  12   1    0.17    0.06
   9 -12   1    0.12    0.05
   9 -12   1    0.00    0.05
  10 -12   1    0.26    0.07
 -10  12  -1    0.21    0.08
  10 -12   1    0.28    0.08
  10  12   1    0.35    0.08
   9 -13  -1    0.15    0.06
   9  13  -1    0.05    0.05
  -9 -13   1    0.10    0.05
  -9  13   1    0.13    0.07
  -8  13   1    2.46    0.17
  -8 -13   1    2.16    0.15
   8  13  -1    2.54    0.16
   8 -13  -1    2.90    0.17
  -7  13   1    0.10    0.05
   7 -13  -1    0.09    0.05
  -7 -13   1    0.06    0.05
   7  13  -1    0.07    0.04
  -6 -13   1    0.44    0.07
   6 -13  -1    0.43    0.07
   6  13  -1    0.41    0.07
  -6  13   1    0.38    0.07
   5 -13  -1    0.21    0.06
  -5  13   1    0.23    0.06
  -5 -13   1    0.14    0.05
   5  13  -1    0.20    0.05
  -4 -13   1    0.75    0.08
   4  13  -1    0.73    0.08
  -4  13   1    0.60    0.08
   4 -13  -1    0.50    0.07
  -4 -13   1    0.72    0.07
  -3  13   1    0.02    0.04
   3  13  -1   -0.02    0.03
  -3 -13   1    0.00    0.03
  -3 -13   1    0.03    0.03
   3 -13  -1    0.02    0.03
   2  13  -1    0.10    0.04
  -2  13   1    0.13    0.04
   2  13  -1    0.13    0.05
   2 -13  -1    0.13    0.04
  -2  13   1    0.16    0.05
  -2 -13   1    0.18    0.04
   1  13  -1    0.97    0.08
   1 -13  -1    0.83    0.08
  -1  13   1    0.67    0.07
  -1 -13   1    0.93    0.08
   1  13  -1    0.89    0.08
  -1  13   1    0.66    0.06
   0  13  -1    0.12    0.04
   0  13  -1    0.09    0.04
   0  13   1    0.09    0.04
   0 -13  -1    0.12    0.04
   0  13   1    0.00    0.03
   0 -13   1    0.05    0.04
  -1 -13  -1   -0.03    0.03
   1  13   1    0.01    0.04
   1  13   1    0.03    0.03
  -1  13  -1    0.02    0.04
  -1  13  -1   -0.01    0.03
   1 -13   1    0.04    0.03
   2 -13   1    0.79    0.08
   2  13   1    0.84    0.08
  -2  13  -1    0.99    0.07
  -2 -13  -1    0.88    0.08
  -2  13  -1    0.79    0.08
   2  13   1    1.01    0.09
  -3 -13  -1   12.74    0.41
  -3 -13  -1   12.18    0.39
   3 -13   1   11.63    0.41
  -3  13  -1   11.66    0.40
   3  13   1   12.62    0.40
  -4  13  -1    0.68    0.08
   4 -13   1    0.70    0.08
   4  13   1    0.81    0.08
  -4 -13  -1    0.52    0.07
  -4 -13  -1    0.61    0.08
   5 -13   1    0.94    0.09
   5  13   1    0.97    0.09
  -5 -13  -1    0.97    0.09
  -5 -13  -1    0.93    0.09
  -5  13  -1    0.91    0.09
   6  13   1    0.81    0.09
  -6 -13  -1    0.92    0.09
  -6  13  -1    0.64    0.09
  -6 -13  -1    0.86    0.09
   6 -13   1    0.71    0.09
  -7 -13  -1    2.36    0.14
  -7  13  -1    2.24    0.15
   7  13   1    1.94    0.13
   7 -13   1    2.25    0.15
   8  13   1    0.17    0.05
  -8  13  -1   -0.01    0.05
   8 -13   1    0.03    0.04
  -8 -13  -1    0.02    0.04
  -9  13  -1    0.37    0.08
   9  13   1    0.37    0.08
   9 -13   1    0.39    0.08
   9  14  -1    0.97    0.11
  -9 -14   1    0.97    0.12
   9 -14  -1    0.97    0.12
   8 -14  -1    0.42    0.08
  -8 -14   1    0.26    0.07
   8  14  -1    0.40    0.08
  -8  14   1    0.38    0.08
   7  14  -1    2.03    0.14
  -7  14   1    1.72    0.14
   7 -14  -1    1.54    0.13
  -7 -14   1    1.54    0.12
  -6 -14   1    0.98    0.10
  -6  14   1    0.86    0.10
   6  14  -1    0.82    0.09
   6 -14  -1    1.01    0.11
   5 -14  -1   -0.02    0.03
   5  14  -1   -0.02    0.03
  -5  14   1    0.03    0.04
  -5 -14   1    0.02    0.03
  -4 -14   1    0.55    0.07
  -4 -14   1    0.75    0.08
   4 -14  -1    0.51    0.08
   4  14  -1    0.64    0.08
  -4  14   1    0.59    0.08
  -3  14   1    0.75    0.08
   3  14  -1    0.90    0.09
   3 -14  -1    0.66    0.08
  -3 -14   1    0.88    0.08
  -3 -14   1    0.89    0.09
   2 -14  -1    0.50    0.07
  -2  14   1    0.49    0.07
   2  14  -1    0.41    0.07
  -2 -14   1    0.43    0.06
   2  14  -1    0.35    0.06
  -2  14   1    0.54    0.06
  -1 -14   1    1.28    0.09
   1  14  -1    1.14    0.09
  -1  14   1    1.30    0.10
  -1  14   1    1.22    0.09
   1 -14  -1    1.17    0.10
   1  14  -1    1.18    0.09
   0  14  -1    0.40    0.06
   0 -14   1    0.57    0.07
   0 -14  -1    0.36    0.06
   0  14  -1    0.41    0.06
   0  14   1    0.43    0.06
   0  14   1    0.49    0.06
   1  14   1    1.15    0.09
   1  14   1    1.13    0.09
  -1  14  -1    1.42    0.09
  -1 -14  -1    1.22    0.10
  -1  14  -1    1.20    0.09
   1 -14   1    1.23    0.09
   2  14   1    7.11    0.26
  -2  14  -1    7.02    0.27
   2 -14   1    6.79    0.27
   2  14   1    6.88    0.26
  -2 -14  -1    6.91    0.27
   3 -14   1    3.78    0.19
  -3  14  -1    4.26    0.20
   3  14   1    4.12    0.19
  -3 -14  -1    3.96    0.18
  -3 -14  -1    4.34    0.20
  -4 -14  -1    1.78    0.11
   4  14   1    1.52    0.11
   4 -14   1    1.76    0.12
  -4  14  -1    1.52    0.11
  -4 -14  -1    1.73    0.12
   5 -14   1    0.06    0.04
  -5  14  -1    0.00    0.04
  -5 -14  -1    0.10    0.04
  -5 -14  -1    0.09    0.05
   5  14   1    0.03    0.04
  -6 -14  -1    0.38    0.07
   6  14   1    0.46    0.08
   6 -14   1    0.38    0.08
  -6 -14  -1    0.41    0.07
  -6  14  -1    0.31    0.07
   7 -14   1    1.57    0.13
  -7  14  -1    1.39    0.13
   7  14   1    1.47    0.12
  -7 -14  -1    1.53    0.12
  -8 -14  -1    0.28    0.06
   8 -14   1    0.24    0.07
   8  14   1    0.19    0.06
  -8  14  -1    0.08    0.06
  -9  14  -1    0.37    0.09
   9 -14   1    0.38    0.09
   9  14   1    0.45    0.09
   8 -15  -1    1.41    0.14
  -8 -15   1    0.98    0.11
   8  15  -1    1.48    0.13
  -8  15   1    1.05    0.12
  -7  15   1    0.16    0.06
  -7 -15   1    0.23    0.06
   7 -15  -1    0.18    0.06
   7  15  -1    0.15    0.06
  -6 -15   1    0.16    0.05
  -6  15   1    0.13    0.05
   6  15  -1    0.13    0.05
   6 -15  -1    0.20    0.06
   5  15  -1    0.30    0.07
  -5  15   1    0.28    0.07
   5 -15  -1    0.23    0.06
  -5 -15   1    0.23    0.06
   4  15  -1    0.05    0.04
  -4 -15   1    0.03    0.03
  -4 -15   1   -0.02    0.03
  -4  15   1    0.00    0.04
   4 -15  -1    0.02    0.04
   3  15  -1    0.19    0.05
  -3  15   1    0.29    0.06
  -3 -15   1    0.37    0.06
  -3 -15   1    0.23    0.05
   3 -15  -1    0.30    0.06
  -2  15   1    6.73    0.27
  -2 -15   1    6.73    0.26
   2 -15  -1    6.39    0.27
   2  15  -1    7.03    0.27
   2  15  -1    6.61    0.26
  -1 -15   1    0.05    0.04
   1  15  -1    0.04    0.04
  -1  15   1    0.04    0.04
  -1  15   1    0.11    0.04
   1  15  -1    0.04    0.04
   1 -15  -1    0.11    0.04
   0 -15  -1    0.55    0.08
   0  15  -1    0.73    0.08
   0 -15   1    0.55    0.07
   0  15   1    0.62    0.08
   0  15   1    0.77    0.08
   0  15  -1    0.63    0.07
   1  15   1    4.26    0.19
   1  15   1    4.31    0.19
   1 -15   1    4.09    0.19
  -1 -15  -1    3.56    0.18
  -1  15  -1    3.77    0.19
  -1  15  -1    4.50    0.18
  -2  15  -1    1.29    0.11
  -2 -15  -1    1.52    0.11
   2  15   1    1.42    0.10
   2  15   1    1.62    0.11
   2 -15   1    1.27    0.10
  -3  15  -1    4.95    0.23
  -3 -15  -1    5.26    0.22
   3  15   1    5.37    0.22
  -3 -15  -1    5.44    0.23
   3 -15   1    5.07    0.23
   4 -15   1    1.04    0.10
  -4 -15  -1    1.13    0.10
   4  15   1    1.02    0.10
  -4  15  -1    0.91    0.10
  -4 -15  -1    1.17    0.09
  -5 -15  -1    0.02    0.03
   5  15   1    0.06    0.04
  -5  15  -1    0.09    0.05
   5 -15   1    0.03    0.04
  -5 -15  -1    0.05    0.04
  -6 -15  -1    0.07    0.04
  -6  15  -1    0.18    0.06
   6  15   1    0.11    0.05
   6 -15   1    0.17    0.05
   7 -15   1    0.04    0.04
   7  15   1    0.02    0.05
  -7  15  -1    0.01    0.05
  -7 -15  -1    0.01    0.04
   8 -15   1    0.09    0.05
  -8  15  -1    0.05    0.06
   8  15   1    0.03    0.05
  -8 -15  -1    0.06    0.05
  -8 -16   1   -0.02    0.05
  -7 -16   1    0.04    0.05
   7 -16  -1    0.01    0.04
   7  16  -1    0.05    0.05
  -7  16   1    0.02    0.05
  -6 -16   1    0.10    0.05
   6  16  -1    0.18    0.06
   6 -16  -1    0.13    0.05
  -6  16   1    0.15    0.06
   5  16  -1    0.00    0.04
   5 -16  -1    0.00    0.04
  -5 -16   1    0.04    0.04
  -5  16   1   -0.02    0.04
   4  16  -1    0.12    0.05
  -4 -16   1    0.19    0.05
  -4  16   1    0.20    0.06
   4 -16  -1    0.15    0.05
  -3 -16   1    0.35    0.06
   3  16  -1    0.27    0.06
  -3  16   1    0.34    0.07
  -3 -16   1    0.27    0.06
   3 -16  -1    0.30    0.07
   2  16  -1    0.01    0.04
   2 -16  -1    0.15    0.05
  -2 -16   1    0.13    0.04
  -2  16   1    0.05    0.04
   2  16  -1   -0.01    0.03
   1  16  -1    0.14    0.05
  -1 -16   1    0.14    0.05
  -1  16   1    0.16    0.05
   1 -16  -1    0.14    0.05
  -1  16   1    0.17    0.05
   1  16  -1    0.22    0.06
   0  16   1    0.07    0.04
   0  16  -1    0.04    0.04
   0  16  -1    0.03    0.04
   0 -16  -1    0.05    0.04
   0  16   1    0.03    0.04
   0 -16   1    0.10    0.05
  -1  16  -1    4.78    0.22
   1 -16   1    4.58    0.22
   1  16   1    5.04    0.21
  -1 -16  -1    4.63    0.22
   1  16   1    4.99    0.22
  -2  16  -1    0.14    0.05
   2  16   1    0.04    0.04
  -2 -16  -1    0.11    0.05
   2  16   1    0.08    0.04
   2 -16   1   -0.05    0.04
  -3  16  -1    0.44    0.08
   3 -16   1    0.44    0.08
  -3 -16  -1    0.48    0.08
  -3 -16  -1    0.44    0.07
   3  16   1    0.44    0.07
   4 -16   1    0.01    0.04
  -4 -16  -1   -0.01    0.04
  -4 -16  -1   -0.05    0.03
  -4  16  -1   -0.01    0.04
   4  16   1   -0.01    0.04
   5 -16   1    0.67    0.10
   5  16   1    0.48    0.08
  -5  16  -1    0.59    0.09
  -5 -16  -1    0.59    0.08
  -5 -16  -1    0.73    0.09
  -6  16  -1    0.04    0.05
   6  16   1    0.04    0.04
   6 -16   1    0.05    0.04
  -6 -16  -1    0.02    0.04
   7 -16   1    0.08    0.05
  -7 -16  -1    0.17    0.06
   7  16   1    0.18    0.06
  -7  16  -1    0.16    0.07
  -7 -17   1    0.50    0.09
  -6  17   1    0.41    0.09
   6  17  -1    0.63    0.09
   6 -17  -1    0.51    0.09
  -6 -17   1    0.44    0.08
  -5  17   1    0.17    0.06
   5  17  -1    0.17    0.06
   5 -17  -1    0.12    0.05
  -5 -17   1    0.17    0.05
   4  17  -1    0.41    0.07
  -4  17   1    0.49    0.09
   4 -17  -1    0.42    0.08
  -4 -17   1    0.47    0.08
  -3 -17   1    0.15    0.05
  -3  17   1    0.12    0.05
   3  17  -1    0.13    0.05
  -3 -17   1    0.27    0.06
   3 -17  -1    0.20    0.06
  -2  17   1    0.01    0.04
  -2 -17   1   -0.01    0.04
   2 -17  -1    0.02    0.04
   2  17  -1   -0.01    0.04
   2  17  -1    0.01    0.04
  -1  17   1    0.90    0.10
  -1 -17   1    0.75    0.09
   1 -17  -1    0.99    0.11
   1  17  -1    0.99    0.09
   1  17  -1    0.92    0.10
   0  17  -1    0.53    0.07
   0 -17   1    0.48    0.08
   0 -17  -1    0.60    0.09
   0  17   1    0.47    0.08
   0  17  -1    0.58    0.09
   0  17   1    0.51    0.07
   1 -17   1    0.59    0.09
  -1  17  -1    0.57    0.08
  -1 -17  -1    0.56    0.08
   1  17   1    0.55    0.08
   1  17   1    0.70    0.08
   2 -17   1    1.04    0.11
  -2  17  -1    0.90    0.10
  -2 -17  -1    0.76    0.09
   2  17   1    0.92    0.09
   2  17   1    0.90    0.10
  -3  17  -1    0.53    0.08
  -3 -17  -1    0.62    0.09
   3 -17   1    0.41    0.08
  -3 -17  -1    0.42    0.07
   3  17   1    0.50    0.08
  -4 -17  -1    1.24    0.11
   4  17   1    1.05    0.11
   4 -17   1    0.98    0.11
  -4 -17  -1    0.98    0.10
  -4  17  -1    1.37    0.12
  -5 -17  -1    0.80    0.09
  -5  17  -1    0.74    0.10
   5  17   1    0.71    0.10
   5 -17   1    0.90    0.11
  -5 -17  -1    0.83    0.10
  -6  17  -1    0.07    0.05
   6 -17   1    0.15    0.06
  -6 -17  -1    0.08    0.05
   6  17   1    0.08    0.05
  -7 -17  -1    0.76    0.10
  -6 -18   1    0.06    0.05
   5 -18  -1    0.29    0.07
  -5 -18   1    0.43    0.08
   5  18  -1    0.42    0.08
  -5  18   1    0.31    0.08
   4  18  -1    0.21    0.06
   4 -18  -1    0.20    0.06
  -4  18   1    0.14    0.06
  -4 -18   1    0.13    0.05
  -3 -18   1    1.03    0.10
  -3  18   1    0.92    0.11
  -3 -18   1    0.78    0.10
   3 -18  -1    0.97    0.11
   3  18  -1    1.08    0.11
  -2  18   1    0.30    0.07
  -2 -18   1    0.30    0.07
   2 -18  -1    0.31    0.07
   2  18  -1    0.20    0.06
   1  18  -1    0.89    0.09
   1 -18  -1    0.89    0.10
  -1 -18   1    0.93    0.10
  -1  18   1    0.97    0.10
   1  18  -1    0.82    0.10
   0 -18  -1    3.10    0.18
   0  18   1    3.06    0.16
   0  18   1    2.81    0.17
   0 -18   1    3.11    0.17
   0  18  -1    3.14    0.17
   0  18  -1    2.84    0.16
   1  18   1    1.12    0.10
   1 -18   1    1.09    0.11
  -1 -18  -1    1.25    0.12
   1  18   1    1.26    0.12
  -1  18  -1    1.03    0.11
  -2 -18  -1    0.45    0.08
   2 -18   1    0.42    0.08
   2  18   1    0.67    0.09
  -2  18  -1    0.28    0.07
   2  18   1    0.26    0.06
  -3 -18  -1    0.36    0.07
   3  18   1    0.58    0.09
   3 -18   1    0.50    0.09
  -3 -18  -1    0.47    0.08
  -3  18  -1    0.33    0.08
  -4 -18  -1    0.01    0.03
  -4 -18  -1   -0.05    0.04
   4  18   1    0.05    0.04
   4 -18   1   -0.03    0.03
  -4  18  -1   -0.01    0.05
  -5  18  -1    0.06    0.05
   5 -18   1   -0.02    0.04
  -5 -18  -1    0.01    0.04
   5  18   1    0.05    0.05
  -6 -18  -1    0.03    0.05
  -5 -19   1    0.12    0.06
  -4 -19   1    0.00    0.04
   4  19  -1   -0.01    0.05
   4 -19  -1   -0.04    0.04
  -4  19   1    0.02    0.05
  -3  19   1    0.19    0.06
   3  19  -1    0.09    0.06
  -3 -19   1    0.19    0.06
   3 -19  -1    0.13    0.06
   2  19  -1    0.07    0.04
   2 -19  -1    0.02    0.05
  -2 -19   1   -0.01    0.04
  -2 -19   1    0.00    0.04
  -2  19   1    0.03    0.05
   1 -19  -1    1.47    0.13
  -1 -19   1    1.54    0.12
  -1  19   1    1.22    0.12
   1  19  -1    1.54    0.12
   1  19  -1    1.37    0.13
   0  19  -1   -0.01    0.05
   0 -19   1   -0.02    0.04
   0 -19  -1   -0.02    0.04
   0  19   1    0.15    0.05
   0  19   1    0.01    0.05
   1 -19   1    0.71    0.10
   1  19   1    0.70    0.09
  -1  19  -1    0.66    0.10
   1  19   1    0.71    0.10
  -1 -19  -1    0.76    0.10
  -2 -19  -1    0.52    0.09
  -2  19  -1    0.38    0.08
   2  19   1    0.54    0.09
   2  19   1    0.56    0.09
   2 -19   1    0.56    0.09
   3  19   1    0.28    0.07
  -3  19  -1    0.28    0.08
  -3 -19  -1    0.12    0.05
  -3 -19  -1    0.22    0.06
   3 -19   1    0.23    0.07
   4 -19   1    0.27    0.08
  -4  19  -1    0.30    0.08
  -4 -19  -1    0.33    0.07
  -4 -19  -1    0.23    0.06
   4  19   1    0.13    0.06
  -5 -19  -1    0.25    0.07
   3  20  -1    0.51    0.09
  -2 -20   1    0.60    0.10
  -2  20   1    0.66    0.10
  -2 -20   1    0.84    0.11
   2  20  -1    0.76    0.10
   2 -20  -1    0.67    0.10
  -1  20   1    0.13    0.06
   1  20  -1    0.05    0.05
   1  20  -1    0.11    0.06
   1 -20  -1    0.22    0.07
  -1 -20   1    0.09    0.05
   0  20   1    0.55    0.09
   0 -20   1    0.54    0.09
   0 -20  -1    0.67    0.10
   0  20  -1    0.45    0.09
  -1  20  -1    0.58    0.10
   1  20   1    0.77    0.10
  -1 -20  -1    0.51    0.09
   1  20   1    0.58    0.09
   1 -20   1    0.58    0.10
  -2  20  -1    0.27    0.08
  -2 -20  -1    0.26    0.07
   2 -20   1    0.22    0.07
   2  20   1    0.26    0.07
   3  20   1    0.09    0.06
  -3 -20  -1    0.03    0.05
  -3 -20  -1    0.10    0.06
  12   0  -2    0.13    0.06
 -12   0   2    0.09    0.07
  11   0  -2   -0.06    0.04
 -11   0   2   -0.02    0.05
 -10   0   2    2.95    0.17
  10   0  -2    3.30    0.17
  -9   0   2   -0.03    0.04
   9   0  -2   -0.02    0.03
   8   0  -2    1.09    0.09
  -8   0   2    1.16    0.10
  -7   0   2    0.03    0.04
   7   0  -2   -0.05    0.02
   7   0  -2   -0.02    0.02
  -7   0   2    0.00    0.02
   6   0  -2    4.52    0.15
  -6   0   2    4.70    0.16
  -6   0   2    4.45    0.18
   6   0  -2    4.53    0.17
   5   0  -2   -0.01    0.02
  -5   0   2    0.01    0.01
   5   0  -2    0.00    0.02
  -5   0   2   -0.04    0.03
   4   0  -2    2.32    0.09
   4   0  -2    2.29    0.10
  -4   0   2    2.34    0.10
  -4   0   2    2.34    0.08
  -3   0   2    0.00    0.02
  -3   0   2   -0.01    0.01
   3   0  -2    0.00    0.02
   3   0  -2    0.00    0.01
  -2   0   2  104.97    2.76
   2   0  -2  109.17    2.82
   2   0  -2  113.02    2.94
   2   0  -2  109.42    2.77
   1   0  -2    0.01    0.01
  -1   0   2    0.01    0.01
   1   0  -2    0.01    0.01
  -1   0   2    0.01    0.01
   0   0   2  211.36    5.66
   0   0  -2  234.71    5.73
   0   0   2  219.04    5.63
   0   0  -2  225.65    5.93
  -1   0  -2    0.03    0.01
  -1   0  -2    0.01    0.01
   1   0   2    0.10    0.02
  -1   0  -2    0.03    0.02
  -2   0  -2    2.49    0.08
   2   0   2    2.51    0.09
  -2   0  -2    2.32    0.09
   2   0   2    2.30    0.09
   3   0   2   -0.01    0.02
   3   0   2    0.00    0.01
  -3   0  -2    0.00    0.02
  -3   0  -2    0.00    0.02
   4   0   2    1.39    0.07
  -4   0  -2    1.35    0.07
   4   0   2    1.52    0.06
  -4   0  -2    1.48    0.08
  -5   0  -2    0.02    0.02
  -5   0  -2   -0.06    0.02
   5   0   2   -0.02    0.01
   5   0   2    0.02    0.02
   6   0   2   19.74    0.58
   6   0   2   20.00    0.54
  -6   0  -2   20.26    0.60
  -6   0  -2   20.34    0.56
  -7   0  -2   -0.03    0.02
   7   0   2   -0.02    0.03
  -7   0  -2    0.06    0.04
  -8   0  -2    2.62    0.14
  -8   0  -2    2.61    0.14
   8   0   2    2.70    0.15
   9   0   2   -0.04    0.04
  -9   0  -2    0.03    0.04
  -9   0  -2    0.01    0.04
 -10   0  -2   -0.01    0.05
 -10   0  -2    0.01    0.04
  10   0   2    0.12    0.05
  11   0   2    0.02    0.05
  12   0   2    0.67    0.11
 -12  -1   2    1.93    0.16
 -12   1   2    1.62    0.15
  12  -1  -2    1.70    0.14
  12   1  -2    1.69    0.14
  11   1  -2    0.69    0.09
 -11  -1   2    0.66    0.10
 -11   1   2    0.94    0.11
  11  -1  -2    0.79    0.10
 -10   1   2    0.36    0.08
  10  -1  -2    0.39    0.07
  10   1  -2    0.37    0.07
 -10  -1   2    0.32    0.08
  -9   1   2    2.23    0.15
   9   1  -2    2.58    0.14
  -9  -1   2    2.46    0.15
   9  -1  -2    2.52    0.14
  -8  -1   2    0.44    0.07
  -8   1   2    0.49    0.08
   8   1  -2    0.55    0.07
   8  -1  -2    0.42    0.06
   7   1  -2    0.53    0.05
  -7   1   2    0.56    0.07
   7   1  -2    0.59    0.06
   7  -1  -2    0.50    0.06
  -7  -1   2    0.57    0.07
  -7   1   2    0.60    0.05
   6  -1  -2   13.74    0.43
  -6  -1   2   14.63    0.42
  -6   1   2   13.72    0.43
   6  -1  -2   14.62    0.40
  -6  -1   2   14.05    0.43
   6   1  -2   14.35    0.43
   6   1  -2   14.56    0.40
  -6   1   2   14.54    0.42
  -5   1   2    5.09    0.19
  -5  -1   2    5.24    0.16
  -5   1   2    5.13    0.17
   5   1  -2    4.96    0.16
   5  -1  -2    5.24    0.16
   5  -1  -2    5.09    0.18
  -5  -1   2    5.10    0.18
   5   1  -2    4.75    0.18
  -4   1   2   10.16    0.29
   4   1  -2    9.76    0.28
   4   1  -2    9.48    0.29
  -4  -1   2    9.56    0.29
  -4  -1   2    9.90    0.28
  -4   1   2    9.79    0.29
   4  -1  -2   10.04    0.27
   4  -1  -2    9.25    0.29
   3  -1  -2   70.11    1.82
  -3  -1   2   66.94    1.74
   3  -1  -2   69.26    1.74
  -3   1   2   65.45    1.74
   3   1  -2   67.45    1.77
  -3  -1   2   69.84    1.82
   3   1  -2   67.34    1.74
   3  -1  -2   66.99    1.77
   2  -1  -2    0.70    0.04
   2  -1  -2    0.63    0.03
  -2  -1   2    0.60    0.04
   2   1  -2    0.56    0.04
  -2   1   2    0.62    0.04
  -2   1   2    0.57    0.04
   2   1  -2    0.58    0.04
   1  -1  -2  171.05    4.47
  -1  -1   2  174.75    4.38
  -1   1   2  176.91    4.40
   1   1  -2  174.49    4.39
  -1   1   2  166.08    4.38
   1   1  -2  178.57    4.71
   1  -1  -2  171.76    4.63
   1   1  -2  175.58    4.47
   0   1  -2   26.82    0.72
   0   1   2   25.70    0.69
   0  -1   2   27.27    0.68
   0   1   2   26.68    0.69
   0  -1  -2   26.75    0.70
   0   1  -2   26.52    0.70
  -1  -1  -2   89.14    2.32
   1   1   2   87.26    2.28
   1  -1   2   90.08    2.28
  -1   1  -2   89.71    2.32
  -1   1  -2   91.17    2.40
  -1   1  -2   88.99    2.27
  -1  -1  -2   90.62    2.40
  -2  -1  -2   21.06    0.55
   2  -1   2   20.20    0.57
   2   1   2   21.41    0.57
  -2  -1  -2   21.60    0.60
   2   1   2   21.87    0.56
  -2   1  -2   21.43    0.55
   2  -1   2   21.55    0.56
  -2   1  -2   20.69    0.59
   3  -1   2    0.13    0.03
  -3  -1  -2    0.12    0.02
  -3   1  -2    0.13    0.03
   3  -1   2    0.11    0.02
   3   1   2    0.10    0.02
  -3   1  -2    0.11    0.02
   3   1   2    0.13    0.02
  -3  -1  -2    0.09    0.02
   4  -1   2    3.33    0.10
  -4  -1  -2    3.10    0.13
  -4   1  -2    3.27    0.12
   4  -1   2    3.11    0.12
  -4   1  -2    3.27    0.13
  -4  -1  -2    2.99    0.11
   4   1   2    3.16    0.11
   4   1   2    3.19    0.12
  -5   1  -2    2.16    0.10
  -5  -1  -2    2.24    0.11
  -5  -1  -2    2.25    0.10
  -5   1  -2    2.24    0.11
   5  -1   2    2.10    0.10
   5  -1   2    2.28    0.08
   5   1   2    2.18    0.10
   5   1   2    2.16    0.09
  -6   1  -2   10.38    0.32
   6   1   2   10.46    0.33
   6   1   2   10.39    0.30
  -6  -1  -2   10.53    0.32
   6  -1   2   10.50    0.34
  -6   1  -2   10.14    0.34
  -6  -1  -2   10.25    0.34
  -7  -1  -2    7.56    0.26
  -7   1  -2    7.33    0.27
  -7   1  -2    7.41    0.26
   7   1   2    7.56    0.27
  -8  -1  -2    0.45    0.07
  -8   1  -2    0.47    0.07
  -8   1  -2    0.49    0.07
   8  -1   2    0.35    0.06
  -8  -1  -2    0.46    0.06
   8   1   2    0.39    0.06
  -9  -1  -2    0.53    0.07
  -9   1  -2    0.58    0.08
  -9  -1  -2    0.59    0.08
   9   1   2    0.55    0.08
  -9   1  -2    0.60    0.08
   9  -1   2    0.58    0.08
 -10  -1  -2    2.72    0.16
  10  -1   2    2.27    0.15
  10   1   2    2.40    0.16
 -10   1  -2    2.75    0.16
 -10   1  -2    2.76    0.16
 -10  -1  -2    2.75    0.16
  11  -1   2    1.02    0.11
  11   1   2    0.98    0.11
  12  -1   2    0.51    0.10
  12   1   2    0.66    0.10
  12   2  -2    0.01    0.06
 -12  -2   2    0.10    0.07
  12  -2  -2   -0.03    0.05
 -12   2   2   -0.05    0.06
 -11  -2   2    1.09    0.12
 -11   2   2    1.10    0.12
  11   2  -2    1.20    0.12
  11  -2  -2    1.13    0.12
  10  -2  -2    1.70    0.13
 -10  -2   2    1.58    0.13
 -10   2   2    1.47    0.13
  10   2  -2    1.81    0.12
  -9   2   2    1.32    0.12
  -9  -2   2    1.36    0.11
   9  -2  -2    1.18    0.10
   9   2  -2    1.53    0.11
  -8   2   2    3.82    0.18
   8  -2  -2    4.06    0.18
  -8  -2   2    3.88    0.18
   8   2  -2    3.60    0.17
  -7   2   2    0.70    0.08
   7   2  -2    0.56    0.06
   7  -2  -2    0.69    0.07
   7   2  -2    0.68    0.06
  -7  -2   2    0.66    0.07
  -7   2   2    0.64    0.06
  -6   2   2    0.42    0.06
  -6  -2   2    0.62    0.04
  -6   2   2    0.65    0.05
   6  -2  -2    0.68    0.04
   6  -2  -2    0.58    0.06
  -6  -2   2    0.62    0.06
   6   2  -2    0.62    0.05
   6   2  -2    0.54    0.06
   5  -2  -2    7.74    0.25
  -5   2   2    7.53    0.24
   5   2  -2    7.24    0.24
  -5  -2   2    7.98    0.25
   5   2  -2    7.52    0.23
  -5  -2   2    7.84    0.23
  -5   2   2    7.49    0.25
  -4  -2   2    0.23    0.02
  -4   2   2    0.27    0.03
   4   2  -2    0.27    0.03
  -4  -2   2    0.21    0.04
   4   2  -2    0.27    0.03
  -4   2   2    0.24    0.03
  -4   2   2    0.29    0.04
   4  -2  -2    0.34    0.04
  -3  -2   2    1.97    0.06
  -3   2   2    1.80    0.09
   3   2  -2    1.87    0.08
   3  -2  -2    1.85    0.08
   3  -2  -2    1.95    0.07
  -3  -2   2    1.88    0.08
  -3   2   2    1.93    0.07
   3   2  -2    1.86    0.08
   2   2  -2    5.53    0.17
  -2   2   2    5.79    0.17
   2  -2  -2    5.68    0.17
   2  -2  -2    5.46    0.17
  -2  -2   2    5.72    0.17
  -2   2   2    5.75    0.18
   2   2  -2    5.95    0.17
  -1   2   2   10.52    0.28
  -1  -2   2   10.73    0.28
   1  -2  -2   10.33    0.29
   1   2  -2   10.14    0.28
  -1   2   2   10.45    0.28
   1   2  -2   10.24    0.28
   1   2  -2    9.81    0.28
   1  -2  -2   10.23    0.28
   0   2  -2    6.01    0.17
   0   2   2    5.85    0.16
   0  -2  -2    5.87    0.17
   0   2  -2    5.89    0.17
   0   2  -2    5.84    0.17
   0  -2  -2    5.96    0.18
   0   2   2    5.95    0.18
   0   2  -2    6.03    0.17
   1  -2   2  144.99    3.59
  -1  -2  -2  133.37    3.77
  -1  -2  -2  145.93    3.65
  -1   2  -2  142.91    3.57
   1   2   2  138.64    3.59
  -1   2  -2  144.56    3.78
  -1   2  -2  140.23    3.65
   2   2   2   41.88    1.09
   2  -2   2   42.71    1.08
  -2  -2  -2   43.17    1.08
  -2   2  -2   41.54    1.15
  -2  -2  -2   42.02    1.15
  -2   2  -2   42.70    1.08
   2   2   2   42.81    1.11
   2  -2   2   41.03    1.11
  -3  -2  -2   22.85    0.60
   3  -2   2   22.36    0.62
  -3   2  -2   22.74    0.65
  -3   2  -2   22.64    0.60
  -3  -2  -2   22.83    0.64
   3   2   2   22.79    0.61
   3   2   2   22.52    0.62
   3  -2   2   23.33    0.59
   4  -2   2   16.42    0.42
   4   2   2   16.14    0.44
   4  -2   2   15.94    0.46
  -4  -2  -2   16.01    0.47
  -4   2  -2   15.32    0.47
  -4   2  -2   16.21    0.44
   4   2   2   15.24    0.45
  -4  -2  -2   16.03    0.44
   5   2   2   14.39    0.40
  -5  -2  -2   14.02    0.43
  -5  -2  -2   14.35    0.40
  -5   2  -2   13.91    0.44
   5  -2   2   14.39    0.38
  -5   2  -2   14.34    0.41
   5  -2   2   14.07    0.42
   5   2   2   14.16    0.42
  -6  -2  -2    4.86    0.17
   6  -2   2    4.02    0.17
  -6   2  -2    4.54    0.17
   6   2   2    4.63    0.16
   6   2   2    4.69    0.18
  -6   2  -2    4.74    0.19
  -6  -2  -2    4.55    0.18
  -7  -2  -2    0.01    0.03
   7   2   2    0.09    0.03
  -7   2  -2   -0.02    0.04
  -7   2  -2    0.03    0.03
  -7  -2  -2    0.02    0.04
   7   2   2    0.07    0.04
   7  -2   2    0.02    0.03
  -8   2  -2   11.15    0.39
  -8  -2  -2   11.60    0.39
   8   2   2   11.49    0.38
  -8   2  -2   11.50    0.37
  -8  -2  -2   11.74    0.37
   8  -2   2   11.83    0.39
  -9   2  -2    0.57    0.08
   9   2   2    0.54    0.08
   9  -2   2    0.51    0.08
  -9  -2  -2    0.43    0.07
  -9   2  -2    0.54    0.07
  -9  -2  -2    0.63    0.08
 -10  -2  -2    1.01    0.10
 -10   2  -2    1.19    0.10
 -10  -2  -2    1.16    0.10
  10  -2   2    1.02    0.11
 -10   2  -2    1.12    0.10
  10   2   2    1.05    0.11
  11   2   2   -0.01    0.04
  11  -2   2   -0.01    0.04
 -11   2  -2    0.07    0.05
  12   2   2    0.01    0.05
 -12  -3   2    0.32    0.09
  12   3  -2    0.38    0.08
 -12   3   2    0.71    0.11
  12  -3  -2    0.41    0.08
 -11  -3   2   -0.01    0.06
 -11   3   2   -0.02    0.05
  11   3  -2    0.01    0.04
  11  -3  -2   -0.06    0.04
 -10  -3   2    0.01    0.05
 -10   3   2    0.06    0.05
  10  -3  -2    0.01    0.04
  10   3  -2    0.01    0.04
   9  -3  -2    1.21    0.10
  -9  -3   2    1.27    0.11
  -9   3   2    1.02    0.10
   9   3  -2    1.39    0.10
  -8   3   2    2.75    0.15
   8  -3  -2    2.34    0.13
   8   3  -2    2.49    0.13
  -8   3   2    2.43    0.12
   8   3  -2    2.77    0.12
  -8  -3   2    2.33    0.14
   7  -3  -2    5.44    0.22
  -7  -3   2    5.63    0.22
   7   3  -2    5.49    0.20
  -7   3   2    6.03    0.21
   7   3  -2    5.63    0.21
  -7   3   2    5.45    0.22
  -6  -3   2    0.51    0.06
   6   3  -2    0.38    0.05
  -6   3   2    0.39    0.06
  -6   3   2    0.53    0.05
   6   3  -2    0.38    0.04
  -6  -3   2    0.43    0.04
   6  -3  -2    0.46    0.06
   5  -3  -2    5.24    0.19
   5   3  -2    5.52    0.18
  -5   3   2    5.89    0.17
  -5  -3   2    5.73    0.17
  -5   3   2    5.59    0.19
  -5   3   2    5.20    0.20
   5   3  -2    5.43    0.19
  -5  -3   2    5.32    0.19
   4  -3  -2   27.16    0.75
  -4  -3   2   27.96    0.75
   4  -3  -2   28.48    0.77
   4   3  -2   26.70    0.73
  -4  -3   2   27.53    0.74
  -4   3   2   26.24    0.74
  -4   3   2   28.67    0.72
   4   3  -2   26.93    0.74
   3   3  -2    0.00    0.02
   3  -3  -2    0.02    0.01
   3  -3  -2   -0.01    0.02
  -3  -3   2    0.02    0.02
  -3   3   2    0.01    0.02
   3   3  -2    0.02    0.02
  -3   3   2    0.02    0.02
   2  -3  -2   78.07    2.06
   2   3  -2   79.32    1.99
  -2  -3   2   75.42    1.95
   2  -3  -2   76.98    1.99
   2   3  -2   74.94    1.96
  -2   3   2   75.38    1.95
  -2   3   2   76.00    1.95
  -2  -3   2   77.12    2.06
   1  -3  -2    2.19    0.08
  -1   3   2    2.27    0.09
  -1  -3   2    2.12    0.08
   1   3  -2    2.22    0.08
  -1  -3   2    2.15    0.07
   1  -3  -2    2.12    0.08
   1   3  -2    2.33    0.08
  -1   3   2    1.99    0.08
   0  -3  -2   21.96    0.61
   0  -3  -2   21.33    0.58
   0   3   2   21.91    0.57
   0   3  -2   22.23    0.59
   0   3  -2   22.23    0.61
   0   3  -2   21.98    0.58
   0   3   2   22.56    0.59
   0   3  -2   22.12    0.58
  -1   3  -2   33.95    0.86
  -1   3  -2   33.85    0.86
  -1  -3  -2   32.53    0.91
   1   3   2   32.77    0.87
  -1  -3  -2   33.48    0.87
  -1   3  -2   33.48    0.91
  -1   3  -2   32.35    0.88
   1   3   2   33.68    0.85
   2  -3   2    9.53    0.25
   2   3   2    9.56    0.26
  -2   3  -2    9.09    0.28
   2  -3   2    9.04    0.27
  -2   3  -2    9.39    0.26
   2   3   2    9.05    0.27
  -2  -3  -2    8.77    0.28
  -2  -3  -2    9.48    0.25
  -3  -3  -2    1.51    0.08
   3  -3   2    1.70    0.06
   3   3   2    1.61    0.07
  -3   3  -2    1.43    0.07
   3   3   2    1.57    0.08
  -3   3  -2    1.66    0.08
  -3  -3  -2    1.69    0.07
   3  -3   2    1.67    0.08
  -4  -3  -2   15.77    0.43
  -4   3  -2   15.10    0.47
  -4   3  -2   15.47    0.44
   4   3   2   15.91    0.44
   4   3   2   16.24    0.45
   4  -3   2   16.22    0.41
   4  -3   2   15.42    0.45
  -4  -3  -2   15.52    0.47
   5   3   2    3.06    0.13
  -5  -3  -2    2.82    0.13
  -5  -3  -2    2.94    0.12
   5  -3   2    3.03    0.09
   5  -3   2    2.95    0.13
  -5   3  -2    2.79    0.13
  -5   3  -2    3.23    0.13
   5   3   2    2.81    0.12
   6   3   2    1.68    0.09
  -6   3  -2    1.80    0.10
   6  -3   2    1.68    0.10
  -6   3  -2    1.78    0.10
  -6  -3  -2    1.82    0.10
   6   3   2    1.74    0.10
  -6  -3  -2    1.74    0.09
  -7  -3  -2   -0.04    0.03
   7  -3   2    0.00    0.04
  -7  -3  -2   -0.02    0.03
  -7   3  -2    0.06    0.04
   7   3   2    0.02    0.03
   7   3   2   -0.02    0.03
  -7   3  -2    0.00    0.03
  -8   3  -2    1.54    0.11
   8  -3   2    1.38    0.10
  -8  -3  -2    1.56    0.10
  -8  -3  -2    1.70    0.11
   8   3   2    1.48    0.11
  -8   3  -2    1.40    0.11
   9   3   2    1.03    0.10
  -9   3  -2    1.23    0.10
  -9  -3  -2    1.15    0.10
  -9   3  -2    1.24    0.10
  -9  -3  -2    1.25    0.10
   9  -3   2    1.11    0.10
  10   3   2    1.36    0.11
  10  -3   2    1.23    0.12
 -10   3  -2    1.10    0.11
 -10   3  -2    1.06    0.11
 -11   3  -2    0.23    0.07
  11  -3   2    0.17    0.07
  11   3   2    0.30    0.07
 -11   3  -2    0.29    0.07
  12   3   2    0.09    0.06
 -12  -4   2    0.06    0.06
  12  -4  -2    0.07    0.06
  12   4  -2    0.04    0.05
 -12   4   2    0.00    0.06
 -11  -4   2    0.08    0.06
  11   4  -2    0.15    0.05
 -11   4   2    0.07    0.06
  11  -4  -2    0.10    0.05
  10   4  -2    1.06    0.10
 -10  -4   2    0.95    0.11
  10  -4  -2    0.81    0.09
 -10   4   2    0.84    0.10
  -9  -4   2    0.16    0.06
   9   4  -2    0.11    0.05
  -9   4   2    0.13    0.05
   9  -4  -2    0.13    0.05
  -8   4   2    2.30    0.12
  -8   4   2    2.17    0.14
  -8  -4   2    2.06    0.13
   8  -4  -2    2.38    0.13
   8   4  -2    2.12    0.11
   8   4  -2    2.11    0.12
  -7  -4   2    3.55    0.16
   7  -4  -2    3.26    0.16
   7   4  -2    3.82    0.16
  -7   4   2    3.49    0.15
  -7   4   2    3.56    0.17
   7   4  -2    3.74    0.15
  -6   4   2    0.25    0.05
   6   4  -2    0.32    0.04
  -6  -4   2    0.24    0.05
  -6   4   2    0.45    0.05
  -6  -4   2    0.38    0.04
   6   4  -2    0.39    0.05
   6  -4  -2    0.36    0.05
  -5  -4   2    5.88    0.21
  -5   4   2    6.50    0.18
  -5  -4   2    6.30    0.19
  -5   4   2    5.84    0.22
   5   4  -2    6.38    0.21
   5   4  -2    6.22    0.21
   5  -4  -2    6.29    0.21
   5  -4  -2    6.23    0.22
   4  -4  -2   24.13    0.69
  -4  -4   2   24.83    0.67
  -4  -4   2   24.31    0.67
  -4   4   2   24.63    0.67
  -4   4   2   25.28    0.64
   4   4  -2   24.50    0.66
   4  -4  -2   24.08    0.68
   4   4  -2   24.26    0.67
  -3   4   2   98.15    2.54
   3  -4  -2   99.33    2.59
   3   4  -2  101.72    2.58
  -3  -4   2   97.05    2.54
  -3  -4   2  103.02    2.66
   3   4  -2   98.64    2.55
   3  -4  -2  100.62    2.68
  -3   4   2   98.46    2.53
  -2  -4   2    6.06    0.17
   2  -4  -2    5.68    0.18
  -2  -4   2    5.61    0.18
  -2   4   2    5.85    0.17
   2   4  -2    5.94    0.17
   2  -4  -2    5.60    0.17
   2   4  -2    5.47    0.18
  -2   4   2    5.70    0.18
   1  -4  -2  216.56    5.78
   1   4  -2  220.98    5.50
   1   4  -2  221.48    5.58
  -1   4   2  211.79    5.47
  -1  -4   2  213.97    5.47
  -1   4   2  211.89    5.49
  -1  -4   2  222.58    5.78
   1  -4  -2  217.50    5.58
   0  -4  -2    2.74    0.10
   0   4  -2    2.93    0.10
   0   4   2    2.85    0.10
   0  -4  -2    2.84    0.09
   0   4   2    2.91    0.10
   0   4  -2    2.91    0.10
   0   4  -2    3.05    0.10
   0   4  -2    2.94    0.10
  -1   4  -2    9.60    0.27
  -1   4  -2    8.97    0.28
   1   4   2    9.49    0.27
  -1  -4  -2    9.07    0.28
  -1   4  -2    9.25    0.27
   1   4   2    9.23    0.26
  -1  -4  -2    9.37    0.26
  -1   4  -2    9.63    0.26
  -2   4  -2    8.33    0.23
   2   4   2    8.50    0.24
   2   4   2    8.04    0.25
   2  -4   2    8.05    0.25
  -2   4  -2    8.48    0.24
  -2   4  -2    8.09    0.26
  -2  -4  -2    8.39    0.26
  -2  -4  -2    8.72    0.23
  -3  -4  -2   11.15    0.34
  -3   4  -2   10.92    0.35
   3   4   2   11.46    0.32
  -3  -4  -2   11.45    0.32
   3   4   2   11.38    0.33
   3  -4   2   11.26    0.33
   3  -4   2   11.59    0.30
  -3   4  -2   11.44    0.33
   4  -4   2    5.55    0.19
   4  -4   2    5.80    0.16
  -4   4  -2    5.91    0.19
   4   4   2    5.63    0.19
  -4  -4  -2    5.37    0.18
  -4   4  -2    5.50    0.20
   4   4   2    5.69    0.19
  -4  -4  -2    5.60    0.20
  -5   4  -2    2.68    0.12
  -5  -4  -2    2.39    0.10
   5   4   2    2.54    0.11
   5   4   2    2.57    0.11
  -5  -4  -2    2.31    0.11
  -5   4  -2    2.48    0.12
   5  -4   2    2.27    0.11
  -6  -4  -2    0.06    0.03
  -6   4  -2    0.11    0.04
   6   4   2    0.17    0.04
  -6  -4  -2    0.11    0.04
  -6   4  -2    0.16    0.04
   6   4   2    0.10    0.03
   6  -4   2    0.11    0.04
   7   4   2    1.87    0.10
  -7  -4  -2    1.70    0.10
  -7   4  -2    1.68    0.11
   7  -4   2    1.56    0.10
   7   4   2    1.54    0.10
  -7   4  -2    1.70    0.11
  -7  -4  -2    1.57    0.10
  -8   4  -2    2.68    0.14
   8   4   2    2.98    0.15
  -8  -4  -2    2.64    0.14
  -8   4  -2    2.65    0.15
   8  -4   2    2.38    0.14
  -8  -4  -2    2.71    0.14
  -9  -4  -2    4.13    0.19
  -9   4  -2    4.48    0.21
  -9  -4  -2    4.25    0.19
   9  -4   2    3.87    0.20
   9   4   2    4.49    0.20
  -9   4  -2    4.33    0.20
 -10   4  -2    0.52    0.08
 -10   4  -2    0.56    0.09
  10   4   2    0.48    0.08
  10  -4   2    0.49    0.08
  11   4   2   -0.02    0.04
 -11   4  -2    0.18    0.06
  11  -4   2   -0.02    0.05
 -11   4  -2    0.03    0.04
  12   4   2    0.01    0.06
 -12   5   2    0.55    0.10
  12   5  -2    0.53    0.09
 -12  -5   2    0.72    0.11
  11   5  -2    0.05    0.04
  11  -5  -2    0.00    0.04
 -11   5   2    0.05    0.06
 -11  -5   2   -0.01    0.06
 -10   5   2    0.36    0.08
  10   5  -2    0.42    0.07
 -10  -5   2    0.27    0.07
  10  -5  -2    0.19    0.06
   9   5  -2    0.10    0.05
   9  -5  -2    0.04    0.04
  -9   5   2    0.06    0.05
  -9  -5   2    0.02    0.05
   8   5  -2    1.25    0.09
  -8   5   2    1.33    0.11
  -8  -5   2    1.19    0.10
   8   5  -2    1.13    0.09
   8  -5  -2    1.17    0.09
  -7  -5   2    0.87    0.08
   7  -5  -2    0.97    0.08
  -7   5   2    1.00    0.09
   7   5  -2    0.79    0.07
   7   5  -2    0.98    0.08
  -6  -5   2    0.34    0.05
   6  -5  -2    0.26    0.04
   6  -5  -2    0.36    0.05
  -6   5   2    0.39    0.06
   6   5  -2    0.42    0.05
   6   5  -2    0.37    0.05
  -5  -5   2    2.75    0.13
  -5   5   2    2.84    0.13
  -5   5   2    2.94    0.10
   5   5  -2    2.60    0.11
  -5  -5   2    2.72    0.10
   5  -5  -2    2.76    0.12
   5   5  -2    2.64    0.12
   5  -5  -2    2.74    0.12
  -4   5   2    0.63    0.06
   4   5  -2    0.64    0.05
  -4   5   2    0.63    0.04
  -4  -5   2    0.56    0.05
   4  -5  -2    0.70    0.06
   4   5  -2    0.66    0.05
   4  -5  -2    0.68    0.06
  -4  -5   2    0.68    0.04
  -3   5   2    0.23    0.03
   3  -5  -2    0.21    0.03
   3   5  -2    0.20    0.03
  -3  -5   2    0.30    0.03
  -3  -5   2    0.28    0.04
  -3   5   2    0.21    0.04
   3   5  -2    0.28    0.03
   3  -5  -2    0.34    0.04
   2  -5  -2    0.23    0.03
  -2   5   2    0.25    0.03
   2   5  -2    0.23    0.03
   2   5  -2    0.24    0.03
  -2  -5   2    0.19    0.03
   2  -5  -2    0.19    0.03
  -2   5   2    0.22    0.03
  -2  -5   2    0.26    0.02
  -1  -5   2    0.47    0.03
   1   5  -2    0.48    0.03
  -1   5   2    0.45    0.04
   1   5  -2    0.49    0.04
   1  -5  -2    0.52    0.03
  -1   5   2    0.53    0.04
   1   5  -2    0.35    0.04
   1  -5  -2    0.46    0.04
   0   5   2    3.85    0.13
   0  -5   2    3.89    0.13
   0   5  -2    3.92    0.12
   0   5  -2    3.93    0.13
   0   5  -2    4.02    0.13
   0  -5  -2    3.60    0.14
   0  -5  -2    4.04    0.12
   0   5   2    3.79    0.13
  -1  -5  -2    5.48    0.18
  -1   5  -2    5.47    0.17
  -1  -5  -2    5.55    0.16
   1   5   2    5.12    0.17
   1   5   2    5.32    0.16
  -1   5  -2    5.61    0.16
  -1   5  -2    5.23    0.18
  -2  -5  -2   10.18    0.32
   2  -5   2   10.38    0.31
   2   5   2   10.68    0.31
   2   5   2   10.79    0.30
  -2   5  -2   10.65    0.31
  -2  -5  -2   10.69    0.30
  -2   5  -2   10.70    0.33
  -2   5  -2   10.95    0.29
   3   5   2    0.13    0.02
  -3  -5  -2    0.17    0.03
  -3  -5  -2    0.16    0.03
   3   5   2    0.16    0.03
   3  -5   2    0.14    0.02
  -3   5  -2    0.17    0.04
   3  -5   2    0.25    0.03
  -3   5  -2    0.13    0.03
  -4   5  -2   42.78    1.14
  -4  -5  -2   43.65    1.20
   4  -5   2   42.89    1.16
   4   5   2   42.65    1.14
   4   5   2   44.08    1.15
  -4   5  -2   42.41    1.21
  -4  -5  -2   43.60    1.13
   5   5   2    0.64    0.06
  -5  -5  -2    0.69    0.06
  -5   5  -2    0.78    0.07
  -5   5  -2    0.66    0.06
   5  -5   2    0.57    0.06
  -5  -5  -2    0.68    0.06
   5   5   2    0.66    0.06
   6   5   2   14.58    0.43
  -6   5  -2   14.29    0.43
  -6  -5  -2   14.33    0.45
   6  -5   2   14.20    0.44
   6   5   2   14.00    0.43
  -6  -5  -2   14.26    0.42
  -6   5  -2   13.77    0.45
  -7  -5  -2    0.12    0.04
   7   5   2    0.17    0.04
   7  -5   2    0.20    0.05
  -7   5  -2    0.16    0.05
  -7   5  -2    0.15    0.05
  -7  -5  -2    0.14    0.04
   7   5   2    0.12    0.04
  -8   5  -2    3.47    0.17
   8   5   2    3.50    0.15
  -8  -5  -2    3.47    0.17
  -8   5  -2    3.17    0.17
   8  -5   2    3.63    0.18
  -8  -5  -2    3.81    0.17
   8   5   2    3.57    0.17
  -9  -5  -2    0.38    0.07
   9   5   2    0.37    0.07
  -9  -5  -2    0.35    0.06
   9  -5   2    0.27    0.06
  -9   5  -2    0.25    0.06
  -9   5  -2    0.28    0.07
  10   5   2    0.58    0.08
  10  -5   2    0.56    0.09
 -10   5  -2    0.51    0.09
 -10   5  -2    0.53    0.08
  11  -5   2    0.05    0.05
 -11   5  -2    0.08    0.05
 -11   5  -2    0.01    0.06
  11   5   2    0.13    0.06
 -12  -6   2   -0.03    0.06
  11  -6  -2    1.55    0.13
 -11   6   2    1.65    0.15
  11   6  -2    1.90    0.13
 -11  -6   2    1.69    0.15
  10   6  -2   -0.01    0.04
  10  -6  -2   -0.06    0.03
 -10   6   2   -0.01    0.05
 -10  -6   2    0.09    0.06
   9  -6  -2    0.96    0.09
   9   6  -2    1.00    0.08
  -9  -6   2    0.89    0.09
   9  -6  -2    0.95    0.08
  -9   6   2    0.91    0.10
   9   6  -2    0.76    0.08
   8   6  -2    1.89    0.11
   8  -6  -2    1.76    0.12
  -8  -6   2    1.88    0.12
   8  -6  -2    1.73    0.11
  -8   6   2    1.98    0.13
   8   6  -2    1.86    0.11
   7   6  -2    0.86    0.07
  -7  -6   2    0.72    0.08
   7  -6  -2    0.76    0.08
  -7   6   2    0.71    0.08
   7  -6  -2    0.88    0.07
   7   6  -2    0.89    0.08
  -6   6   2    8.24    0.28
   6  -6  -2    7.66    0.27
   6   6  -2    7.95    0.26
   6   6  -2    7.80    0.26
  -6  -6   2    7.99    0.27
   6  -6  -2    7.74    0.27
   5   6  -2   13.35    0.41
   5  -6  -2   14.09    0.43
  -5   6   2   13.93    0.42
   5  -6  -2   13.99    0.42
  -5  -6   2   13.94    0.42
   5   6  -2   14.01    0.41
  -5  -6   2   14.12    0.41
  -4   6   2   19.98    0.52
  -4   6   2   20.13    0.56
   4  -6  -2   19.67    0.57
   4   6  -2   18.85    0.55
   4  -6  -2   19.65    0.55
   4   6  -2   19.45    0.54
  -4  -6   2   20.63    0.56
  -4  -6   2   18.82    0.55
   3  -6  -2   29.45    0.84
  -3  -6   2   29.69    0.80
   3   6  -2   28.56    0.80
   3  -6  -2   29.77    0.80
  -3   6   2   30.24    0.81
  -3   6   2   29.98    0.78
  -3  -6   2   30.81    0.82
   3   6  -2   30.12    0.80
   2   6  -2   10.23    0.27
  -2   6   2    9.32    0.29
   2  -6  -2    9.49    0.30
   2  -6  -2    9.49    0.28
  -2  -6   2    9.54    0.29
  -2   6   2    9.65    0.28
  -2  -6   2    9.65    0.28
   1  -6  -2    1.14    0.06
  -1   6   2    1.27    0.06
   1   6  -2    1.25    0.05
   1   6  -2    1.32    0.07
   1  -6  -2    1.29    0.05
  -1  -6   2    1.06    0.06
  -1   6   2    1.17    0.06
   1   6  -2    1.20    0.06
   0  -6  -2    0.09    0.01
   0  -6  -2    0.07    0.02
   0   6   2    0.08    0.03
   0   6   2    0.05    0.02
   0   6  -2    0.06    0.02
   0   6  -2    0.05    0.02
   0   6  -2    0.07    0.02
   0  -6   2    0.07    0.02
   1   6   2    1.06    0.06
  -1  -6  -2    1.06    0.04
  -1   6  -2    1.07    0.06
  -1   6  -2    1.08    0.06
   1  -6   2    1.00    0.05
  -1  -6  -2    1.06    0.06
   1   6   2    1.03    0.06
  -1   6  -2    1.01    0.05
  -2   6  -2   13.25    0.41
  -2  -6  -2   14.11    0.42
   2   6   2   13.42    0.39
   2   6   2   13.90    0.38
  -2   6  -2   13.38    0.39
   2   6   2   14.12    0.37
   2  -6   2   13.68    0.39
  -2   6  -2   14.31    0.37
  -3   6  -2   14.09    0.36
  -3  -6  -2   13.03    0.41
   3  -6   2   13.30    0.39
  -3   6  -2   13.40    0.39
   3   6   2   13.26    0.39
   3   6   2   13.87    0.38
  -3   6  -2   13.38    0.42
  -3  -6  -2   13.60    0.38
  -4  -6  -2   14.26    0.41
   4  -6   2   14.31    0.42
   4   6   2   14.92    0.41
  -4   6  -2   14.23    0.45
   4   6   2   13.96    0.42
  -4  -6  -2   14.44    0.44
  -4   6  -2   14.36    0.42
   5  -6   2    0.22    0.04
  -5   6  -2    0.27    0.05
  -5  -6  -2    0.21    0.04
   5   6   2    0.25    0.04
  -5   6  -2    0.25    0.05
  -5  -6  -2    0.22    0.04
   5   6   2    0.21    0.04
  -6  -6  -2    0.19    0.05
  -6  -6  -2    0.17    0.04
   6  -6   2    0.15    0.05
   6   6   2    0.17    0.04
  -6   6  -2    0.17    0.05
   6   6   2    0.19    0.04
  -6   6  -2    0.18    0.05
   7   6   2    0.06    0.04
  -7  -6  -2    0.06    0.04
  -7   6  -2    0.05    0.04
   7  -6   2    0.08    0.04
   7   6   2    0.11    0.04
  -7   6  -2    0.08    0.04
  -7  -6  -2    0.06    0.04
  -8   6  -2    1.00    0.09
   8   6   2    0.93    0.08
   8  -6   2    0.78    0.09
  -8  -6  -2    0.70    0.08
   8   6   2    0.89    0.08
  -8  -6  -2    0.89    0.09
  -8   6  -2    0.72    0.09
   9   6   2    0.05    0.04
  -9  -6  -2    0.01    0.04
   9  -6   2    0.01    0.04
  -9   6  -2    0.00    0.04
  -9   6  -2   -0.04    0.04
  -9  -6  -2    0.06    0.05
  10   6   2    0.31    0.06
 -10   6  -2    0.28    0.07
 -10   6  -2    0.22    0.07
  10  -6   2    0.20    0.06
 -11   6  -2    0.08    0.06
 -11   6  -2    0.06    0.06
  11  -6   2    0.03    0.05
  11  -7  -2    0.04    0.05
 -11  -7   2   -0.05    0.05
 -11   7   2    0.04    0.06
  10  -7  -2    0.04    0.04
 -10   7   2    0.05    0.06
  10   7  -2    0.05    0.04
 -10  -7   2    0.09    0.06
   9  -7  -2    0.56    0.08
   9   7  -2    0.53    0.07
  -9   7   2    0.48    0.08
   9  -7  -2    0.51    0.07
  -9  -7   2    0.41    0.07
   9   7  -2    0.42    0.07
   8   7  -2    0.16    0.04
   8  -7  -2    0.12    0.04
  -8  -7   2    0.18    0.05
   8   7  -2    0.16    0.04
  -8   7   2    0.21    0.06
   8  -7  -2    0.14    0.05
  -7  -7   2    3.69    0.17
   7   7  -2    3.17    0.15
   7   7  -2    3.59    0.16
   7  -7  -2    3.75    0.17
   7  -7  -2    3.69    0.17
  -7   7   2    3.60    0.17
  -6  -7   2    2.55    0.13
  -6   7   2    2.43    0.13
   6   7  -2    2.43    0.12
   6   7  -2    2.33    0.11
   6  -7  -2    2.30    0.12
   6  -7  -2    2.54    0.13
  -5  -7   2   14.37    0.41
  -5   7   2   13.45    0.42
   5  -7  -2   14.21    0.43
   5   7  -2   14.17    0.40
  -5  -7   2   12.62    0.41
   5  -7  -2   14.21    0.42
   5   7  -2   13.41    0.41
   4  -7  -2    3.12    0.14
  -4   7   2    3.38    0.11
  -4   7   2    3.22    0.14
  -4  -7   2    3.36    0.12
  -4  -7   2    3.05    0.13
   4   7  -2    3.15    0.12
   4   7  -2    3.19    0.14
   4  -7  -2    3.26    0.13
   3   7  -2   34.38    0.89
  -3   7   2   33.51    0.87
   3  -7  -2   33.88    0.90
   3   7  -2   33.45    0.90
  -3  -7   2   31.82    0.89
  -3   7   2   33.26    0.90
   3  -7  -2   32.86    0.94
  -3  -7   2   33.44    0.92
  -2  -7   2   12.38    0.36
   2   7  -2   12.42    0.34
   2   7  -2   11.96    0.35
  -2  -7   2   11.73    0.35
  -2   7   2   12.00    0.34
   2  -7  -2   12.18    0.34
   2  -7  -2   11.81    0.37
  -2   7   2   11.70    0.35
   1  -7  -2   11.18    0.30
  -1  -7   2   10.67    0.33
   1  -7  -2   10.86    0.34
   1   7  -2   11.31    0.30
   1   7  -2   10.80    0.32
  -1   7   2   10.50    0.32
  -1   7   2   10.71    0.31
   1   7  -2   11.22    0.32
   0   7  -2   17.00    0.46
   0  -7  -2   16.80    0.44
   0   7  -2   16.13    0.46
   0  -7   2   16.60    0.48
   0   7   2   16.31    0.46
   0   7  -2   16.67    0.45
   0  -7  -2   16.85    0.49
   0   7   2   16.88    0.46
  -1  -7  -2   18.03    0.53
  -1   7  -2   18.68    0.49
   1   7   2   17.72    0.49
   1   7   2   17.24    0.50
   1  -7   2   17.67    0.49
   1  -7   2   18.04    0.53
   1   7   2   18.72    0.48
  -1   7  -2   17.92    0.50
  -2   7  -2    1.47    0.08
  -2   7  -2    1.46    0.08
   2   7   2    1.41    0.07
  -2   7  -2    1.53    0.06
   2   7   2    1.41    0.08
   2  -7   2    1.56    0.07
  -2  -7  -2    1.39    0.08
   2   7   2    1.48    0.06
  -3   7  -2    1.36    0.08
   3   7   2    1.29    0.08
   3  -7   2    1.40    0.08
  -3   7  -2    1.32    0.08
   3   7   2    1.30    0.06
  -3  -7  -2    1.37    0.07
  -3   7  -2    1.26    0.06
  -3  -7  -2    1.24    0.08
   4  -7   2    0.08    0.03
  -4   7  -2    0.03    0.03
  -4  -7  -2    0.04    0.02
   4   7   2    0.11    0.04
  -4   7  -2    0.05    0.03
   4   7   2    0.05    0.02
  -4  -7  -2    0.03    0.03
  -5  -7  -2   10.44    0.32
   5  -7   2   10.14    0.33
  -5   7  -2   10.70    0.33
   5   7   2    9.74    0.32
   5   7   2   10.50    0.31
  -5  -7  -2   10.06    0.34
  -5   7  -2   10.00    0.35
  -6  -7  -2    2.33    0.11
  -6  -7  -2    2.15    0.12
  -6   7  -2    2.04    0.12
  -6   7  -2    1.89    0.12
   6   7   2    2.27    0.11
   6   7   2    2.28    0.12
   7  -7   2    5.95    0.23
  -7   7  -2    5.77    0.24
  -7   7  -2    5.88    0.23
   7   7   2    5.35    0.21
   7   7   2    5.35    0.22
  -7  -7  -2    6.18    0.23
  -7  -7  -2    5.68    0.22
  -8  -7  -2    0.23    0.05
   8   7   2    0.15    0.05
   8  -7   2    0.23    0.06
  -8   7  -2    0.22    0.06
  -8  -7  -2    0.22    0.05
  -8   7  -2    0.16    0.06
   8   7   2    0.16    0.05
   9  -7   2    0.05    0.04
  -9   7  -2   -0.01    0.04
  -9   7  -2    0.04    0.04
 -10   7  -2    0.07    0.05
 -10   7  -2    0.01    0.05
  10  -7   2    0.06    0.05
  11  -7   2    0.10    0.06
 -11   7  -2    0.19    0.07
 -11   7  -2    0.28    0.07
 -11   8   2    0.13    0.07
  11  -8  -2    0.23    0.07
 -11  -8   2    0.12    0.07
  10  -8  -2    1.22    0.12
 -10  -8   2    1.56    0.13
 -10   8   2    1.42    0.13
   9  -8  -2    0.19    0.06
   9  -8  -2    0.18    0.05
  -9  -8   2    0.10    0.05
   9   8  -2    0.11    0.04
  -9   8   2    0.22    0.07
  -8  -8   2    0.27    0.06
  -8   8   2    0.22    0.06
   8  -8  -2    0.26    0.06
   8   8  -2    0.41    0.06
   8  -8  -2    0.34    0.06
   7   8  -2    1.14    0.08
   7   8  -2    1.10    0.09
  -7  -8   2    1.37    0.10
   7  -8  -2    1.26    0.09
  -7   8   2    1.31    0.11
   7  -8  -2    1.39    0.10
  -6   8   2    1.56    0.12
   6  -8  -2    1.57    0.10
  -6  -8   2    1.79    0.11
   6   8  -2    1.83    0.09
   6  -8  -2    1.61    0.10
   6   8  -2    1.54    0.10
   5  -8  -2    7.86    0.26
   5  -8  -2    7.35    0.27
   5   8  -2    7.65    0.26
  -5  -8   2    7.98    0.25
   5   8  -2    7.68    0.24
  -5   8   2    7.62    0.27
  -5  -8   2    7.63    0.27
  -4   8   2    1.48    0.09
   4   8  -2    1.40    0.07
  -4   8   2    1.49    0.07
   4   8  -2    1.21    0.08
   4  -8  -2    1.43    0.08
  -4  -8   2    1.54    0.08
   4  -8  -2    1.32    0.09
  -4  -8   2    1.37    0.09
   3   8  -2    5.27    0.19
  -3   8   2    5.69    0.17
  -3  -8   2    5.26    0.18
   3  -8  -2    5.37    0.20
   3  -8  -2    5.50    0.18
   3   8  -2    5.71    0.17
  -3  -8   2    4.96    0.19
  -3   8   2    5.25    0.19
   2  -8  -2    3.30    0.11
  -2  -8   2    3.15    0.13
  -2  -8   2    3.08    0.12
   2   8  -2    3.17    0.10
   2   8  -2    2.96    0.13
   2  -8  -2    3.11    0.13
  -2   8   2    3.13    0.12
  -2   8   2    2.92    0.13
  -1   8   2    0.55    0.05
   1   8  -2    0.48    0.03
  -1   8   2    0.49    0.05
   1  -8  -2    0.44    0.05
  -1  -8   2    0.49    0.04
   1  -8  -2    0.52    0.03
   1   8  -2    0.47    0.05
   1   8  -2    0.46    0.05
   0   8   2    4.01    0.15
   0  -8  -2    3.67    0.15
   0   8   2    3.83    0.14
   0  -8   2    3.70    0.15
   0   8  -2    3.88    0.14
   0  -8  -2    3.89    0.11
   0   8  -2    3.60    0.14
   0   8  -2    4.09    0.13
  -1   8  -2   18.69    0.52
  -1   8  -2   18.78    0.50
   1  -8   2   18.07    0.50
   1   8   2   18.02    0.52
  -1  -8  -2   18.78    0.55
   1  -8   2   18.13    0.54
   1   8   2   18.12    0.51
  -2   8  -2    0.36    0.04
  -2  -8  -2    0.33    0.05
   2  -8   2    0.42    0.05
   2   8   2    0.32    0.04
   2  -8   2    0.40    0.04
  -2   8  -2    0.44    0.04
   2   8   2    0.34    0.04
   2   8   2    0.40    0.03
   3   8   2    5.30    0.20
  -3   8  -2    5.35    0.19
  -3   8  -2    5.07    0.20
   3  -8   2    5.25    0.18
  -3  -8  -2    5.50    0.20
  -3  -8  -2    5.46    0.19
   3   8   2    5.55    0.16
  -3   8  -2    5.47    0.16
  -4   8  -2   14.57    0.44
  -4  -8  -2   14.69    0.42
  -4  -8  -2   14.56    0.46
   4   8   2   14.97    0.41
   4  -8   2   14.19    0.43
   4   8   2   14.61    0.44
   5  -8   2   11.51    0.36
  -5  -8  -2   10.68    0.37
  -5  -8  -2   11.67    0.35
  -5   8  -2   10.80    0.38
   5   8   2   11.12    0.36
  -5   8  -2   11.35    0.36
  -6  -8  -2   19.58    0.61
  -6   8  -2   22.02    0.63
   6   8   2   21.78    0.63
  -6   8  -2   22.04    0.67
   6  -8   2   21.98    0.63
   7   8   2    0.66    0.07
  -7  -8  -2    0.69    0.08
  -7   8  -2    0.64    0.08
  -7  -8  -2    0.71    0.07
   7  -8   2    0.57    0.08
  -7   8  -2    0.69    0.08
   8  -8   2    0.00    0.04
  -8  -8  -2    0.02    0.04
  -8   8  -2   -0.02    0.04
   8   8   2    0.00    0.04
  -8  -8  -2    0.06    0.04
  -8   8  -2    0.04    0.04
  -9   8  -2    0.19    0.06
   9  -8   2    0.12    0.06
   9   8   2    0.10    0.05
  -9   8  -2    0.20    0.06
 -10   8  -2   -0.01    0.05
  10  -8   2    0.07    0.06
 -10   8  -2    0.04    0.06
 -11   8  -2    0.25    0.08
  11  -8   2    0.20    0.07
 -11   8  -2    0.23    0.07
 -11  -9   2    0.04    0.06
 -11   9   2    0.06    0.06
  11  -9  -2    0.04    0.05
 -10   9   2    0.17    0.07
  10   9  -2    0.29    0.06
 -10  -9   2    0.17    0.07
  10  -9  -2    0.22    0.06
  -9  -9   2    2.19    0.14
   9   9  -2    1.99    0.13
   9  -9  -2    2.10    0.14
   9  -9  -2    2.28    0.14
  -9   9   2    2.20    0.15
   8  -9  -2    0.06    0.04
  -8   9   2    0.08    0.05
   8  -9  -2    0.00    0.04
  -8  -9   2    0.07    0.04
   8   9  -2   -0.01    0.03
   7  -9  -2    1.25    0.09
   7   9  -2    1.11    0.09
   7  -9  -2    1.13    0.09
  -7  -9   2    1.17    0.10
  -7   9   2    1.14    0.10
   6  -9  -2   -0.03    0.03
  -6  -9   2    0.06    0.04
  -6   9   2   -0.03    0.04
   6  -9  -2   -0.03    0.03
   6   9  -2   -0.03    0.04
   5   9  -2    0.16    0.04
   5  -9  -2    0.14    0.04
   5  -9  -2    0.18    0.04
  -5  -9   2    0.20    0.04
  -5   9   2    0.14    0.05
   4  -9  -2    0.91    0.08
  -4  -9   2    1.21    0.07
  -4  -9   2    1.16    0.08
   4   9  -2    1.10    0.08
   4  -9  -2    1.06    0.07
  -4   9   2    1.20    0.09
  -3  -9   2   19.85    0.58
  -3   9   2   20.10    0.58
  -3  -9   2   19.67    0.58
   3   9  -2   19.57    0.57
  -3   9   2   20.12    0.55
   3   9  -2   21.05    0.55
   3  -9  -2   20.08    0.61
   3  -9  -2   21.16    0.56
  -2   9   2    0.77    0.06
  -2  -9   2    0.57    0.06
   2   9  -2    0.86    0.04
   2   9  -2    0.79    0.06
   2  -9  -2    0.84    0.05
  -2  -9   2    0.76    0.06
   2  -9  -2    0.63    0.06
  -2   9   2    0.89    0.07
  -1   9   2    8.42    0.26
  -1   9   2    7.92    0.26
   1   9  -2    8.30    0.27
   1  -9  -2    8.35    0.23
   1   9  -2    8.39    0.23
   1  -9  -2    7.82    0.27
   1   9  -2    7.92    0.26
  -1  -9   2    7.96    0.26
   0  -9  -2   16.94    0.52
   0  -9   2   17.46    0.47
   0   9   2   17.17    0.48
   0  -9   2   17.11    0.51
   0   9  -2   17.05    0.48
   0   9  -2   16.46    0.49
   0   9   2   17.15    0.48
  -1   9  -2    0.17    0.03
  -1  -9  -2    0.14    0.03
   1  -9   2    0.18    0.03
   1   9   2    0.20    0.04
   1   9   2    0.12    0.03
  -1   9  -2    0.18    0.04
   1  -9   2    0.20    0.04
   2   9   2    4.75    0.17
  -2   9  -2    4.86    0.16
   2  -9   2    4.95    0.19
  -2  -9  -2    4.61    0.19
   2  -9   2    4.84    0.16
  -2   9  -2    4.68    0.18
   2   9   2    4.68    0.18
  -3   9  -2    0.75    0.05
  -3  -9  -2    0.74    0.06
  -3  -9  -2    0.66    0.07
   3   9   2    0.60    0.06
   3  -9   2    0.80    0.06
  -3   9  -2    0.60    0.06
   4  -9   2    0.10    0.04
  -4  -9  -2    0.10    0.04
   4   9   2    0.09    0.04
  -4   9  -2    0.09    0.04
  -4  -9  -2    0.10    0.03
  -4   9  -2    0.13    0.04
   5   9   2    1.87    0.11
   5  -9   2    1.66    0.10
  -5  -9  -2    1.89    0.11
  -5   9  -2    1.85    0.12
  -5  -9  -2    2.00    0.10
  -6   9  -2    1.96    0.13
  -6  -9  -2    2.34    0.12
  -6   9  -2    1.91    0.12
   6   9   2    2.05    0.12
  -6  -9  -2    1.98    0.12
   6  -9   2    2.03    0.12
   7  -9   2   -0.02    0.04
   7   9   2    0.02    0.04
  -7  -9  -2    0.07    0.04
  -7   9  -2    0.01    0.04
  -7   9  -2    0.04    0.04
  -7  -9  -2   -0.06    0.03
   8   9   2    0.10    0.04
  -8   9  -2    0.00    0.04
  -8  -9  -2    0.07    0.04
  -8   9  -2    0.11    0.05
  -8  -9  -2    0.11    0.04
   8  -9   2    0.04    0.04
   9  -9   2    0.23    0.06
  -9   9  -2    0.32    0.07
   9   9   2    0.24    0.06
  -9   9  -2    0.21    0.06
  10  -9   2    0.34    0.08
 -10   9  -2    0.45    0.09
 -10   9  -2    0.43    0.08
 -11   9  -2    0.06    0.06
 -11   9  -2    0.02    0.06
  11 -10  -2    0.01    0.05
 -11 -10   2   -0.06    0.06
 -10  10   2   -0.02    0.05
  10  10  -2    0.00    0.05
  10 -10  -2    0.07    0.05
 -10 -10   2    0.02    0.05
   9  10  -2    0.35    0.07
   9 -10  -2    0.36    0.07
   9 -10  -2    0.24    0.06
  -9  10   2    0.30    0.08
  -9 -10   2    0.34    0.07
   8 -10  -2    0.02    0.03
   8  10  -2    0.02    0.04
  -8  10   2    0.10    0.06
   8 -10  -2    0.00    0.04
  -8 -10   2    0.04    0.04
  -7 -10   2    2.00    0.13
   7 -10  -2    2.19    0.13
  -7  10   2    2.04    0.13
   7 -10  -2    2.27    0.13
   7  10  -2    1.89    0.12
  -6  10   2    0.53    0.08
   6  10  -2    0.58    0.07
   6 -10  -2    0.52    0.07
   6 -10  -2    0.60    0.07
  -6 -10   2    0.68    0.08
   5 -10  -2   14.18    0.42
   5  10  -2   13.92    0.43
  -5  10   2   13.67    0.44
  -5 -10   2   13.84    0.43
   5 -10  -2   13.46    0.45
   4  10  -2    0.81    0.07
  -4 -10   2    0.69    0.07
   4 -10  -2    0.82    0.06
   4 -10  -2    0.67    0.07
  -4 -10   2    0.75    0.06
  -4  10   2    0.62    0.07
  -3  10   2    0.05    0.03
  -3  10   2    0.04    0.03
   3 -10  -2    0.12    0.03
   3  10  -2    0.10    0.03
  -3 -10   2    0.03    0.02
   3 -10  -2    0.05    0.03
  -3 -10   2    0.08    0.03
   2 -10  -2   18.08    0.48
  -2  10   2   17.20    0.51
   2  10  -2   17.52    0.51
  -2 -10   2   18.06    0.52
  -2  10   2   17.76    0.49
   2 -10  -2   15.73    0.53
   1 -10  -2    0.63    0.06
  -1  10   2    0.62    0.06
  -1 -10   2    0.70    0.06
  -1  10   2    0.65    0.06
   1  10  -2    0.50    0.06
   1  10  -2    0.65    0.06
   0 -10   2   14.26    0.37
   0  10  -2   12.96    0.39
   0  10   2   13.38    0.40
   0 -10   2   13.33    0.42
   0  10  -2   13.58    0.41
   0  10   2   13.34    0.40
   0 -10  -2   13.50    0.43
   1 -10   2    6.36    0.19
  -1  10  -2    6.20    0.20
   1  10   2    6.07    0.22
  -1  10  -2    6.11    0.22
   1 -10   2    6.11    0.23
   1  10   2    6.08    0.21
  -1 -10  -2    6.47    0.23
   2  10   2    2.29    0.11
   2  10   2    1.89    0.11
   2 -10   2    2.38    0.12
  -2  10  -2    2.31    0.10
   2 -10   2    2.28    0.10
  -2 -10  -2    2.29    0.12
  -2  10  -2    2.18    0.12
   3  10   2    2.81    0.14
  -3 -10  -2    2.88    0.13
  -3 -10  -2    2.31    0.13
   3 -10   2    2.69    0.14
  -3  10  -2    2.92    0.14
   3 -10   2    2.91    0.12
  -4 -10  -2    0.20    0.04
   4  10   2    0.15    0.04
  -4 -10  -2    0.17    0.04
  -4  10  -2    0.23    0.05
   4 -10   2    0.21    0.05
   4 -10   2    0.27    0.04
  -5  10  -2    1.58    0.11
   5  10   2    1.47    0.10
  -5 -10  -2    1.37    0.10
   5 -10   2    1.56    0.10
  -5  10  -2    1.61    0.11
  -5 -10  -2    1.54    0.09
  -6 -10  -2    0.58    0.07
  -6  10  -2    0.55    0.08
  -6  10  -2    0.56    0.07
   6  10   2    0.66    0.08
   6 -10   2    0.70    0.07
  -6 -10  -2    0.59    0.07
   7 -10   2    1.70    0.12
  -7 -10  -2    1.65    0.11
  -7 -10  -2    1.76    0.12
  -7  10  -2    1.66    0.12
  -7  10  -2    1.59    0.12
   7  10   2    1.54    0.11
  -8 -10  -2    0.37    0.07
  -8  10  -2    0.30    0.07
   8  10   2    0.50    0.07
  -8 -10  -2    0.36    0.06
   8 -10   2    0.48    0.08
  -8  10  -2    0.41    0.08
   9  10   2    0.62    0.08
  -9  10  -2    0.54    0.09
  -9  10  -2    0.53    0.09
   9 -10   2    0.61    0.09
 -10  10  -2   -0.02    0.05
  10 -10   2    0.01    0.06
 -10  10  -2    0.08    0.06
 -10 -11   2    0.48    0.09
  10 -11  -2    0.60    0.09
 -10  11   2    0.61    0.10
  10 -11  -2    0.66    0.09
  10  11  -2    0.74    0.10
  -9  11   2    0.04    0.05
   9 -11  -2    0.02    0.04
   9 -11  -2   -0.01    0.04
   9  11  -2    0.01    0.04
  -9 -11   2    0.03    0.05
   8  11  -2    1.47    0.11
   8 -11  -2    1.56    0.12
   8 -11  -2    1.76    0.12
  -8  11   2    1.91    0.14
  -8 -11   2    1.43    0.12
   7 -11  -2    0.11    0.04
   7 -11  -2    0.04    0.04
  -7  11   2    0.11    0.05
   7  11  -2    0.08    0.04
  -7 -11   2    0.06    0.04
  -6 -11   2    0.35    0.06
   6  11  -2    0.25    0.06
   6 -11  -2    0.26    0.06
   6 -11  -2    0.31    0.06
  -6  11   2    0.30    0.06
   5 -11  -2    4.09    0.19
  -5  11   2    4.02    0.19
   5  11  -2    4.11    0.18
   5 -11  -2    4.28    0.17
  -5 -11   2    4.17    0.19
   4  11  -2    1.13    0.09
  -4  11   2    1.02    0.09
  -4 -11   2    0.85    0.08
  -4 -11   2    1.09    0.08
   4 -11  -2    1.00    0.09
   3 -11  -2    4.25    0.19
   3  11  -2    4.57    0.18
  -3 -11   2    4.44    0.17
  -3  11   2    4.37    0.16
  -3  11   2    4.19    0.18
  -3 -11   2    4.26    0.18
   2 -11  -2    0.09    0.04
   2  11  -2    0.07    0.04
   2  11  -2    0.08    0.04
  -2  11   2    0.14    0.04
  -2 -11   2    0.15    0.04
  -2  11   2    0.06    0.04
  -1  11   2   13.29    0.39
  -1 -11   2   13.48    0.42
   1 -11  -2   13.35    0.43
  -1  11   2   12.39    0.40
   1  11  -2   13.06    0.41
   1  11  -2   13.75    0.40
   0  11  -2    1.68    0.10
   0 -11  -2    1.88    0.11
   0  11   2    1.84    0.10
   0  11  -2    1.81    0.10
   0  11   2    1.69    0.10
   0 -11   2    1.97    0.10
  -1  11  -2    4.05    0.17
  -1 -11  -2    4.00    0.17
   1 -11   2    3.61    0.17
   1  11   2    4.20    0.17
   1  11   2    4.46    0.17
  -1  11  -2    4.14    0.16
  -2 -11  -2    9.71    0.33
   2  11   2    9.38    0.32
   2  11   2    9.46    0.31
  -2  11  -2    9.65    0.29
   2 -11   2    9.25    0.33
  -2  11  -2    9.64    0.32
  -3 -11  -2    0.64    0.07
   3  11   2    0.59    0.07
   3 -11   2    0.49    0.07
   3 -11   2    0.61    0.05
  -3  11  -2    0.50    0.07
  -3 -11  -2    0.46    0.05
  -4 -11  -2    4.87    0.20
   4  11   2    4.62    0.20
  -4 -11  -2    4.73    0.19
  -4  11  -2    4.89    0.20
   4 -11   2    4.63    0.18
   4 -11   2    4.70    0.21
  -5 -11  -2    0.92    0.08
  -5 -11  -2    1.09    0.09
   5 -11   2    0.79    0.08
   5  11   2    0.89    0.09
   5 -11   2    0.86    0.08
  -5  11  -2    0.85    0.09
  -6  11  -2    0.08    0.05
   6 -11   2    0.20    0.05
  -6 -11  -2    0.09    0.04
   6 -11   2    0.04    0.04
   6  11   2    0.08    0.04
  -6 -11  -2    0.11    0.04
   7  11   2    2.56    0.15
  -7  11  -2    2.65    0.15
   7 -11   2    2.70    0.15
  -7 -11  -2    2.96    0.16
  -7 -11  -2    2.71    0.15
  -8  11  -2    1.04    0.10
   8 -11   2    0.78    0.09
   8  11   2    0.90    0.10
  -8  11  -2    0.89    0.11
  -9  11  -2    0.59    0.09
   9 -11   2    0.61    0.09
   9  11   2    0.47    0.08
 -10  11  -2    0.08    0.06
  10 -11   2    0.25    0.07
  10  11   2    0.15    0.06
  10 -12  -2    0.11    0.06
 -10 -12   2    0.01    0.05
  10 -12  -2    0.17    0.06
  10  12  -2    0.02    0.05
   9 -12  -2    0.12    0.06
  -9  12   2    0.17    0.07
   9 -12  -2    0.12    0.05
  -9 -12   2    0.18    0.06
   9  12  -2    0.15    0.06
   8 -12  -2    0.37    0.07
  -8  12   2    0.29    0.08
  -8 -12   2    0.42    0.08
   8  12  -2    0.27    0.07
   7 -12  -2    0.79    0.09
  -7 -12   2    1.10    0.10
   7  12  -2    0.76    0.09
  -7  12   2    0.90    0.10
   6 -12  -2    1.14    0.10
  -6 -12   2    1.02    0.10
   6  12  -2    0.84    0.09
  -6  12   2    1.28    0.11
  -5  12   2    1.56    0.12
   5  12  -2    1.88    0.12
   5 -12  -2    1.70    0.12
  -5 -12   2    1.83    0.12
   4 -12  -2    4.89    0.21
  -4  12   2    4.57    0.20
  -4 -12   2    5.38    0.20
  -4 -12   2    5.10    0.21
   4  12  -2    4.61    0.20
   3  12  -2    0.10    0.04
  -3 -12   2    0.09    0.04
  -3  12   2    0.07    0.04
  -3 -12   2    0.10    0.04
   3 -12  -2    0.11    0.04
   2  12  -2    2.80    0.14
  -2  12   2    2.63    0.13
  -2  12   2    2.52    0.12
   2  12  -2    2.85    0.14
   2 -12  -2    2.68    0.14
  -2 -12   2    2.83    0.13
   1 -12  -2    6.54    0.25
   1  12  -2    6.89    0.25
   1  12  -2    6.62    0.24
  -1 -12   2    6.71    0.25
  -1  12   2    6.98    0.24
  -1  12   2    6.71    0.24
   0  12   2    0.19    0.04
   0 -12  -2    0.29    0.05
   0 -12   2    0.25    0.05
   0  12  -2    0.29    0.05
   0  12   2    0.20    0.05
   0  12  -2    0.21    0.05
   1 -12   2    1.01    0.08
   1  12   2    1.10    0.08
  -1  12  -2    1.07    0.09
  -1 -12  -2    1.25    0.09
   1  12   2    1.18    0.09
  -1  12  -2    1.12    0.08
  -2  12  -2    0.98    0.07
  -2 -12  -2    0.81    0.08
   2 -12   2    0.81    0.08
  -2  12  -2    0.94    0.08
   2  12   2    0.80    0.08
   2  12   2    0.90    0.08
  -3  12  -2    0.47    0.07
  -3 -12  -2    0.49    0.07
   3 -12   2    0.48    0.07
  -3 -12  -2    0.46    0.06
   3  12   2    0.45    0.06
   4 -12   2    1.69    0.12
   4  12   2    1.51    0.10
  -4 -12  -2    1.69    0.11
  -4  12  -2    1.59    0.11
  -4 -12  -2    1.44    0.10
  -5  12  -2    0.06    0.04
  -5 -12  -2    0.04    0.04
   5  12   2    0.11    0.04
  -5 -12  -2    0.08    0.04
   5 -12   2    0.14    0.04
   6  12   2    0.53    0.08
  -6  12  -2    0.48    0.08
  -6 -12  -2    0.57    0.08
   6 -12   2    0.55    0.08
  -6 -12  -2    0.55    0.07
   6 -12   2    0.56    0.07
   7  12   2    1.48    0.11
   7 -12   2    1.54    0.12
  -7 -12  -2    1.54    0.12
   7 -12   2    1.43    0.11
  -7  12  -2    1.51    0.12
  -7 -12  -2    1.60    0.11
  -8  12  -2    0.68    0.09
   8 -12   2    0.65    0.09
   8  12   2    0.59    0.09
   8 -12   2    0.45    0.08
   9 -12   2    0.32    0.08
   9  12   2    0.34    0.07
   9 -12   2    0.26    0.07
  -9  12  -2    0.25    0.07
 -10  12  -2    0.04    0.06
  10 -12   2    0.05    0.06
  10  12   2    0.00    0.05
   9 -13  -2    0.00    0.05
  -9  13   2    0.03    0.06
  -9 -13   2    0.12    0.06
   9  13  -2    0.01    0.05
   8  13  -2   -0.04    0.04
  -8 -13   2    0.00    0.04
  -8  13   2    0.01    0.05
   8 -13  -2   -0.02    0.04
   7  13  -2    0.99    0.10
  -7  13   2    1.00    0.11
   7 -13  -2    0.86    0.10
  -7 -13   2    0.95    0.10
  -6 -13   2    0.05    0.04
   6 -13  -2    0.01    0.03
  -6  13   2    0.04    0.05
   6  13  -2    0.02    0.04
  -5  13   2    0.04    0.04
   5 -13  -2    0.06    0.04
   5  13  -2    0.12    0.04
  -5 -13   2    0.09    0.04
  -4  13   2    3.70    0.18
   4  13  -2    3.97    0.18
  -4 -13   2    3.90    0.18
   4 -13  -2    3.84    0.19
  -3 -13   2    2.37    0.12
  -3 -13   2    2.45    0.14
   3  13  -2    2.59    0.14
   3 -13  -2    2.07    0.13
  -3  13   2    2.42    0.14
  -2  13   2    1.57    0.10
  -2 -13   2    1.55    0.10
   2  13  -2    1.50    0.10
  -2  13   2    1.54    0.09
   2  13  -2    1.36    0.10
   2 -13  -2    1.54    0.11
   1 -13  -2    0.22    0.05
   1  13  -2    0.21    0.05
  -1  13   2    0.31    0.05
  -1 -13   2    0.25    0.05
  -1  13   2    0.29    0.06
   1  13  -2    0.17    0.05
   0  13   2   10.66    0.34
   0  13  -2   11.13    0.34
   0 -13  -2    9.99    0.36
   0  13   2   10.39    0.34
   0 -13   2   10.24    0.35
   0  13  -2   10.12    0.35
   1  13   2    0.73    0.07
   1 -13   2    0.69    0.07
   1  13   2    0.65    0.07
  -1 -13  -2    0.75    0.08
  -1  13  -2    0.49    0.07
  -1  13  -2    0.62    0.06
   2  13   2    4.51    0.19
  -2  13  -2    4.72    0.20
   2 -13   2    4.55    0.20
   2  13   2    4.46    0.19
  -2 -13  -2    4.60    0.20
  -3 -13  -2    0.20    0.04
  -3 -13  -2    0.13    0.05
   3  13   2    0.22    0.06
   3 -13   2    0.26    0.06
  -3  13  -2    0.24    0.05
  -4  13  -2    0.45    0.07
  -4 -13  -2    0.53    0.06
   4 -13   2    0.34    0.06
   4  13   2    0.41    0.07
  -4 -13  -2    0.59    0.08
  -5  13  -2    0.01    0.04
  -5 -13  -2    0.03    0.04
   5 -13   2    0.05    0.04
   5  13   2    0.02    0.04
  -5 -13  -2   -0.01    0.03
   6 -13   2    2.02    0.14
  -6 -13  -2    1.95    0.13
   6  13   2    1.78    0.13
  -6 -13  -2    1.78    0.12
  -6  13  -2    2.00    0.14
  -7 -13  -2    0.04    0.04
   7  13   2    0.06    0.04
  -7  13  -2    0.03    0.05
  -7 -13  -2    0.08    0.04
   7 -13   2    0.01    0.04
   8  13   2    0.10    0.05
  -8  13  -2    0.13    0.06
   8 -13   2    0.17    0.06
  -9  13  -2    0.29    0.08
   9 -13   2    0.18    0.06
   9  13   2    0.30    0.07
  -9 -14   2    0.23    0.07
   9 -14  -2    0.16    0.06
   9  14  -2    0.17    0.06
  -8 -14   2    0.43    0.08
   8  14  -2    0.43    0.08
   8 -14  -2    0.56    0.09
  -8  14   2    0.32    0.08
   7  14  -2    0.22    0.06
  -7 -14   2    0.28    0.07
   7 -14  -2    0.22    0.06
  -7  14   2    0.13    0.06
   6  14  -2    0.52    0.08
  -6  14   2    0.55    0.09
   6 -14  -2    0.63    0.09
  -6 -14   2    0.62    0.08
   5  14  -2    0.20    0.05
  -5 -14   2    0.23    0.06
   5 -14  -2    0.20    0.06
  -5  14   2    0.33    0.06
  -4  14   2    0.50    0.08
   4 -14  -2    0.35    0.06
   4  14  -2    0.56    0.08
  -4 -14   2    0.43    0.07
  -3 -14   2    5.84    0.23
   3 -14  -2    5.91    0.25
  -3 -14   2    5.55    0.23
  -3  14   2    5.46    0.23
   3  14  -2    5.25    0.23
   2  14  -2    0.03    0.03
   2 -14  -2    0.02    0.03
  -2  14   2    0.00    0.03
   2  14  -2    0.00    0.03
  -2 -14   2    0.02    0.03
  -2  14   2    0.03    0.04
   1  14  -2    7.15    0.27
  -1  14   2    7.30    0.27
  -1 -14   2    7.50    0.27
  -1  14   2    7.27    0.25
   1 -14  -2    7.20    0.28
   1  14  -2    6.56    0.25
   0 -14  -2    3.21    0.16
   0  14  -2    3.16    0.14
   0  14  -2    2.87    0.15
   0  14   2    2.90    0.14
   0 -14   2    2.90    0.15
   0  14   2    2.90    0.15
  -1  14  -2    0.00    0.03
   1  14   2   -0.01    0.03
  -1  14  -2    0.04    0.04
   1  14   2    0.06    0.04
   1 -14   2   -0.01    0.03
  -1 -14  -2    0.06    0.04
  -2  14  -2    0.34    0.06
  -2 -14  -2    0.49    0.07
   2  14   2    0.42    0.07
   2  14   2    0.40    0.06
   2 -14   2    0.41    0.07
   3 -14   2    0.91    0.09
  -3 -14  -2    0.89    0.09
   3  14   2    0.88    0.09
  -3  14  -2    0.79    0.09
  -3 -14  -2    0.74    0.08
  -4  14  -2    0.04    0.04
   4 -14   2    0.07    0.04
  -4 -14  -2    0.15    0.05
  -4 -14  -2    0.10    0.04
   4  14   2    0.09    0.05
   5 -14   2    0.03    0.04
  -5  14  -2    0.01    0.04
  -5 -14  -2    0.09    0.05
   5  14   2    0.13    0.05
  -5 -14  -2   -0.02    0.03
  -6 -14  -2    0.13    0.04
   6 -14   2    0.02    0.03
  -6  14  -2   -0.05    0.04
  -6 -14  -2    0.10    0.05
   6  14   2    0.04    0.04
   7  14   2    0.63    0.09
   7 -14   2    0.54    0.09
  -7  14  -2    0.47    0.08
   8  14   2    0.00    0.04
  -8  14  -2    0.03    0.05
   8 -14   2    0.00    0.04
  -9  14  -2    0.82    0.11
   9  14   2    0.80    0.11
  -8  15   2    0.12    0.06
  -8 -15   2    0.09    0.06
   8  15  -2    0.09    0.05
   8 -15  -2    0.11    0.05
   7  15  -2    0.27    0.07
   7 -15  -2    0.20    0.06
  -7  15   2    0.07    0.06
  -7 -15   2    0.19    0.06
   6 -15  -2    0.42    0.08
   6  15  -2    0.34    0.07
  -6 -15   2    0.34    0.07
  -6  15   2    0.40    0.08
  -5  15   2    1.45    0.12
   5 -15  -2    1.72    0.13
  -5 -15   2    1.59    0.12
   5  15  -2    1.56    0.12
   4 -15  -2    0.40    0.08
   4  15  -2    0.39    0.07
  -4  15   2    0.35    0.07
  -4 -15   2    0.30    0.06
  -3 -15   2    0.78    0.08
   3 -15  -2    0.80    0.09
   3  15  -2    0.79    0.09
  -3 -15   2    0.77    0.09
  -3  15   2    0.88    0.09
   2  15  -2    0.71    0.08
   2  15  -2    0.63    0.08
  -2  15   2    0.72    0.09
   2 -15  -2    0.67    0.09
  -2 -15   2    0.76    0.08
   1 -15  -2    0.01    0.03
  -1 -15   2    0.00    0.03
   1  15  -2    0.01    0.03
  -1  15   2    0.03    0.04
   1  15  -2   -0.01    0.03
  -1  15   2    0.04    0.04
   0 -15   2    0.03    0.04
   0  15   2    0.13    0.04
   0  15  -2    0.07    0.04
   0  15  -2    0.09    0.04
   0 -15  -2    0.07    0.04
   0  15   2    0.04    0.04
  -1  15  -2    0.37    0.06
  -1 -15  -2    0.20    0.06
  -1  15  -2    0.25    0.06
   1 -15   2    0.38    0.06
   1  15   2    0.29    0.06
   1  15   2    0.23    0.06
   2  15   2    0.58    0.08
  -2  15  -2    0.46    0.07
   2 -15   2    0.55    0.08
   2  15   2    0.51    0.07
  -2 -15  -2    0.62    0.08
  -3 -15  -2    0.01    0.03
  -3  15  -2    0.02    0.04
  -3 -15  -2   -0.01    0.04
   3  15   2    0.03    0.04
   3 -15   2   -0.01    0.03
   4 -15   2   -0.01    0.04
  -4  15  -2   -0.04    0.04
  -4 -15  -2    0.02    0.04
   4  15   2   -0.02    0.04
  -4 -15  -2    0.04    0.03
  -5  15  -2    0.25    0.06
   5  15   2    0.28    0.06
   5 -15   2    0.31    0.07
  -5 -15  -2    0.25    0.06
  -5 -15  -2    0.29    0.06
  -6 -15  -2    0.61    0.09
  -6  15  -2    0.67    0.09
   6 -15   2    0.48    0.09
   6  15   2    0.62    0.09
  -6 -15  -2    0.82    0.09
   7 -15   2    0.14    0.06
   7  15   2    0.21    0.06
  -7  15  -2    0.32    0.07
   8 -15   2    0.02    0.04
  -8  15  -2    0.03    0.06
   8  15   2   -0.08    0.04
   7  16  -2   -0.06    0.04
  -7  16   2   -0.04    0.04
   7 -16  -2   -0.01    0.05
  -7 -16   2    0.03    0.05
  -6  16   2    0.27    0.08
   6  16  -2    0.20    0.06
   6 -16  -2    0.21    0.07
  -6 -16   2    0.20    0.06
  -5  16   2    0.01    0.04
   5 -16  -2    0.04    0.04
  -5 -16   2    0.04    0.04
   5  16  -2    0.07    0.04
  -4  16   2    0.29    0.07
   4 -16  -2    0.25    0.06
  -4 -16   2    0.23    0.06
   4  16  -2    0.22    0.06
   3 -16  -2    0.04    0.04
  -3 -16   2    0.00    0.03
   3  16  -2    0.05    0.04
  -3  16   2    0.05    0.05
   2 -16  -2    4.20    0.21
  -2  16   2    4.13    0.20
  -2 -16   2    4.13    0.20
   2  16  -2    4.27    0.19
   1  16  -2   -0.05    0.03
   1  16  -2    0.02    0.04
  -1 -16   2   -0.02    0.03
  -1  16   2   -0.05    0.04
  -1  16   2    0.02    0.04
   1 -16  -2   -0.01    0.03
   0  16  -2    0.44    0.07
   0 -16  -2    0.47    0.08
   0  16  -2    0.39    0.07
   0 -16   2    0.44    0.07
   0  16   2    0.36    0.07
   0  16   2    0.27    0.06
  -1  16  -2    0.94    0.10
   1  16   2    0.76    0.08
   1  16   2    0.82    0.09
  -1 -16  -2    1.09    0.10
   1 -16   2    1.03    0.10
   2  16   2    2.08    0.13
   2 -16   2    1.99    0.13
  -2  16  -2    2.14    0.14
   2  16   2    1.82    0.13
  -2 -16  -2    2.09    0.14
  -3  16  -2    1.44    0.12
   3  16   2    1.63    0.12
  -3 -16  -2    1.33    0.10
   3 -16   2    1.41    0.12
  -3 -16  -2    1.57    0.12
  -4 -16  -2    4.08    0.21
   4 -16   2    3.50    0.20
  -4 -16  -2    3.72    0.19
   4  16   2    4.19    0.20
  -4  16  -2    4.08    0.21
  -5 -16  -2    0.06    0.04
   5  16   2    0.02    0.05
   5 -16   2    0.05    0.04
  -5  16  -2    0.18    0.06
  -5 -16  -2    0.04    0.04
  -6 -16  -2    0.04    0.04
  -6  16  -2    0.04    0.05
   6  16   2    0.00    0.04
  -6 -16  -2    0.02    0.04
   6 -16   2    0.01    0.04
   7 -16   2    0.00    0.04
   7  16   2    0.11    0.06
  -7  16  -2   -0.01    0.05
  -7 -17   2    0.19    0.07
   7 -17  -2    0.19    0.06
   6  17  -2    0.33    0.07
  -6 -17   2    0.27    0.07
   6 -17  -2    0.46    0.09
  -6  17   2    0.33    0.08
   5  17  -2    0.26    0.06
   5 -17  -2    0.13    0.05
  -5  17   2    0.22    0.06
  -5 -17   2    0.33    0.07
  -4  17   2    0.61    0.09
   4  17  -2    0.82    0.09
  -4 -17   2    0.77    0.09
   4 -17  -2    0.76    0.10
   3  17  -2    1.06    0.10
  -3 -17   2    1.04    0.10
  -3  17   2    1.18    0.11
   3 -17  -2    1.04    0.11
   2  17  -2    1.29    0.11
  -2  17   2    1.25    0.11
   2 -17  -2    1.28    0.12
  -2 -17   2    1.34    0.10
   1  17  -2    0.13    0.05
  -1  17   2    0.19    0.06
   1  17  -2    0.17    0.06
  -1 -17   2    0.25    0.06
   1 -17  -2    0.16    0.06
  -1  17   2    0.27    0.06
   0  17   2    0.13    0.05
   0  17  -2    0.22    0.06
   0 -17   2    0.22    0.06
   0 -17  -2    0.16    0.05
   0  17   2    0.18    0.05
   0  17  -2    0.30    0.07
  -1 -17  -2    2.03    0.14
   1 -17   2    1.99    0.14
   1  17   2    1.91    0.13
  -1  17  -2    2.07    0.14
   1  17   2    1.64    0.12
  -2 -17  -2    0.19    0.06
   2  17   2    0.16    0.05
   2  17   2    0.12    0.05
   2 -17   2    0.15    0.05
  -2  17  -2    0.09    0.05
  -3  17  -2    0.09    0.05
   3  17   2    0.09    0.05
  -3 -17  -2    0.20    0.06
  -3 -17  -2    0.05    0.04
   3 -17   2    0.06    0.04
   4 -17   2   -0.02    0.04
  -4 -17  -2    0.02    0.04
  -4  17  -2    0.06    0.05
   4  17   2   -0.01    0.04
  -4 -17  -2    0.01    0.04
  -5 -17  -2    0.49    0.09
   5  17   2    0.32    0.08
  -5 -17  -2    0.37    0.07
   5 -17   2    0.51    0.09
  -5  17  -2    0.30    0.07
   6  17   2   -0.06    0.04
   6 -17   2    0.06    0.05
  -6  17  -2    0.10    0.06
  -5  18   2   -0.06    0.05
   5 -18  -2    0.16    0.06
  -5 -18   2    0.16    0.06
   5  18  -2    0.12    0.05
   4 -18  -2    0.01    0.04
  -4  18   2    0.06    0.06
  -4 -18   2   -0.03    0.03
   4  18  -2    0.02    0.04
  -3 -18   2    0.55    0.08
  -3  18   2    0.48    0.08
   3 -18  -2    0.53    0.09
   3  18  -2    0.43    0.08
  -2  18   2    0.26    0.07
  -2 -18   2    0.31    0.06
  -2 -18   2    0.46    0.08
   2 -18  -2    0.27    0.07
   2  18  -2    0.39    0.07
  -1 -18   2    0.04    0.04
   1  18  -2    0.08    0.05
   1  18  -2    0.14    0.05
  -1  18   2    0.09    0.05
   1 -18  -2    0.11    0.05
   0  18   2    0.03    0.04
   0 -18  -2    0.02    0.04
   0  18  -2    0.04    0.05
   0 -18   2    0.00    0.04
   0  18   2    0.04    0.04
   1 -18   2    0.71    0.09
   1  18   2    0.63    0.08
  -1 -18  -2    0.71    0.10
   1  18   2    0.59    0.09
  -1  18  -2    0.69    0.09
  -2  18  -2    0.30    0.07
   2  18   2    0.23    0.06
   2 -18   2    0.15    0.06
   2  18   2    0.16    0.06
  -2 -18  -2    0.16    0.06
  -3  18  -2    1.13    0.12
  -3 -18  -2    1.25    0.12
   3  18   2    1.10    0.11
   3 -18   2    1.18    0.12
  -4  18  -2    0.53    0.09
  -4 -18  -2    0.61    0.08
   4 -18   2    0.60    0.09
  -4 -18  -2    0.47    0.09
   4  18   2    0.58    0.09
  -5 -18  -2    0.40    0.08
   5 -18   2    0.25    0.07
   5  18   2    0.39    0.09
  -5 -18  -2    0.36    0.07
  -5  18  -2    0.36    0.08
   4  19  -2    0.55    0.09
  -4  19   2    0.67    0.10
   4 -19  -2    0.52    0.09
  -4 -19   2    0.40    0.08
   3  19  -2    0.33    0.07
  -3 -19   2    0.19    0.06
   3 -19  -2    0.31    0.07
  -3  19   2    0.28    0.08
   2  19  -2    0.25    0.06
  -2  19   2    0.24    0.07
   2 -19  -2    0.11    0.06
  -2 -19   2    0.14    0.06
  -1 -19   2    0.85    0.10
   1 -19  -2    0.79    0.11
   1  19  -2    0.89    0.11
  -1  19   2    0.92    0.11
   1  19  -2    0.81    0.09
   0 -19   2    0.58    0.09
   0 -19  -2    0.49    0.09
   0  19   2    0.49    0.08
   0  19   2    0.39    0.08
   0  19  -2    0.36    0.08
   1  19   2    0.29    0.08
   1 -19   2    0.60    0.09
  -1 -19  -2    0.48    0.09
   1  19   2    0.44    0.08
  -1  19  -2    0.38    0.08
  -2  19  -2    0.30    0.08
   2 -19   2    0.47    0.08
   2  19   2    0.52    0.09
  -2 -19  -2    0.62    0.10
   2  19   2    0.39    0.08
  -3 -19  -2    0.03    0.04
  -3 -19  -2   -0.01    0.04
  -3  19  -2    0.02    0.05
   3 -19   2   -0.03    0.04
   3  19   2    0.03    0.05
   4  19   2    0.09    0.06
  -4 -19  -2    0.25    0.06
  -4  19  -2    0.22    0.08
  -4 -19  -2    0.09    0.06
   4 -19   2    0.16    0.06
   3  20  -2    0.25    0.06
  -2  20   2    0.16    0.06
   2 -20  -2    0.08    0.06
   2  20  -2    0.04    0.05
  -2 -20   2    0.17    0.06
  -1  20   2    0.43    0.09
   1  20  -2    0.37    0.08
   1  20  -2    0.53    0.08
  -1 -20   2    0.53    0.09
   1 -20  -2    0.45    0.09
   0 -20  -2    0.09    0.06
   0 -20   2    0.07    0.05
   0  20   2    0.14    0.06
   0  20  -2    0.07    0.06
   1 -20   2    0.28    0.07
   1  20   2    0.29    0.07
  -1  20  -2    0.20    0.06
   1  20   2    0.35    0.07
  -1 -20  -2    0.37    0.08
   2 -20   2    0.01    0.05
  -2 -20  -2    0.10    0.06
   2  20   2    0.04    0.05
  -3 -20  -2    0.35    0.07
  -3 -20  -2    0.62    0.10
 -12   0   3    0.04    0.07
  12   0  -3    0.08    0.06
  11   0  -3    1.89    0.14
 -11   0   3    1.58    0.14
  10   0  -3    0.03    0.05
 -10   0   3   -0.06    0.04
  -9   0   3    9.51    0.34
   9   0  -3    8.80    0.33
   8   0  -3    0.03    0.04
  -8   0   3    0.00    0.05
   7   0  -3    6.10    0.20
  -7   0   3    6.03    0.23
   7   0  -3    6.14    0.23
   6   0  -3    0.00    0.02
   6   0  -3    0.01    0.02
  -6   0   3   -0.01    0.04
  -6   0   3    0.02    0.02
  -5   0   3   13.30    0.40
  -5   0   3   13.60    0.38
   5   0  -3   13.31    0.37
   5   0  -3   12.71    0.39
  -4   0   3    0.01    0.03
   4   0  -3   -0.01    0.02
   4   0  -3   -0.04    0.01
   4   0  -3    0.06    0.01
   3   0  -3    0.63    0.04
  -3   0   3    0.63    0.05
   3   0  -3    0.60    0.03
   3   0  -3    0.58    0.05
   2   0  -3    0.07    0.01
   2   0  -3   -0.01    0.01
   2   0  -3    0.01    0.02
  -2   0   3    0.02    0.02
   1   0  -3    1.17    0.05
   1   0  -3    1.17    0.06
  -1   0   3    1.20    0.05
  -1   0   3    1.26    0.06
   0   0   3    0.00    0.01
   0   0   3    0.02    0.02
   0   0  -3    0.01    0.01
   0   0  -3   -0.02    0.01
  -1   0  -3   36.31    0.99
   1   0   3   35.85    0.94
  -1   0  -3   36.12    0.96
  -2   0  -3    0.00    0.02
  -2   0  -3    0.01    0.02
  -2   0  -3    0.00    0.01
   2   0   3    0.03    0.02
   3   0   3    0.10    0.03
  -3   0  -3    0.09    0.02
  -3   0  -3    0.13    0.02
   3   0   3    0.14    0.03
   4   0   3    0.04    0.02
   4   0   3    0.01    0.02
  -4   0  -3    0.00    0.02
  -4   0  -3   -0.03    0.02
   5   0   3    8.03    0.23
  -5   0  -3    7.66    0.24
  -5   0  -3    7.14    0.26
   5   0   3    7.90    0.26
   6   0   3    0.00    0.03
  -6   0  -3    0.05    0.03
   6   0   3    0.01    0.02
  -6   0  -3    0.01    0.02
  -7   0  -3    6.06    0.22
   7   0   3    6.44    0.24
  -7   0  -3    5.89    0.24
  -8   0  -3   -0.02    0.04
   8   0   3    0.00    0.04
  -8   0  -3    0.05    0.04
  -9   0  -3    1.17    0.10
   9   0   3    1.11    0.10
  10   0   3   -0.03    0.04
 -10   0  -3    0.04    0.04
  11   0   3    0.04    0.05
 -11   0  -3    0.07    0.05
 -12   1   3    0.08    0.07
 -12  -1   3    0.23    0.09
  12   1  -3    0.17    0.07
  12  -1  -3    0.20    0.07
  11  -1  -3    4.18    0.22
  11   1  -3    4.23    0.21
 -11  -1   3    3.97    0.22
 -11   1   3    3.99    0.22
 -10  -1   3    0.22    0.07
  10   1  -3    0.12    0.05
 -10   1   3   -0.02    0.05
  10  -1  -3    0.13    0.05
  -9   1   3    0.09    0.05
   9   1  -3    0.12    0.04
  -9  -1   3    0.00    0.04
   9  -1  -3    0.07    0.04
   8   1  -3    0.35    0.06
  -8  -1   3    0.49    0.08
  -8   1   3    0.47    0.08
   8  -1  -3    0.39    0.06
   7  -1  -3    2.36    0.13
  -7  -1   3    2.43    0.13
  -7   1   3    2.43    0.14
   7   1  -3    2.62    0.11
   7   1  -3    2.51    0.13
   6   1  -3    6.85    0.22
   6  -1  -3    7.26    0.22
  -6  -1   3    6.78    0.24
   6   1  -3    6.64    0.24
  -6   1   3    6.81    0.25
   6  -1  -3    6.84    0.24
  -6   1   3    7.15    0.22
  -5   1   3    6.17    0.22
   5   1  -3    6.39    0.22
  -5  -1   3    6.65    0.19
   5   1  -3    6.66    0.21
   5  -1  -3    6.58    0.20
  -5  -1   3    6.65    0.22
   5  -1  -3    5.89    0.22
   5  -1  -3    6.38    0.20
  -4  -1   3    7.08    0.23
   4   1  -3    6.83    0.23
  -4   1   3    7.04    0.23
   4   1  -3    7.11    0.22
   4  -1  -3    7.29    0.23
   4  -1  -3    7.32    0.21
   4  -1  -3    7.39    0.22
   4   1  -3    7.24    0.20
   3   1  -3    5.12    0.16
  -3  -1   3    4.68    0.16
   3  -1  -3    4.89    0.15
   3   1  -3    4.98    0.16
  -3   1   3    4.83    0.16
  -3   1   3    5.05    0.17
   3  -1  -3    4.88    0.16
  -2  -1   3   90.17    2.32
   2  -1  -3   94.14    2.44
   2   1  -3   91.59    2.33
  -2   1   3   90.98    2.32
   2   1  -3   91.09    2.37
  -2   1   3   90.60    2.33
   2  -1  -3   90.11    2.37
   1   1  -3   32.87    0.88
  -1  -1   3   32.87    0.84
   1  -1  -3   32.20    0.87
   1  -1  -3   33.13    0.89
   1   1  -3   32.54    0.85
  -1   1   3   32.55    0.86
   1   1  -3   32.56    0.87
  -1   1   3   33.09    0.84
   0   1   3   58.29    1.48
   0   1   3   57.68    1.50
   0  -1  -3   58.28    1.57
   0  -1  -3   58.13    1.52
   0   1  -3   58.74    1.57
   0  -1   3   58.93    1.48
   0  -1   3   57.99    1.50
  -1  -1  -3   27.61    0.75
   1  -1   3   27.93    0.73
  -1  -1  -3   27.56    0.77
  -1   1  -3   27.78    0.75
  -1   1  -3   28.95    0.72
  -1   1  -3   28.23    0.77
   1   1   3   28.11    0.74
   2  -1   3   76.52    1.95
  -2   1  -3   78.83    1.93
  -2   1  -3   75.04    2.06
   2   1   3   75.59    1.95
  -2   1  -3   75.10    1.99
  -2  -1  -3   76.73    1.93
  -2  -1  -3   75.09    2.06
  -2  -1  -3   76.52    1.99
  -3   1  -3   10.38    0.33
  -3  -1  -3   10.44    0.33
  -3  -1  -3   10.66    0.29
   3  -1   3   10.70    0.30
   3   1   3   10.61    0.32
   3  -1   3   10.60    0.32
  -3   1  -3   10.99    0.29
   3   1   3   10.56    0.31
  -4  -1  -3    9.50    0.30
   4  -1   3    9.65    0.27
  -4  -1  -3    9.21    0.27
   4  -1   3    9.35    0.29
  -4   1  -3    9.59    0.27
   4   1   3    9.34    0.28
   4   1   3    8.99    0.29
  -4   1  -3    9.24    0.30
  -5  -1  -3   17.97    0.55
   5  -1   3   19.24    0.50
  -5   1  -3   18.10    0.56
   5   1   3   19.67    0.51
   5  -1   3   18.51    0.54
  -5  -1  -3   18.80    0.51
  -5   1  -3   17.96    0.51
   5   1   3   18.27    0.54
  -6   1  -3    0.76    0.07
  -6  -1  -3    0.80    0.07
   6   1   3    0.82    0.06
  -6   1  -3    0.84    0.07
   6   1   3    0.72    0.07
   6  -1   3    0.95    0.08
  -6  -1  -3    0.87    0.07
  -7   1  -3    0.69    0.07
   7   1   3    0.76    0.08
  -7  -1  -3    0.63    0.07
   7  -1   3    0.70    0.08
  -7   1  -3    0.56    0.07
  -7  -1  -3    0.60    0.07
  -8  -1  -3   -0.03    0.04
  -8  -1  -3    0.01    0.03
  -8   1  -3    0.06    0.04
  -8   1  -3    0.00    0.03
   8  -1   3   -0.03    0.04
   8   1   3    0.03    0.04
   9  -1   3    0.00    0.04
   9   1   3    0.02    0.04
  -9   1  -3    0.07    0.04
  -9  -1  -3   -0.03    0.03
 -10   1  -3    0.05    0.04
 -10  -1  -3    0.14    0.05
  10  -1   3    0.00    0.05
  10   1   3   -0.03    0.04
  11  -1   3    0.39    0.09
 -11   1  -3    0.49    0.08
 -11  -1  -3    0.32    0.08
  11   1   3    0.37    0.08
 -12  -2   3    0.16    0.08
  12  -2  -3    0.32    0.08
 -12   2   3    0.26    0.09
  12   2  -3    0.19    0.06
 -11   2   3    0.04    0.06
 -11  -2   3    0.04    0.06
  11  -2  -3    0.09    0.05
  11   2  -3    0.13    0.05
  10  -2  -3    0.73    0.09
 -10   2   3    0.65    0.10
 -10  -2   3    0.56    0.09
  10   2  -3    0.77    0.09
  -9  -2   3    8.70    0.33
  -9   2   3    8.90    0.33
   9   2  -3    8.97    0.32
   9  -2  -3    9.19    0.33
  -8   2   3    3.73    0.18
   8   2  -3    3.85    0.15
   8  -2  -3    3.42    0.17
  -8  -2   3    3.72    0.18
   8   2  -3    3.50    0.17
  -7  -2   3    0.24    0.06
   7  -2  -3    0.21    0.05
  -7   2   3    0.24    0.06
   7   2  -3    0.27    0.04
   7   2  -3    0.21    0.05
  -6   2   3    0.85    0.08
  -6   2   3    0.79    0.05
   6   2  -3    0.90    0.06
   6  -2  -3    0.74    0.05
  -6  -2   3    0.92    0.08
   6   2  -3    0.87    0.07
   6  -2  -3    0.75    0.07
  -5  -2   3   15.97    0.47
  -5   2   3   15.99    0.48
   5   2  -3   16.58    0.46
  -5  -2   3   16.79    0.45
   5  -2  -3   16.00    0.48
   5   2  -3   16.07    0.47
   5  -2  -3   17.04    0.47
  -5   2   3   16.83    0.45
  -4   2   3   20.69    0.57
   4   2  -3   20.48    0.56
  -4  -2   3   19.80    0.57
   4   2  -3   20.66    0.57
   4  -2  -3   21.34    0.58
  -4   2   3   21.35    0.56
   4  -2  -3   19.79    0.57
  -3   2   3    2.98    0.10
   3  -2  -3    2.94    0.10
   3   2  -3    2.86    0.11
   3  -2  -3    2.84    0.11
   3   2  -3    2.81    0.11
  -3  -2   3    2.73    0.11
  -3   2   3    2.89    0.11
   2   2  -3    8.39    0.25
  -2   2   3    8.74    0.25
  -2  -2   3    8.59    0.25
   2  -2  -3    8.51    0.25
   2   2  -3    8.82    0.25
  -2   2   3    8.69    0.25
   2  -2  -3    8.42    0.25
   1  -2  -3   15.14    0.43
   1   2  -3   14.81    0.41
   1   2  -3   15.15    0.42
   1   2  -3   15.24    0.42
  -1   2   3   15.46    0.40
   1  -2  -3   15.04    0.42
  -1  -2   3   15.27    0.41
  -1   2   3   15.02    0.41
   0   2  -3   77.73    2.04
   0   2   3   81.79    2.00
   0  -2  -3   77.84    2.04
   0  -2  -3   77.83    2.11
   0   2   3   76.62    2.01
   0  -2   3   80.67    2.00
   0   2  -3   78.59    2.11
   0   2  -3   77.79    2.01
  -1   2  -3   56.95    1.50
  -1   2  -3   58.13    1.55
   1   2   3   55.93    1.48
  -1  -2  -3   56.18    1.55
  -1   2  -3   59.05    1.46
   1  -2   3   57.11    1.47
  -1  -2  -3   56.98    1.49
   2   2   3   30.94    0.82
  -2   2  -3   30.70    0.86
  -2   2  -3   32.59    0.80
  -2  -2  -3   30.66    0.83
  -2  -2  -3   31.78    0.80
  -2   2  -3   31.00    0.84
   2  -2   3   30.99    0.81
  -2  -2  -3   30.03    0.86
  -3  -2  -3   12.47    0.33
   3  -2   3   12.56    0.34
   3   2   3   12.22    0.35
  -3   2  -3   11.91    0.37
   3  -2   3   12.01    0.36
  -3   2  -3   12.49    0.34
  -3  -2  -3   11.83    0.37
   3   2   3   12.09    0.35
  -4  -2  -3    2.07    0.10
   4  -2   3    2.25    0.09
  -4   2  -3    2.23    0.11
   4   2   3    2.10    0.09
   4  -2   3    2.09    0.10
  -4  -2  -3    2.23    0.09
   4   2   3    2.17    0.10
  -4   2  -3    2.19    0.09
  -5   2  -3    1.77    0.09
   5  -2   3    1.85    0.08
  -5  -2  -3    1.87    0.10
   5   2   3    2.00    0.10
   5  -2   3    1.68    0.10
  -5   2  -3    1.83    0.10
  -5  -2  -3    1.90    0.09
   5   2   3    1.89    0.09
  -6  -2  -3    0.14    0.04
   6   2   3    0.18    0.04
  -6   2  -3    0.10    0.04
  -6   2  -3    0.14    0.04
   6  -2   3    0.14    0.04
  -6  -2  -3    0.15    0.04
   6   2   3    0.17    0.04
   7  -2   3    0.52    0.07
  -7   2  -3    0.55    0.07
  -7  -2  -3    0.62    0.06
  -7  -2  -3    0.55    0.07
   7   2   3    0.48    0.05
   7   2   3    0.53    0.07
  -7   2  -3    0.73    0.07
   8  -2   3    0.02    0.04
  -8   2  -3   -0.03    0.04
   8   2   3    0.03    0.04
  -8   2  -3    0.00    0.03
  -8  -2  -3   -0.01    0.04
  -8  -2  -3    0.02    0.03
  -9   2  -3    0.38    0.07
   9   2   3    0.30    0.06
  -9   2  -3    0.33    0.07
  -9  -2  -3    0.43    0.07
   9  -2   3    0.29    0.07
  10   2   3    0.03    0.05
  10  -2   3    0.11    0.05
 -10   2  -3   -0.01    0.04
 -10  -2  -3    0.01    0.04
 -11   2  -3    0.85    0.11
  11  -2   3    0.94    0.12
  11   2   3    1.00    0.11
 -12  -3   3    0.11    0.07
 -12   3   3    0.03    0.07
  12  -3  -3    0.11    0.06
  12   3  -3    0.04    0.05
  11   3  -3    0.94    0.11
 -11   3   3    0.93    0.11
  11  -3  -3    0.81    0.10
 -11  -3   3    0.89    0.11
 -10  -3   3    0.83    0.10
  10   3  -3    0.62    0.09
 -10   3   3    0.57    0.09
  10  -3  -3    0.54    0.09
   9  -3  -3    0.15    0.05
  -9  -3   3    0.12    0.05
   9   3  -3    0.11    0.05
  -9   3   3    0.15    0.06
   8  -3  -3    0.31    0.06
  -8   3   3    0.26    0.07
   8   3  -3    0.36    0.05
  -8  -3   3    0.37    0.07
   8   3  -3    0.35    0.06
  -7  -3   3    3.17    0.15
   7   3  -3    2.92    0.13
   7  -3  -3    2.64    0.14
   7   3  -3    3.01    0.14
  -7   3   3    2.90    0.15
   7  -3  -3    3.15    0.13
  -6   3   3    1.05    0.06
  -6  -3   3    1.01    0.08
   6   3  -3    1.14    0.08
   6  -3  -3    1.15    0.07
   6  -3  -3    0.93    0.08
  -6   3   3    1.13    0.09
   6   3  -3    1.18    0.07
  -5  -3   3    5.61    0.16
   5   3  -3    5.33    0.19
  -5   3   3    5.35    0.20
   5  -3  -3    5.33    0.18
  -5   3   3    5.57    0.17
  -5  -3   3    5.18    0.19
   5  -3  -3    5.38    0.19
   5   3  -3    5.32    0.19
  -4   3   3    4.08    0.16
   4  -3  -3    4.22    0.14
   4   3  -3    3.96    0.15
  -4  -3   3    3.94    0.15
   4  -3  -3    4.07    0.15
  -4   3   3    4.41    0.14
   4   3  -3    4.08    0.15
   3  -3  -3   10.45    0.31
  -3  -3   3    9.97    0.30
   3   3  -3   10.66    0.31
   3  -3  -3   10.43    0.31
   3   3  -3   10.14    0.30
  -3   3   3   10.63    0.31
  -3   3   3   10.68    0.30
   2   3  -3    2.20    0.09
  -2  -3   3    2.31    0.07
  -2  -3   3    2.30    0.09
   2   3  -3    2.26    0.09
   2  -3  -3    2.35    0.09
   2  -3  -3    2.31    0.09
  -2   3   3    2.42    0.09
  -2   3   3    2.36    0.09
   1   3  -3    1.28    0.05
  -1  -3   3    1.30    0.06
  -1   3   3    1.24    0.07
   1  -3  -3    1.30    0.06
   1   3  -3    1.25    0.06
  -1   3   3    1.26    0.06
   1   3  -3    1.19    0.06
   1  -3  -3    1.23    0.06
   0   3  -3    6.55    0.20
   0   3   3    6.87    0.21
   0  -3  -3    6.87    0.20
   0   3   3    7.06    0.19
   0   3  -3    6.88    0.20
   0   3  -3    6.99    0.21
   0  -3  -3    6.66    0.21
   0   3  -3    7.00    0.21
  -1  -3  -3    2.96    0.10
  -1   3  -3    3.03    0.11
  -1   3  -3    3.02    0.10
  -1  -3  -3    3.00    0.11
   1   3   3    2.94    0.11
  -1   3  -3    3.07    0.11
  -1   3  -3    3.12    0.10
   1   3   3    3.03    0.09
  -2   3  -3    0.09    0.02
   2  -3   3    0.04    0.02
  -2  -3  -3    0.06    0.01
   2  -3   3    0.11    0.02
  -2  -3  -3    0.06    0.02
   2   3   3    0.06    0.03
  -2  -3  -3    0.04    0.02
   3   3   3   20.97    0.57
   3  -3   3   20.95    0.55
  -3   3  -3   20.47    0.60
   3   3   3   20.74    0.57
  -3   3  -3   20.39    0.55
  -3  -3  -3   21.20    0.54
  -3  -3  -3   20.73    0.60
   3  -3   3   20.01    0.58
   4   3   3    2.53    0.11
   4  -3   3    2.55    0.09
  -4   3  -3    2.41    0.12
   4   3   3    2.42    0.11
   4  -3   3    2.27    0.11
  -4   3  -3    2.29    0.10
  -4  -3  -3    2.43    0.11
  -4  -3  -3    2.54    0.09
  -5   3  -3    0.53    0.05
   5   3   3    0.63    0.06
   5  -3   3    0.60    0.06
   5   3   3    0.57    0.05
   5  -3   3    0.64    0.04
  -5   3  -3    0.52    0.06
  -5  -3  -3    0.58    0.05
  -5  -3  -3    0.62    0.06
   6   3   3   10.23    0.31
  -6  -3  -3    9.28    0.33
   6  -3   3    9.54    0.33
  -6  -3  -3   10.03    0.30
  -6   3  -3    9.99    0.34
   6   3   3    9.96    0.32
  -6   3  -3   10.03    0.31
   7  -3   3    0.11    0.05
  -7  -3  -3    0.09    0.04
  -7   3  -3    0.11    0.04
  -7  -3  -3    0.11    0.04
   7   3   3    0.12    0.04
   7   3   3    0.14    0.04
  -7   3  -3    0.14    0.04
  -8  -3  -3    6.05    0.25
   8   3   3    6.54    0.25
  -8   3  -3    6.68    0.24
   8  -3   3    5.78    0.25
  -8   3  -3    6.19    0.26
  -9  -3  -3    0.74    0.09
  -9   3  -3    0.59    0.08
   9   3   3    0.86    0.09
  -9   3  -3    0.75    0.09
   9  -3   3    0.71    0.09
 -10  -3  -3    0.04    0.04
  10  -3   3   -0.06    0.04
 -10   3  -3   -0.04    0.03
  10   3   3   -0.02    0.04
  11   3   3    0.51    0.09
  11  -3   3    0.38    0.08
 -11   3  -3    0.39    0.08
  12   4  -3    0.00    0.05
 -12  -4   3    0.07    0.07
 -12   4   3    0.08    0.07
 -11  -4   3    0.07    0.06
  11   4  -3    0.04    0.05
 -11   4   3    0.01    0.06
  11  -4  -3    0.05    0.05
  10  -4  -3    0.01    0.04
 -10  -4   3    0.01    0.05
 -10   4   3    0.08    0.06
  10   4  -3    0.04    0.04
   9  -4  -3    2.78    0.16
   9   4  -3    2.77    0.15
  -9  -4   3    2.68    0.16
  -9   4   3    2.72    0.16
   8   4  -3    0.23    0.05
  -8  -4   3    0.29    0.07
   8  -4  -3    0.22    0.06
  -8   4   3    0.18    0.06
   8   4  -3    0.26    0.05
   7  -4  -3    0.47    0.05
   7  -4  -3    0.32    0.06
  -7   4   3    0.47    0.07
   7   4  -3    0.44    0.06
  -7  -4   3    0.49    0.07
   7   4  -3    0.55    0.06
  -6  -4   3    7.39    0.26
   6  -4  -3    7.69    0.25
  -6   4   3    6.74    0.25
   6  -4  -3    7.01    0.25
   6   4  -3    7.16    0.24
   6   4  -3    7.36    0.25
   5  -4  -3    0.35    0.05
  -5   4   3    0.38    0.06
  -5   4   3    0.37    0.04
   5   4  -3    0.35    0.04
   5   4  -3    0.31    0.04
   5  -4  -3    0.35    0.04
  -5  -4   3    0.27    0.04
   4  -4  -3   23.77    0.66
   4   4  -3   23.24    0.65
   4  -4  -3   23.63    0.65
  -4   4   3   22.43    0.64
  -4  -4   3   23.92    0.64
  -4  -4   3   23.89    0.65
  -4   4   3   23.73    0.63
   4   4  -3   22.82    0.64
   3   4  -3    1.00    0.06
   3   4  -3    1.00    0.06
  -3  -4   3    1.04    0.06
  -3   4   3    1.00    0.06
  -3  -4   3    1.04    0.04
   3  -4  -3    0.88    0.06
   3  -4  -3    0.94    0.06
  -3   4   3    0.97    0.07
   2   4  -3   18.94    0.52
   2   4  -3   18.26    0.51
  -2  -4   3   18.85    0.51
   2  -4  -3   18.99    0.54
   2  -4  -3   18.86    0.52
  -2  -4   3   18.75    0.51
  -2   4   3   18.69    0.51
  -2   4   3   19.04    0.51
   1   4  -3    3.55    0.13
   1   4  -3    3.64    0.12
   1  -4  -3    3.62    0.12
  -1   4   3    3.66    0.13
   1   4  -3    3.64    0.12
   1  -4  -3    3.53    0.13
  -1   4   3    3.76    0.12
  -1  -4   3    3.69    0.13
   0   4  -3  109.58    2.78
   0   4  -3  108.59    2.76
   0   4   3  104.84    2.78
   0   4  -3  110.20    2.82
   0  -4  -3  109.49    2.82
   0   4  -3  110.38    2.92
   0  -4  -3  108.09    2.93
   0   4   3  110.91    2.76
  -1   4  -3    0.16    0.03
   1   4   3    0.22    0.02
  -1   4  -3    0.23    0.03
   1   4   3    0.26    0.04
  -1   4  -3    0.23    0.03
  -1  -4  -3    0.22    0.03
  -1  -4  -3    0.22    0.03
   2   4   3   30.30    0.82
   2  -4   3   31.32    0.81
  -2  -4  -3   31.70    0.80
  -2   4  -3   31.33    0.81
  -2   4  -3   30.15    0.86
  -2  -4  -3   30.61    0.86
   2  -4   3   30.63    0.83
  -2  -4  -3   30.55    0.82
   3  -4   3    2.09    0.10
  -3   4  -3    1.91    0.10
   3   4   3    1.88    0.09
  -3  -4  -3    2.02    0.08
  -3   4  -3    1.94    0.09
   3  -4   3    2.03    0.08
  -3  -4  -3    2.05    0.10
   3   4   3    2.07    0.09
  -4   4  -3    5.79    0.22
  -4  -4  -3    6.20    0.19
  -4   4  -3    6.27    0.20
   4   4   3    6.03    0.20
   4  -4   3    5.71    0.21
   4  -4   3    6.28    0.18
   4   4   3    5.83    0.20
  -4  -4  -3    5.95    0.22
   5  -4   3    0.51    0.06
  -5  -4  -3    0.42    0.04
  -5   4  -3    0.54    0.05
  -5  -4  -3    0.41    0.06
  -5   4  -3    0.42    0.06
   5   4   3    0.50    0.05
   5   4   3    0.45    0.05
   6  -4   3    0.46    0.06
   6   4   3    0.44    0.05
  -6   4  -3    0.45    0.06
  -6   4  -3    0.45    0.06
  -6  -4  -3    0.53    0.06
  -6  -4  -3    0.38    0.05
   6   4   3    0.41    0.05
   7   4   3    4.52    0.19
  -7   4  -3    4.45    0.20
  -7  -4  -3    4.54    0.17
   7  -4   3    4.41    0.20
  -7  -4  -3    4.08    0.19
  -7   4  -3    4.69    0.19
   7   4   3    4.66    0.18
   8  -4   3    0.18    0.05
  -8   4  -3    0.17    0.05
  -8   4  -3    0.10    0.05
   8   4   3    0.13    0.04
  -8  -4  -3    0.18    0.05
  -9  -4  -3    0.31    0.06
   9   4   3    0.33    0.06
  -9   4  -3    0.29    0.06
  -9   4  -3    0.26    0.06
   9  -4   3    0.28    0.07
  10   4   3    0.43    0.08
 -10  -4  -3    0.46    0.08
  10  -4   3    0.28    0.07
 -10   4  -3    0.29    0.07
  11  -4   3    0.23    0.08
 -11   4  -3    0.29    0.07
  11   4   3    0.43    0.09
  12   5  -3    0.08    0.05
  11  -5  -3    0.27    0.07
  11   5  -3    0.27    0.07
 -11  -5   3    0.28    0.08
 -11   5   3    0.20    0.07
 -10   5   3    1.51    0.13
  10   5  -3    1.89    0.13
 -10  -5   3    1.79    0.14
  10  -5  -3    1.62    0.12
   9  -5  -3    0.08    0.04
   9   5  -3    0.13    0.05
  -9   5   3    0.18    0.06
   9   5  -3    0.11    0.04
  -9  -5   3    0.07    0.05
   8   5  -3    1.29    0.09
   8  -5  -3    1.14    0.09
  -8   5   3    1.22    0.11
  -8  -5   3    1.04    0.10
   8   5  -3    1.22    0.09
  -7   5   3   24.43    0.70
   7  -5  -3   24.94    0.71
   7  -5  -3   23.19    0.70
   7   5  -3   23.84    0.69
  -7  -5   3   23.12    0.69
   7   5  -3   24.33    0.68
   6   5  -3    1.75    0.10
   6   5  -3    1.91    0.10
  -6   5   3    1.55    0.11
   6  -5  -3    1.90    0.10
  -6  -5   3    1.79    0.11
   6  -5  -3    1.77    0.10
   5  -5  -3    3.69    0.14
  -5   5   3    3.73    0.16
  -5   5   3    3.74    0.13
  -5  -5   3    3.45    0.15
   5   5  -3    3.51    0.14
   5  -5  -3    3.66    0.15
   5   5  -3    3.67    0.14
  -4  -5   3    8.07    0.23
  -4   5   3    7.91    0.23
  -4   5   3    7.64    0.26
  -4  -5   3    7.90    0.25
   4   5  -3    7.36    0.25
   4   5  -3    7.77    0.24
   4  -5  -3    7.94    0.25
   4  -5  -3    7.84    0.25
  -3  -5   3    0.78    0.06
   3   5  -3    0.74    0.05
  -3  -5   3    0.74    0.04
   3  -5  -3    0.67    0.05
  -3   5   3    0.77    0.06
  -3   5   3    0.73    0.06
   3  -5  -3    0.69    0.05
   3   5  -3    0.64    0.05
  -2   5   3   33.35    0.88
   2  -5  -3   32.82    0.88
  -2  -5   3   32.53    0.88
   2  -5  -3   33.35    0.92
  -2  -5   3   34.05    0.90
   2   5  -3   33.25    0.88
  -2   5   3   33.53    0.88
   2   5  -3   32.45    0.88
   1  -5  -3    4.43    0.16
  -1   5   3    4.48    0.15
  -1  -5   3    4.39    0.14
  -1   5   3    4.28    0.15
   1   5  -3    4.62    0.15
   1   5  -3    4.42    0.15
  -1  -5   3    4.57    0.15
   1  -5  -3    4.39    0.14
   0   5   3    2.02    0.08
   0   5  -3    2.02    0.08
   0  -5  -3    2.07    0.09
   0  -5  -3    2.23    0.08
   0   5  -3    2.06    0.09
   0   5  -3    2.07    0.08
   0   5   3    2.06    0.09
   0   5  -3    2.05    0.09
  -1  -5  -3    4.78    0.17
   1   5   3    4.70    0.17
  -1   5  -3    4.78    0.16
  -1   5  -3    4.82    0.15
   1   5   3    4.91    0.15
  -1   5  -3    4.83    0.16
  -1   5  -3    4.80    0.17
  -1  -5  -3    5.06    0.15
   2  -5   3    0.03    0.02
  -2   5  -3    0.04    0.02
  -2  -5  -3    0.02    0.01
  -2   5  -3    0.05    0.02
  -2   5  -3    0.05    0.02
  -2  -5  -3    0.00    0.02
   2   5   3    0.01    0.03
   2   5   3    0.02    0.01
  -3  -5  -3   20.67    0.60
   3   5   3   20.81    0.57
   3   5   3   20.65    0.57
  -3   5  -3   20.64    0.56
  -3   5  -3   19.79    0.60
   3  -5   3   20.29    0.58
   3  -5   3   20.78    0.55
  -3  -5  -3   21.15    0.55
  -4   5  -3    1.65    0.10
   4   5   3    1.77    0.09
  -4  -5  -3    1.89    0.08
   4   5   3    1.86    0.10
   4  -5   3    1.70    0.07
  -4  -5  -3    1.80    0.10
   4  -5   3    1.81    0.10
  -4   5  -3    1.90    0.09
   5   5   3    0.64    0.06
  -5   5  -3    0.53    0.06
  -5  -5  -3    0.63    0.05
   5   5   3    0.61    0.06
  -5  -5  -3    0.71    0.07
   5  -5   3    0.61    0.06
  -5   5  -3    0.65    0.06
   6  -5   3    1.23    0.09
   6   5   3    1.50    0.09
  -6   5  -3    1.29    0.09
   6   5   3    1.33    0.09
  -6  -5  -3    1.47    0.09
  -6  -5  -3    1.27    0.09
  -6   5  -3    1.23    0.09
  -7  -5  -3    2.88    0.15
  -7   5  -3    2.90    0.16
   7  -5   3    2.77    0.15
  -7  -5  -3    3.15    0.14
   7   5   3    2.87    0.14
   7   5   3    3.03    0.14
  -7   5  -3    2.96    0.14
  -8  -5  -3    0.01    0.03
   8   5   3    0.01    0.03
  -8   5  -3    0.05    0.04
   8  -5   3    0.02    0.04
  -8   5  -3    0.05    0.04
   8   5   3    0.04    0.04
  -9  -5  -3    2.93    0.16
   9   5   3    2.88    0.16
  -9   5  -3    2.57    0.16
  -9   5  -3    2.79    0.15
   9  -5   3    2.71    0.16
 -10  -5  -3    0.92    0.10
 -10   5  -3    0.72    0.10
  10  -5   3    0.61    0.09
  10   5   3    0.76    0.09
 -11   5  -3    0.07    0.05
  11   5   3    0.08    0.06
  11  -5   3    0.12    0.06
  12   6  -3    0.36    0.08
 -11   6   3    0.09    0.06
 -11  -6   3    0.06    0.07
  11  -6  -3    0.15    0.06
  11   6  -3    0.07    0.05
  10  -6  -3    0.28    0.06
  10   6  -3    0.27    0.06
 -10  -6   3    0.35    0.08
 -10   6   3    0.29    0.08
   9  -6  -3    0.02    0.04
   9   6  -3   -0.02    0.03
  -9  -6   3   -0.08    0.04
   9   6  -3    0.00    0.03
  -9   6   3    0.00    0.05
   8   6  -3    0.69    0.07
   8  -6  -3    0.85    0.09
  -8  -6   3    0.98    0.09
   8   6  -3    0.80    0.08
   8  -6  -3    0.79    0.08
  -8   6   3    0.75    0.09
   7  -6  -3    0.95    0.08
  -7  -6   3    0.92    0.09
   7   6  -3    0.90    0.08
   7  -6  -3    1.00    0.08
  -7   6   3    0.88    0.09
   7   6  -3    0.95    0.08
   6  -6  -3    2.97    0.13
  -6   6   3    2.77    0.14
  -6  -6   3    2.53    0.13
   6   6  -3    2.75    0.13
   6  -6  -3    2.69    0.13
   5  -6  -3    9.29    0.30
   5   6  -3    9.03    0.29
  -5   6   3    9.29    0.30
   5   6  -3    9.28    0.28
   5  -6  -3    8.96    0.29
  -5   6   3    9.33    0.27
  -5  -6   3    7.82    0.29
  -4   6   3    0.25    0.04
   4  -6  -3    0.22    0.04
  -4   6   3    0.17    0.04
  -4  -6   3    0.22    0.02
   4   6  -3    0.25    0.03
   4  -6  -3    0.19    0.04
   4   6  -3    0.22    0.04
  -4  -6   3    0.24    0.04
   3  -6  -3    8.34    0.27
  -3  -6   3    8.49    0.24
   3  -6  -3    8.19    0.25
  -3   6   3    8.46    0.25
  -3  -6   3    8.27    0.26
   3   6  -3    7.70    0.26
   3   6  -3    8.53    0.25
  -3   6   3    8.04    0.26
   2   6  -3    8.27    0.24
  -2   6   3    7.97    0.25
  -2  -6   3    8.23    0.25
   2  -6  -3    8.24    0.25
   2   6  -3    8.19    0.25
  -2  -6   3    8.35    0.25
   2  -6  -3    8.11    0.26
  -2   6   3    8.22    0.25
  -1   6   3   14.51    0.41
   1   6  -3   14.70    0.41
   1   6  -3   14.30    0.41
  -1  -6   3   14.57    0.42
  -1   6   3   14.70    0.41
   1   6  -3   14.54    0.41
   1  -6  -3   15.08    0.41
   1  -6  -3   14.84    0.44
   0   6  -3    0.26    0.03
   0   6  -3    0.19    0.03
   0   6   3    0.25    0.04
   0   6  -3    0.26    0.03
   0  -6  -3    0.24    0.02
   0   6  -3    0.20    0.03
   0  -6  -3    0.18    0.03
   0   6   3    0.19    0.03
  -1   6  -3    3.78    0.13
   1   6   3    3.87    0.13
  -1   6  -3    3.93    0.14
   1   6   3    3.82    0.14
  -1   6  -3    3.91    0.15
  -1  -6  -3    3.87    0.12
  -1   6  -3    4.08    0.14
  -1  -6  -3    3.67    0.15
   2  -6   3   17.33    0.49
  -2   6  -3   17.11    0.52
   2   6   3   17.29    0.49
  -2   6  -3   17.45    0.47
   2   6   3   18.19    0.48
  -2  -6  -3   16.92    0.52
  -2   6  -3   17.56    0.48
  -3  -6  -3    4.95    0.15
   3  -6   3    4.71    0.15
   3   6   3    4.40    0.17
   3   6   3    4.71    0.15
  -3  -6  -3    4.44    0.18
  -3   6  -3    4.89    0.17
   3  -6   3    4.48    0.17
  -3   6  -3    4.48    0.18
   4  -6   3   27.99    0.80
  -4  -6  -3   29.51    0.77
  -4  -6  -3   28.80    0.83
  -4   6  -3   28.10    0.78
   4   6   3   29.37    0.78
   4   6   3   28.94    0.79
   5   6   3    2.79    0.12
  -5  -6  -3    2.65    0.13
   5   6   3    2.62    0.13
  -5   6  -3    2.83    0.13
   5  -6   3    2.40    0.13
  -5  -6  -3    2.83    0.12
  -5   6  -3    2.53    0.13
   6   6   3    6.68    0.23
  -6  -6  -3    6.21    0.21
  -6   6  -3    5.35    0.22
   6  -6   3    6.04    0.23
  -6   6  -3    6.10    0.24
  -6  -6  -3    6.46    0.24
   6   6   3    6.37    0.23
  -7   6  -3    0.20    0.05
  -7  -6  -3    0.25    0.06
  -7   6  -3    0.32    0.06
   7  -6   3    0.20    0.06
   7   6   3    0.23    0.05
   7   6   3    0.31    0.05
  -7  -6  -3    0.25    0.05
  -8  -6  -3    1.02    0.09
   8   6   3    1.22    0.09
   8  -6   3    1.09    0.10
   8   6   3    1.09    0.09
  -8   6  -3    1.23    0.10
  -8   6  -3    1.22    0.10
   9  -6   3    0.04    0.04
  -9  -6  -3    0.00    0.03
  -9   6  -3   -0.03    0.04
  -9   6  -3    0.01    0.04
   9   6   3    0.05    0.04
  10  -6   3    1.30    0.12
  10   6   3    1.54    0.12
 -10   6  -3    1.68    0.13
  11  -6   3    0.98    0.12
 -11   6  -3    1.27    0.13
 -11   7   3    0.07    0.06
  11  -7  -3    0.05    0.05
 -11  -7   3    0.00    0.06
  10  -7  -3    0.03    0.04
 -10  -7   3    0.09    0.06
 -10   7   3    0.07    0.06
  10   7  -3    0.07    0.04
  -9  -7   3    0.22    0.06
   9  -7  -3    0.27    0.07
   9   7  -3    0.19    0.05
  -9   7   3    0.21    0.07
   9   7  -3    0.21    0.05
   8  -7  -3    1.77    0.11
  -8   7   3    1.94    0.13
   8   7  -3    1.92    0.12
   8  -7  -3    1.63    0.12
  -8  -7   3    1.63    0.12
   8   7  -3    1.86    0.11
  -7  -7   3    1.10    0.09
   7  -7  -3    1.09    0.09
  -7   7   3    0.89    0.09
   7   7  -3    1.01    0.08
   7  -7  -3    1.14    0.08
   7   7  -3    0.89    0.07
   6  -7  -3    0.02    0.03
   6   7  -3   -0.01    0.02
  -6  -7   3    0.00    0.03
   6  -7  -3    0.01    0.03
   6   7  -3    0.17    0.05
  -6   7   3    0.04    0.05
   5   7  -3    1.75    0.09
  -5   7   3    1.71    0.11
  -5  -7   3    1.71    0.10
   5  -7  -3    1.72    0.10
   5  -7  -3    1.60    0.09
   5   7  -3    1.63    0.09
  -4   7   3    0.24    0.04
  -4   7   3    0.30    0.05
   4   7  -3    0.24    0.04
   4  -7  -3    0.25    0.04
  -4  -7   3    0.20    0.04
   4  -7  -3    0.25    0.04
  -4  -7   3    0.28    0.03
   4   7  -3    0.24    0.03
  -3   7   3   16.04    0.46
  -3  -7   3   14.73    0.45
   3   7  -3   14.95    0.45
  -3   7   3   15.49    0.44
   3  -7  -3   15.75    0.47
  -3  -7   3   15.97    0.45
   3   7  -3   16.33    0.44
   3  -7  -3   15.84    0.45
   2  -7  -3   19.20    0.52
  -2  -7   3   19.16    0.54
  -2  -7   3   19.02    0.54
   2  -7  -3   19.07    0.56
   2   7  -3   19.51    0.52
   2   7  -3   18.75    0.53
  -2   7   3   18.63    0.53
  -2   7   3   18.94    0.53
   1   7  -3   35.48    0.93
  -1  -7   3   34.42    0.96
   1  -7  -3   34.38    0.98
   1   7  -3   35.13    0.93
   1   7  -3   35.00    0.93
  -1   7   3   34.39    0.93
  -1   7   3   34.95    0.92
   1  -7  -3   35.18    0.92
   0   7   3   21.97    0.60
   0  -7  -3   21.72    0.63
   0   7   3   21.68    0.59
   0  -7  -3   22.10    0.58
   0   7  -3   22.10    0.60
   0   7  -3   21.38    0.60
   0   7  -3   22.33    0.60
   0  -7   3   21.95    0.63
  -1   7  -3    0.20    0.04
  -1  -7  -3    0.22    0.02
  -1   7  -3    0.07    0.03
   1   7   3    0.13    0.04
  -1   7  -3    0.14    0.03
  -1   7  -3    0.21    0.03
   1   7   3    0.17    0.03
  -1  -7  -3    0.19    0.04
  -2   7  -3   18.62    0.49
   2   7   3   17.46    0.52
  -2  -7  -3   17.84    0.54
   2  -7   3   17.70    0.51
   2   7   3   18.02    0.50
  -2   7  -3   17.99    0.54
  -2   7  -3   18.80    0.51
   2   7   3   18.87    0.49
  -3   7  -3    0.76    0.07
  -3   7  -3    0.77    0.06
   3  -7   3    0.72    0.06
   3   7   3    0.76    0.05
  -3  -7  -3    0.78    0.05
  -3   7  -3    0.76    0.05
   3   7   3    0.81    0.07
  -3  -7  -3    0.73    0.06
  -4  -7  -3    0.98    0.08
  -4  -7  -3    0.92    0.06
  -4   7  -3    0.91    0.07
  -4   7  -3    0.95    0.08
   4   7   3    0.99    0.06
   4   7   3    0.83    0.07
   4  -7   3    1.00    0.07
   5   7   3    0.39    0.04
   5  -7   3    0.32    0.05
  -5   7  -3    0.31    0.06
  -5   7  -3    0.34    0.05
   5   7   3    0.33    0.05
  -5  -7  -3    0.25    0.04
  -5  -7  -3    0.31    0.05
   6   7   3    1.44    0.10
  -6  -7  -3    1.51    0.09
  -6   7  -3    1.53    0.10
   6  -7   3    1.30    0.10
   6   7   3    1.51    0.09
  -6  -7  -3    1.58    0.10
  -6   7  -3    1.45    0.10
   7  -7   3    0.22    0.05
  -7  -7  -3    0.26    0.06
  -7   7  -3    0.20    0.06
   7   7   3    0.26    0.05
  -7   7  -3    0.22    0.05
   7   7   3    0.26    0.05
   8  -7   3    1.07    0.10
  -8   7  -3    1.37    0.11
  -8   7  -3    1.27    0.11
  -8  -7  -3    1.21    0.10
   8   7   3    1.36    0.10
  -9   7  -3    0.53    0.08
   9  -7   3    0.52    0.08
  -9  -7  -3    0.63    0.08
  -9   7  -3    0.71    0.09
 -10   7  -3    0.31    0.07
 -10   7  -3    0.48    0.08
  10  -7   3    0.45    0.09
 -11   7  -3    0.31    0.08
  11  -7   3    0.25    0.08
 -11   8   3    0.05    0.07
  11  -8  -3    0.00    0.05
 -11  -8   3   -0.09    0.05
 -10  -8   3    0.01    0.05
  10  -8  -3    0.11    0.05
 -10   8   3    0.09    0.06
  -9  -8   3    1.13    0.11
   9   8  -3    1.19    0.10
   9  -8  -3    1.24    0.11
  -9   8   3    1.13    0.12
   8   8  -3    0.68    0.08
  -8   8   3    0.68    0.09
   8   8  -3    0.83    0.08
   8  -8  -3    0.72    0.08
  -8  -8   3    0.64    0.08
   8  -8  -3    0.72    0.08
  -7   8   3   -0.01    0.04
   7  -8  -3    0.06    0.03
   7   8  -3    0.07    0.04
  -7  -8   3    0.05    0.04
   7   8  -3   -0.03    0.03
   7  -8  -3    0.11    0.04
   6   8  -3    0.02    0.03
  -6  -8   3    0.06    0.04
   6  -8  -3   -0.01    0.02
  -6   8   3    0.03    0.04
   6  -8  -3    0.04    0.04
   6   8  -3    0.02    0.04
  -5   8   3    9.80    0.34
   5  -8  -3   10.19    0.34
   5   8  -3   10.22    0.33
   5   8  -3   10.28    0.31
  -5  -8   3   10.02    0.33
   5  -8  -3   10.44    0.33
   4  -8  -3    2.83    0.13
  -4   8   3    3.22    0.12
   4  -8  -3    3.14    0.13
  -4  -8   3    3.00    0.14
  -4   8   3    2.57    0.14
  -4  -8   3    3.09    0.12
   4   8  -3    3.05    0.12
   4   8  -3    2.73    0.13
   3  -8  -3    1.81    0.10
  -3   8   3    1.94    0.10
   3   8  -3    1.54    0.09
   3   8  -3    1.89    0.08
  -3  -8   3    1.77    0.10
  -3   8   3    1.78    0.09
   3  -8  -3    1.84    0.09
  -3  -8   3    1.93    0.08
  -2  -8   3    7.49    0.25
   2   8  -3    8.12    0.24
  -2   8   3    8.10    0.25
   2  -8  -3    7.76    0.27
  -2  -8   3    7.98    0.25
  -2   8   3    7.78    0.25
   2  -8  -3    7.97    0.24
   2   8  -3    7.42    0.25
   1  -8  -3    0.32    0.03
   1   8  -3    0.24    0.04
   1   8  -3    0.35    0.03
  -1  -8   3    0.34    0.04
   1  -8  -3    0.35    0.05
  -1   8   3    0.27    0.04
   1   8  -3    0.30    0.04
  -1   8   3    0.33    0.04
   0  -8  -3    0.10    0.02
   0  -8   3    0.10    0.03
   0  -8  -3    0.04    0.03
   0   8  -3    0.02    0.02
   0   8   3    0.10    0.03
   0   8  -3    0.10    0.02
   0   8   3    0.04    0.03
   0   8  -3    0.08    0.03
   1   8   3    3.96    0.14
   1   8   3    4.34    0.16
   1  -8   3    3.95    0.14
   1  -8   3    4.04    0.16
  -1   8  -3    4.23    0.15
  -1  -8  -3    4.20    0.13
  -1   8  -3    4.19    0.16
  -1  -8  -3    4.21    0.17
  -2   8  -3    6.25    0.21
   2   8   3    5.76    0.21
   2  -8   3    6.16    0.20
  -2  -8  -3    6.07    0.23
  -2   8  -3    5.99    0.19
   2   8   3    6.37    0.20
  -2   8  -3    6.31    0.23
   2   8   3    6.37    0.18
  -3   8  -3    0.52    0.04
   3  -8   3    0.51    0.05
   3   8   3    0.50    0.06
  -3   8  -3    0.51    0.05
  -3  -8  -3    0.52    0.05
  -3   8  -3    0.49    0.06
  -3  -8  -3    0.52    0.06
   3   8   3    0.48    0.04
   4  -8   3    8.78    0.29
  -4  -8  -3    9.21    0.28
  -4   8  -3    9.15    0.32
   4   8   3    9.36    0.30
  -4   8  -3    9.21    0.30
  -4  -8  -3    7.87    0.30
   4   8   3    9.54    0.27
  -5   8  -3    5.45    0.21
  -5  -8  -3    5.75    0.20
   5   8   3    5.43    0.21
  -5   8  -3    5.34    0.23
   5  -8   3    5.51    0.21
  -5  -8  -3    5.54    0.22
  -6   8  -3    0.21    0.05
  -6   8  -3    0.32    0.06
  -6  -8  -3    0.23    0.05
   6  -8   3    0.29    0.06
   6   8   3    0.20    0.05
  -6  -8  -3    0.32    0.05
  -7  -8  -3    0.84    0.09
  -7   8  -3    0.85    0.09
   7  -8   3    0.83    0.09
   7   8   3    0.77    0.08
  -7   8  -3    0.99    0.09
  -8   8  -3    0.33    0.07
  -8   8  -3    0.43    0.08
  -8  -8  -3    0.41    0.07
   8  -8   3    0.37    0.07
   8   8   3    0.43    0.07
   9   8   3    1.12    0.10
  -9   8  -3    1.24    0.12
  -9   8  -3    1.25    0.11
   9  -8   3    1.30    0.12
  -9  -8  -3    1.13    0.10
 -10   8  -3    0.31    0.08
  10  -8   3    0.25    0.07
 -10   8  -3    0.25    0.07
 -11   8  -3    0.56    0.10
 -11  -9   3    0.16    0.08
  11  -9  -3    0.32    0.08
  10   9  -3    0.46    0.08
 -10   9   3    0.55    0.09
  10  -9  -3    0.59    0.09
 -10  -9   3    0.49    0.09
  -9  -9   3    0.39    0.08
   9  -9  -3    0.38    0.07
  -9   9   3    0.34    0.08
   9   9  -3    0.41    0.07
  -8   9   3    1.89    0.13
   8  -9  -3    1.74    0.12
   8   9  -3    1.65    0.12
  -8  -9   3    1.64    0.12
   8  -9  -3    1.91    0.12
  -7   9   3    0.09    0.05
   7   9  -3    0.11    0.04
  -7  -9   3    0.07    0.04
   7  -9  -3    0.07    0.04
   7  -9  -3    0.03    0.03
   6  -9  -3    5.58    0.22
  -6  -9   3    5.44    0.22
   6   9  -3    5.03    0.21
  -6   9   3    5.17    0.22
   6  -9  -3    5.23    0.21
  -5  -9   3    1.43    0.10
   5  -9  -3    1.19    0.09
   5  -9  -3    1.34    0.09
   5   9  -3    1.17    0.09
  -5   9   3    1.09    0.09
   4  -9  -3    3.88    0.15
  -4   9   3    3.60    0.16
   4   9  -3    4.01    0.14
  -4  -9   3    3.43    0.16
  -4   9   3    3.91    0.14
   4   9  -3    4.12    0.17
   4  -9  -3    3.93    0.17
   3   9  -3    3.41    0.12
  -3  -9   3    3.14    0.14
  -3  -9   3    3.41    0.13
  -3   9   3    3.29    0.15
  -3   9   3    3.38    0.13
   3  -9  -3    3.17    0.15
   3   9  -3    3.03    0.14
   3  -9  -3    3.44    0.13
  -2   9   3    0.20    0.04
   2   9  -3    0.20    0.04
  -2   9   3    0.19    0.04
   2  -9  -3    0.18    0.04
  -2  -9   3    0.20    0.04
  -2  -9   3    0.24    0.04
   2  -9  -3    0.23    0.03
   2   9  -3    0.21    0.03
  -1  -9   3    8.95    0.29
   1  -9  -3    8.57    0.30
   1  -9  -3    9.16    0.26
  -1   9   3    8.78    0.28
   1   9  -3    8.83    0.29
   1   9  -3    9.30    0.28
  -1   9   3    8.61    0.28
   1   9  -3    9.31    0.26
   0   9  -3    9.51    0.29
   0   9   3    9.28    0.29
   0  -9  -3    9.42    0.26
   0  -9   3    9.73    0.30
   0   9   3    9.38    0.30
   0   9  -3    9.22    0.30
   0  -9  -3    8.99    0.31
   0   9  -3    9.30    0.28
   1   9   3    0.93    0.07
   1  -9   3    0.86    0.07
  -1   9  -3    0.95    0.06
  -1   9  -3    0.89    0.07
   1   9   3    0.77    0.06
   1  -9   3    0.88    0.06
  -1  -9  -3    0.80    0.07
  -2   9  -3   31.33    0.82
  -2  -9  -3   29.48    0.88
   2  -9   3   30.96    0.84
   2   9   3   30.39    0.84
   2   9   3   31.44    0.82
  -2   9  -3   30.24    0.84
  -3  -9  -3    0.33    0.04
  -3   9  -3    0.28    0.05
   3  -9   3    0.24    0.04
  -3  -9  -3    0.30    0.05
  -3   9  -3    0.34    0.04
  -3   9  -3    0.27    0.05
   3   9   3    0.33    0.05
   4  -9   3    3.09    0.14
  -4   9  -3    3.12    0.14
  -4  -9  -3    3.04    0.15
  -4   9  -3    2.96    0.15
  -4  -9  -3    2.94    0.13
   4   9   3    2.93    0.14
   5   9   3    4.10    0.18
  -5   9  -3    3.84    0.19
   5  -9   3    3.98    0.17
  -5  -9  -3    4.31    0.19
  -5   9  -3    4.52    0.18
  -5  -9  -3    4.25    0.17
  -6   9  -3    2.27    0.14
  -6  -9  -3    2.29    0.12
   6  -9   3    2.25    0.13
   6   9   3    2.01    0.12
  -6   9  -3    2.20    0.13
  -6  -9  -3    2.22    0.13
  -7   9  -3    0.21    0.06
  -7  -9  -3    0.26    0.06
   7  -9   3    0.29    0.06
   7   9   3    0.22    0.05
  -7   9  -3    0.26    0.06
   8  -9   3    0.63    0.09
   8   9   3    0.77    0.09
  -8   9  -3    0.51    0.09
  -8   9  -3    0.70    0.09
  -8  -9  -3    0.77    0.09
  -9   9  -3    0.11    0.06
   9   9   3    0.09    0.05
  -9   9  -3    0.08    0.05
  -9  -9  -3    0.08    0.04
   9  -9   3    0.16    0.06
  10  -9   3    0.03    0.05
 -10   9  -3    0.06    0.06
 -10   9  -3    0.07    0.06
  11 -10  -3    0.17    0.06
  10  10  -3    0.93    0.10
  10 -10  -3    1.08    0.11
 -10  10   3    0.95    0.12
 -10 -10   3    0.77    0.11
   9 -10  -3    1.24    0.10
  -9 -10   3    1.09    0.11
  -9  10   3    1.05    0.12
   9 -10  -3    1.26    0.11
   9  10  -3    1.30    0.11
  -8 -10   3    0.06    0.04
   8 -10  -3    0.06    0.04
   8 -10  -3    0.00    0.04
  -8  10   3    0.02    0.05
   8  10  -3    0.02    0.04
   7  10  -3    0.11    0.04
  -7  10   3    0.24    0.07
   7 -10  -3    0.12    0.04
   7 -10  -3    0.16    0.05
  -7 -10   3    0.13    0.05
  -6  10   3    0.13    0.05
  -6 -10   3    0.12    0.05
   6  10  -3    0.12    0.04
   6 -10  -3    0.13    0.04
   6 -10  -3    0.10    0.04
   5 -10  -3    0.57    0.07
   5 -10  -3    0.47    0.06
  -5 -10   3    0.56    0.07
   5  10  -3    0.44    0.06
  -5  10   3    0.58    0.07
  -4  10   3    0.66    0.08
   4 -10  -3    0.69    0.06
  -4 -10   3    0.75    0.07
   4 -10  -3    0.66    0.07
   4  10  -3    0.62    0.07
   3 -10  -3    3.07    0.14
  -3 -10   3    2.71    0.13
   3  10  -3    2.61    0.13
   3 -10  -3    3.04    0.12
  -3  10   3    2.70    0.14
  -3 -10   3    3.01    0.12
  -3  10   3    2.77    0.12
  -2  10   3    0.98    0.08
  -2  10   3    1.09    0.08
  -2 -10   3    0.82    0.07
  -2 -10   3    0.99    0.06
   2  10  -3    0.84    0.07
   2 -10  -3    1.06    0.08
  -1 -10   3    3.95    0.15
   1 -10  -3    3.23    0.16
   1  10  -3    3.97    0.15
   1  10  -3    3.19    0.15
  -1  10   3    3.66    0.15
   1  10  -3    4.03    0.13
  -1  10   3    3.62    0.15
   0 -10  -3    4.59    0.20
   0  10   3    5.58    0.20
   0  10  -3    5.36    0.20
   0  10  -3    5.30    0.19
   0  10   3    5.38    0.19
   0 -10   3    5.51    0.20
  -1 -10  -3    8.23    0.30
   1  10   3    8.59    0.27
  -1  10  -3    8.45    0.28
   1  10   3    8.48    0.28
  -1  10  -3    8.76    0.27
   1 -10   3    8.74    0.30
   1 -10   3    9.00    0.27
   2 -10   3    3.05    0.15
   2 -10   3    3.47    0.13
   2  10   3    3.29    0.15
  -2  10  -3    3.33    0.13
   2  10   3    3.13    0.13
  -2 -10  -3    3.22    0.15
  -2  10  -3    3.31    0.15
  -3 -10  -3    0.07    0.03
   3  10   3    0.07    0.04
  -3 -10  -3    0.10    0.04
   3 -10   3    0.04    0.03
  -3  10  -3    0.08    0.04
  -4 -10  -3    6.57    0.22
   4  10   3    6.25    0.24
  -4  10  -3    5.77    0.24
  -4 -10  -3    6.08    0.24
   4 -10   3    6.07    0.22
  -4  10  -3    6.26    0.23
  -5 -10  -3    0.53    0.06
  -5  10  -3    0.56    0.07
  -5  10  -3    0.61    0.08
   5  10   3    0.55    0.07
   5 -10   3    0.64    0.07
  -5 -10  -3    0.77    0.08
   6 -10   3    0.85    0.08
  -6 -10  -3    0.84    0.08
  -6  10  -3    0.83    0.09
  -6  10  -3    0.67    0.08
  -6 -10  -3    0.87    0.09
   6  10   3    0.78    0.08
   7  10   3    0.40    0.07
  -7  10  -3    0.43    0.07
   7 -10   3    0.50    0.07
  -7  10  -3    0.50    0.08
  -7 -10  -3    0.35    0.07
  -8  10  -3    0.43    0.08
  -8 -10  -3    0.50    0.08
   8 -10   3    0.28    0.07
  -8  10  -3    0.29    0.07
   8  10   3    0.56    0.08
  -9  10  -3    0.02    0.04
  -9  10  -3    0.05    0.05
   9  10   3   -0.02    0.04
   9 -10   3    0.02    0.05
 -10  10  -3    0.08    0.06
  10 -10   3    0.12    0.06
 -10  10  -3    0.03    0.06
 -10  11   3   -0.01    0.05
  10 -11  -3    0.02    0.05
  10  11  -3    0.12    0.05
 -10 -11   3    0.02    0.06
   9 -11  -3    0.25    0.06
  -9  11   3    0.20    0.08
  -9 -11   3    0.16    0.06
   9  11  -3    0.21    0.06
   9 -11  -3    0.11    0.05
  -8  11   3    0.17    0.06
   8 -11  -3    0.07    0.05
   8  11  -3    0.22    0.06
   8 -11  -3    0.10    0.04
  -8 -11   3    0.19    0.06
   7 -11  -3    0.08    0.04
  -7 -11   3    0.09    0.04
   7  11  -3    0.17    0.05
  -7  11   3    0.11    0.06
   7 -11  -3    0.12    0.05
   6 -11  -3    0.61    0.08
  -6  11   3    0.73    0.09
   6 -11  -3    0.78    0.08
   6  11  -3    0.73    0.08
  -6 -11   3    0.80    0.09
  -5  11   3    0.12    0.05
   5  11  -3    0.24    0.05
   5 -11  -3    0.03    0.04
  -5 -11   3    0.11    0.04
   5 -11  -3    0.03    0.03
   4  11  -3    0.21    0.05
  -4  11   3    0.26    0.06
   4 -11  -3    0.17    0.05
  -4 -11   3    0.17    0.05
   3 -11  -3    6.40    0.24
  -3  11   3    5.82    0.23
  -3  11   3    6.27    0.21
  -3 -11   3    6.17    0.22
   3  11  -3    6.44    0.23
  -3 -11   3    5.99    0.23
  -2  11   3    1.53    0.10
  -2 -11   3    1.58    0.10
  -2  11   3    1.71    0.09
   2  11  -3    1.61    0.10
   2 -11  -3    1.87    0.11
  -2 -11   3    1.97    0.10
  -1 -11   3    1.06    0.08
  -1  11   3    0.94    0.08
   1  11  -3    0.83    0.07
   1 -11  -3    0.85    0.08
   1  11  -3    0.99    0.08
  -1  11   3    1.00    0.08
   0  11  -3   10.23    0.33
   0  11  -3   10.64    0.33
   0 -11   3   10.52    0.34
   0  11   3   10.14    0.33
   0 -11  -3   10.12    0.35
   1 -11   3    0.29    0.05
   1  11   3    0.28    0.05
  -1 -11  -3    0.31    0.06
   1  11   3    0.36    0.05
  -1  11  -3    0.32    0.05
  -1  11  -3    0.43    0.06
   2  11   3    8.91    0.28
   2  11   3    8.69    0.30
  -2  11  -3    8.37    0.29
   2 -11   3    8.54    0.27
  -2 -11  -3    8.43    0.31
  -2  11  -3    8.67    0.27
   2 -11   3    8.44    0.30
   3 -11   3    0.04    0.03
   3 -11   3    0.00    0.02
  -3 -11  -3    0.02    0.03
  -3 -11  -3    0.03    0.03
  -3  11  -3    0.00    0.03
   3  11   3    0.05    0.04
  -4 -11  -3    2.05    0.13
  -4  11  -3    2.02    0.12
  -4 -11  -3    2.09    0.11
   4 -11   3    2.20    0.11
   4 -11   3    2.21    0.13
   4  11   3    2.13    0.13
  -5  11  -3    0.46    0.08
   5  11   3    0.48    0.07
  -5 -11  -3    0.56    0.06
  -5 -11  -3    0.56    0.07
  -5  11  -3    0.63    0.08
   5 -11   3    0.51    0.06
  -6 -11  -3    0.06    0.04
   6  11   3    0.10    0.04
   6 -11   3    0.14    0.05
  -6  11  -3    0.20    0.05
  -6  11  -3    0.08    0.05
   7  11   3    1.92    0.13
  -7 -11  -3    1.97    0.13
   7 -11   3    2.13    0.13
  -7  11  -3    2.20    0.14
  -7  11  -3    1.82    0.14
  -8  11  -3    0.87    0.11
   8 -11   3    0.96    0.10
   8  11   3    1.09    0.10
  -8 -11  -3    0.94    0.10
  -8  11  -3    0.86    0.10
  -9  11  -3    0.58    0.10
   9 -11   3    0.55    0.09
   9  11   3    0.50    0.08
  -9  11  -3    0.57    0.09
  10 -11   3   -0.01    0.06
 -10  11  -3    0.07    0.06
 -10  11  -3    0.08    0.07
  10  12  -3   -0.01    0.05
  -9  12   3    0.20    0.07
   9 -12  -3    0.21    0.06
   9  12  -3    0.10    0.05
  -9 -12   3    0.17    0.06
   8  12  -3    1.84    0.13
   8 -12  -3    2.25    0.14
  -8 -12   3    1.98    0.14
  -8  12   3    1.99    0.15
   7 -12  -3    0.82    0.09
  -7  12   3    0.63    0.09
   7  12  -3    0.77    0.09
  -7 -12   3    0.62    0.08
  -6 -12   3    2.51    0.15
  -6  12   3    2.69    0.16
   6  12  -3    2.23    0.14
   6 -12  -3    2.43    0.15
   5 -12  -3    0.01    0.04
   5  12  -3    0.12    0.04
  -5  12   3    0.10    0.05
  -5 -12   3    0.11    0.04
  -4 -12   3    1.64    0.11
  -4  12   3    1.44    0.10
   4  12  -3    1.49    0.11
   4 -12  -3    1.32    0.10
   3  12  -3    0.06    0.04
  -3 -12   3    0.15    0.04
   3 -12  -3    0.10    0.04
  -3 -12   3    0.09    0.04
  -3  12   3    0.07    0.04
  -3  12   3    0.09    0.04
  -2  12   3    4.55    0.19
  -2 -12   3    4.65    0.19
  -2 -12   3    4.31    0.19
  -2  12   3    4.62    0.18
   2 -12  -3    4.89    0.21
   2  12  -3    5.09    0.20
  -1  12   3    2.57    0.12
   1 -12  -3    2.54    0.14
   1  12  -3    2.50    0.13
  -1 -12   3    2.57    0.13
   1  12  -3    2.54    0.13
  -1  12   3    2.49    0.13
   0  12  -3   11.15    0.36
   0  12  -3   11.48    0.35
   0  12   3   11.03    0.36
   0  12   3   11.52    0.36
   0 -12  -3   10.93    0.38
   0 -12   3   11.62    0.37
   1 -12   3    0.75    0.07
   1  12   3    0.88    0.08
  -1  12  -3    0.83    0.08
   1  12   3    0.71    0.07
  -1 -12  -3    0.60    0.08
  -1  12  -3    0.86    0.07
   2  12   3    4.62    0.19
  -2 -12  -3    4.56    0.20
   2 -12   3    4.35    0.19
   2  12   3    4.37    0.18
  -2  12  -3    4.44    0.19
  -2  12  -3    4.64    0.17
  -3 -12  -3    0.38    0.05
   3 -12   3    0.59    0.07
   3  12   3    0.53    0.07
  -3  12  -3    0.57    0.07
  -3 -12  -3    0.43    0.07
   4  12   3    2.82    0.15
  -4  12  -3    2.77    0.15
  -4 -12  -3    2.72    0.15
  -4 -12  -3    2.88    0.14
   4 -12   3    2.99    0.16
  -5 -12  -3   -0.03    0.03
   5 -12   3    0.02    0.03
   5  12   3    0.04    0.04
  -5  12  -3   -0.03    0.03
  -5 -12  -3    0.01    0.04
   5 -12   3    0.02    0.04
  -6 -12  -3    0.43    0.07
   6 -12   3    0.31    0.06
   6 -12   3    0.29    0.06
   6  12   3    0.39    0.07
  -6  12  -3    0.27    0.06
   7  12   3    0.09    0.05
   7 -12   3    0.25    0.06
  -7  12  -3    0.20    0.06
  -7 -12  -3    0.17    0.06
   8 -12   3    0.06    0.05
  -8 -12  -3    0.02    0.04
   8  12   3    0.11    0.05
  -8  12  -3    0.02    0.05
   9  12   3    0.04    0.05
  -9  12  -3    0.11    0.06
   9 -12   3   -0.01    0.05
   9 -13  -3    0.93    0.11
  -9  13   3    0.64    0.11
   9  13  -3    0.69    0.10
  -9 -13   3    0.86    0.11
  -8  13   3    0.04    0.06
   8 -13  -3    0.21    0.06
  -8 -13   3    0.11    0.06
   8  13  -3    0.11    0.05
  -7  13   3    4.09    0.22
   7  13  -3    4.38    0.21
   7 -13  -3    4.61    0.22
  -7 -13   3    4.32    0.21
  -6  13   3    0.04    0.04
  -6 -13   3    0.04    0.04
   6 -13  -3    0.01    0.03
   6  13  -3    0.00    0.04
  -5  13   3    0.83    0.09
   5 -13  -3    0.82    0.09
   5  13  -3    0.67    0.08
  -5 -13   3    0.72    0.09
   4  13  -3    0.74    0.08
  -4  13   3    0.79    0.08
   4 -13  -3    0.80    0.09
  -4 -13   3    0.63    0.08
  -3  13   3    0.07    0.04
   3 -13  -3    0.05    0.04
   3  13  -3    0.10    0.04
  -3 -13   3    0.06    0.04
  -2  13   3    1.51    0.09
  -2 -13   3    1.44    0.09
   2 -13  -3    1.59    0.11
  -2 -13   3    1.71    0.11
  -2  13   3    1.45    0.10
   2  13  -3    1.40    0.10
   1 -13  -3    0.80    0.09
   1  13  -3    1.00    0.09
  -1 -13   3    0.99    0.08
  -1  13   3    0.93    0.08
   1  13  -3    1.15    0.09
  -1  13   3    0.97    0.08
   0  13  -3    0.33    0.06
   0  13  -3    0.29    0.05
   0  13   3    0.27    0.05
   0  13   3    0.27    0.05
   0 -13  -3    0.24    0.06
   0 -13   3    0.32    0.05
   1  13   3    0.32    0.06
  -1  13  -3    0.33    0.05
   1 -13   3    0.34    0.06
  -1  13  -3    0.32    0.06
   1  13   3    0.33    0.06
  -1 -13  -3    0.25    0.06
   2  13   3    5.45    0.21
  -2  13  -3    5.79    0.23
   2  13   3    5.35    0.22
  -2 -13  -3    5.39    0.23
   2 -13   3    5.58    0.23
  -3  13  -3    2.63    0.15
   3  13   3    2.83    0.15
  -3 -13  -3    2.70    0.15
   3 -13   3    2.82    0.15
   4 -13   3    1.52    0.12
  -4 -13  -3    1.75    0.11
  -4 -13  -3    1.76    0.12
   4  13   3    1.46    0.11
  -4  13  -3    1.58    0.11
  -5  13  -3    0.04    0.04
  -5 -13  -3   -0.04    0.03
  -5 -13  -3   -0.03    0.03
   5  13   3    0.01    0.04
   5 -13   3    0.05    0.04
  -6 -13  -3    0.02    0.04
   6 -13   3    0.05    0.04
   6  13   3   -0.02    0.03
  -6  13  -3   -0.06    0.03
   7 -13   3    0.31    0.07
  -7  13  -3    0.42    0.08
  -7 -13  -3    0.34    0.07
   7  13   3    0.33    0.07
   8  13   3    0.20    0.06
  -8  13  -3    0.13    0.06
   8 -13   3    0.13    0.06
  -9  13  -3    1.03    0.12
   9  13   3    1.15    0.12
   9  14  -3    0.00    0.05
   9 -14  -3    0.19    0.06
   8 -14  -3    0.13    0.05
   8  14  -3    0.02    0.04
  -8 -14   3    0.05    0.06
  -8  14   3    0.06    0.06
   7  14  -3    0.03    0.04
  -7 -14   3    0.07    0.04
  -7  14   3    0.08    0.06
   7 -14  -3    0.02    0.04
   6 -14  -3    0.23    0.06
  -6 -14   3    0.26    0.06
   6  14  -3    0.22    0.06
  -6  14   3    0.19    0.06
   5 -14  -3    0.17    0.05
  -5 -14   3    0.16    0.05
  -5  14   3    0.14    0.05
   5  14  -3    0.23    0.06
   4 -14  -3    0.43    0.07
  -4 -14   3    0.39    0.07
   4  14  -3    0.44    0.07
  -4  14   3    0.44    0.07
   3  14  -3    0.18    0.05
  -3 -14   3    0.12    0.04
  -3  14   3    0.09    0.04
   3 -14  -3    0.09    0.04
   2  14  -3    1.95    0.12
  -2 -14   3    2.10    0.13
  -2  14   3    2.33    0.13
  -2  14   3    2.40    0.12
   2 -14  -3    2.27    0.14
  -2 -14   3    2.33    0.13
  -1 -14   3    1.60    0.10
  -1  14   3    1.57    0.11
   1 -14  -3    1.54    0.11
  -1  14   3    1.92    0.11
   1  14  -3    1.73    0.11
   1  14  -3    1.62    0.11
   0  14  -3    7.81    0.27
   0  14   3    7.55    0.27
   0  14   3    7.39    0.27
   0  14  -3    7.69    0.28
   0 -14   3    7.47    0.28
   0 -14  -3    7.80    0.30
  -1  14  -3    0.16    0.05
  -1 -14  -3    0.21    0.06
   1  14   3    0.20    0.06
   1 -14   3    0.21    0.05
   1  14   3    0.18    0.05
  -1  14  -3    0.27    0.05
   2  14   3    4.50    0.20
  -2  14  -3    4.33    0.20
   2 -14   3    4.54    0.20
   2  14   3    4.62    0.19
  -2 -14  -3    4.56    0.21
  -3 -14  -3    0.24    0.05
   3 -14   3    0.29    0.06
  -3  14  -3    0.13    0.05
  -3 -14  -3    0.18    0.05
   3  14   3    0.16    0.05
  -4 -14  -3    0.17    0.05
   4  14   3    0.23    0.06
  -4  14  -3    0.15    0.05
   4 -14   3    0.23    0.06
  -4 -14  -3    0.17    0.04
   5  14   3    0.02    0.04
   5 -14   3   -0.02    0.03
  -5 -14  -3   -0.03    0.03
  -5  14  -3    0.03    0.04
   6 -14   3    0.10    0.05
   6  14   3    0.14    0.05
  -6 -14  -3    0.01    0.04
  -6  14  -3    0.08    0.05
   7 -14   3    0.72    0.10
  -7 -14  -3    0.74    0.10
   7  14   3    0.82    0.10
  -7  14  -3    0.78    0.10
   8  14   3    0.08    0.06
  -8  14  -3    0.18    0.06
   8 -14   3    0.11    0.05
  -8 -15   3    0.12    0.06
   8  15  -3    0.02    0.05
  -8  15   3    0.11    0.07
   8 -15  -3    0.08    0.05
   7 -15  -3    0.33    0.07
   7  15  -3    0.21    0.06
  -7  15   3    0.46    0.09
  -7 -15   3    0.24    0.07
   6 -15  -3    0.57    0.09
  -6 -15   3    0.60    0.09
   6  15  -3    0.55    0.09
  -6  15   3    0.54    0.09
  -5  15   3    0.27    0.06
   5  15  -3    0.28    0.06
   5 -15  -3    0.22    0.06
  -5 -15   3    0.14    0.05
  -4 -15   3    2.64    0.15
  -4  15   3    2.48    0.15
   4  15  -3    2.61    0.15
   4 -15  -3    2.65    0.16
  -3  15   3    0.05    0.04
   3 -15  -3   -0.04    0.03
   3  15  -3    0.02    0.04
  -3 -15   3   -0.01    0.03
  -2  15   3    6.54    0.27
  -2 -15   3    6.47    0.27
   2 -15  -3    6.90    0.28
   2  15  -3    6.97    0.27
  -2 -15   3    7.39    0.27
   1  15  -3    0.25    0.06
   1 -15  -3    0.30    0.06
  -1  15   3    0.42    0.07
  -1 -15   3    0.29    0.06
   1  15  -3    0.33    0.06
  -1  15   3    0.37    0.06
   0  15   3    0.91    0.09
   0  15   3    0.86    0.09
   0  15  -3    0.86    0.09
   0  15  -3    1.10    0.09
   0 -15   3    0.88    0.09
   0 -15  -3    1.01    0.10
  -1  15  -3    2.52    0.13
  -1 -15  -3    2.37    0.15
   1  15   3    2.34    0.14
   1 -15   3    2.46    0.14
  -1  15  -3    2.30    0.14
   1  15   3    2.39    0.14
  -2  15  -3    1.95    0.13
   2 -15   3    1.89    0.13
   2  15   3    2.15    0.13
   2  15   3    2.11    0.13
  -2 -15  -3    1.85    0.13
  -3  15  -3    0.00    0.04
   3  15   3   -0.04    0.04
  -3 -15  -3   -0.04    0.04
  -3 -15  -3    0.01    0.03
   3 -15   3    0.05    0.04
   4  15   3    0.75    0.09
  -4  15  -3    0.88    0.10
   4 -15   3    0.67    0.09
  -4 -15  -3    0.84    0.08
  -4 -15  -3    1.03    0.11
  -5 -15  -3    0.10    0.05
   5 -15   3    0.17    0.05
   5  15   3    0.21    0.06
  -5  15  -3    0.10    0.05
   6 -15   3    0.04    0.05
   6  15   3    0.10    0.06
  -6  15  -3    0.01    0.04
  -6 -15  -3    0.05    0.04
   7  15   3    0.10    0.05
  -7  15  -3    0.05    0.05
   7 -15   3    0.10    0.05
  -7 -15  -3    0.18    0.06
  -8  15  -3   -0.08    0.04
  -7  16   3    0.16    0.07
   7  16  -3    0.04    0.05
   7 -16  -3    0.17    0.06
  -7 -16   3    0.13    0.06
  -6 -16   3    0.03    0.04
  -6  16   3    0.02    0.05
   6 -16  -3   -0.05    0.04
   6  16  -3    0.06    0.05
  -5 -16   3    1.46    0.12
   5  16  -3    1.64    0.13
   5 -16  -3    1.93    0.14
  -5  16   3    1.73    0.13
   4 -16  -3    0.06    0.05
  -4 -16   3    0.03    0.04
  -4  16   3    0.10    0.05
   4  16  -3    0.08    0.04
   3 -16  -3    0.13    0.05
   3  16  -3    0.09    0.05
  -3  16   3    0.07    0.04
  -3 -16   3    0.18    0.05
  -2  16   3    1.15    0.11
   2  16  -3    1.26    0.10
  -2 -16   3    1.20    0.11
   2 -16  -3    1.55    0.12
   1  16  -3    0.72    0.09
  -1  16   3    0.73    0.08
   1  16  -3    0.70    0.08
   1 -16  -3    0.72    0.09
  -1 -16   3    0.76    0.09
  -1  16   3    0.75    0.09
   0  16   3    0.44    0.07
   0  16  -3    0.41    0.07
   0  16  -3    0.40    0.07
   0 -16   3    0.23    0.06
   0  16   3    0.26    0.06
   0 -16  -3    0.31    0.06
   1  16   3    0.78    0.09
   1 -16   3    0.81    0.09
   1  16   3    0.96    0.09
  -1  16  -3    0.85    0.09
  -1 -16  -3    0.83    0.10
  -2  16  -3    0.02    0.04
   2  16   3   -0.01    0.03
   2 -16   3    0.08    0.04
  -2 -16  -3   -0.04    0.03
   2  16   3   -0.02    0.04
  -3 -16  -3    0.15    0.05
   3  16   3    0.27    0.06
  -3  16  -3    0.20    0.06
   3 -16   3    0.18    0.06
  -3 -16  -3    0.21    0.05
  -4  16  -3    0.22    0.06
  -4 -16  -3    0.30    0.06
  -4 -16  -3    0.27    0.07
   4 -16   3    0.23    0.06
   4  16   3    0.27    0.06
  -5 -16  -3    0.97    0.11
   5 -16   3    0.89    0.11
   5  16   3    1.01    0.11
  -5  16  -3    0.84    0.10
   6 -16   3    0.05    0.05
  -6 -16  -3    0.03    0.04
  -6  16  -3    0.02    0.05
   6  16   3    0.01    0.05
   7  16   3    0.18    0.06
  -7  16  -3    0.15    0.06
  -6 -17   3   -0.03    0.04
   6 -17  -3    0.07    0.04
  -6  17   3    0.06    0.06
   6  17  -3    0.15    0.06
   5  17  -3    0.04    0.04
  -5 -17   3   -0.04    0.04
  -5  17   3    0.04    0.05
   5 -17  -3    0.03    0.04
   4 -17  -3    0.40    0.08
  -4  17   3    0.25    0.07
   4  17  -3    0.25    0.06
  -4 -17   3    0.25    0.06
  -3  17   3    0.17    0.06
  -3 -17   3    0.14    0.05
   3  17  -3    0.07    0.05
   3 -17  -3    0.15    0.05
   2 -17  -3    2.68    0.17
  -2  17   3    3.02    0.17
  -2 -17   3    2.63    0.17
   2  17  -3    3.13    0.17
   1 -17  -3    0.86    0.10
  -1  17   3    1.02    0.09
   1  17  -3    0.82    0.09
  -1 -17   3    1.01    0.10
  -1  17   3    0.86    0.09
   1  17  -3    0.92    0.10
   0  17   3    2.14    0.13
   0  17  -3    2.23    0.14
   0 -17   3    2.07    0.14
   0  17  -3    2.14    0.13
   0 -17  -3    2.36    0.15
   0  17   3    2.11    0.14
   1  17   3    0.02    0.04
  -1  17  -3    0.01    0.04
   1 -17   3   -0.02    0.04
   1  17   3   -0.01    0.04
  -1 -17  -3    0.01    0.04
   2 -17   3    0.50    0.08
   2  17   3    0.43    0.07
  -2 -17  -3    0.47    0.08
  -2  17  -3    0.58    0.09
   2  17   3    0.62    0.08
  -3 -17  -3    0.15    0.05
   3 -17   3    0.10    0.05
  -3  17  -3    0.08    0.05
   3  17   3    0.07    0.05
  -3 -17  -3    0.06    0.04
  -4  17  -3    0.16    0.06
  -4 -17  -3    0.16    0.06
   4  17   3    0.28    0.07
   4 -17   3    0.22    0.07
  -5  17  -3    0.46    0.08
   5  17   3    0.28    0.07
  -5 -17  -3    0.40    0.08
   5 -17   3    0.42    0.09
  -6  17  -3    0.05    0.05
   6 -17   3    0.00    0.04
   6  17   3    0.05    0.05
  -6 -17  -3    0.02    0.05
   5 -18  -3    0.10    0.06
   5  18  -3    0.21    0.06
  -5 -18   3    0.04    0.05
  -5  18   3    0.13    0.07
  -4 -18   3    1.92    0.15
   4  18  -3    1.74    0.13
   4 -18  -3    1.81    0.15
  -4  18   3    2.02    0.15
  -3  18   3    0.32    0.08
  -3 -18   3    0.53    0.09
   3 -18  -3    0.64    0.10
   3  18  -3    0.55    0.09
   2 -18  -3    0.01    0.04
  -2  18   3   -0.01    0.04
  -2 -18   3    0.06    0.04
   2  18  -3    0.13    0.05
  -1  18   3    0.44    0.08
  -1 -18   3    0.43    0.08
   1 -18  -3    0.38    0.08
   1  18  -3    0.41    0.08
   1  18  -3    0.39    0.07
   0  18   3    1.75    0.12
   0 -18   3    1.66    0.12
   0  18   3    1.78    0.13
   0 -18  -3    1.68    0.13
   0  18  -3    1.58    0.13
  -1  18  -3    0.13    0.05
   1  18   3    0.06    0.04
  -1 -18  -3   -0.01    0.04
   1  18   3    0.07    0.05
   1 -18   3    0.01    0.04
   2 -18   3    0.39    0.08
  -2  18  -3    0.24    0.07
  -2 -18  -3    0.25    0.07
   2  18   3    0.32    0.07
   2  18   3    0.24    0.06
  -3 -18  -3    0.12    0.05
   3 -18   3    0.06    0.05
  -3 -18  -3    0.09    0.05
  -3  18  -3    0.07    0.05
   3  18   3    0.05    0.04
   4 -18   3    0.13    0.06
   4  18   3    0.21    0.07
  -4  18  -3    0.10    0.06
  -4 -18  -3    0.06    0.05
   5 -18   3    0.23    0.07
  -5 -18  -3    0.48    0.09
  -5  18  -3    0.30    0.08
   4  19  -3    0.28    0.07
  -4  19   3    0.17    0.07
   3 -19  -3   -0.03    0.04
  -3 -19   3    0.06    0.05
  -3  19   3    0.07    0.06
   3  19  -3    0.06    0.05
   2 -19  -3    0.09    0.05
  -2  19   3    0.00    0.04
   2  19  -3    0.01    0.04
  -2 -19   3    0.00    0.04
   1  19  -3    0.14    0.06
  -1  19   3    0.17    0.06
   1  19  -3    0.17    0.06
   1 -19  -3    0.07    0.05
   0  19  -3    0.22    0.07
   0 -19  -3    0.30    0.07
   0 -19   3    0.42    0.08
   0  19   3    0.34    0.07
   0  19   3    0.38    0.08
   1 -19   3    0.10    0.05
  -1 -19  -3    0.04    0.05
   1  19   3    0.14    0.05
  -1  19  -3    0.21    0.07
   1  19   3    0.08    0.06
  -2  19  -3    0.62    0.10
   2  19   3    0.90    0.10
   2 -19   3    0.73    0.10
   2  19   3    0.77    0.10
  -2 -19  -3    0.67    0.10
   3 -19   3    0.52    0.09
  -3  19  -3    0.19    0.07
  -3 -19  -3    0.48    0.09
   3  19   3    0.42    0.08
  -4 -19  -3    0.37    0.08
   3  20  -3    0.27    0.07
  -2  20   3    0.09    0.06
   2  20  -3    0.18    0.06
  -1  20   3    0.02    0.05
   0  20   3    0.35    0.08
   0 -20  -3    0.37    0.08
   0 -20   3    0.40    0.08
   1  20   3    0.11    0.06
  -1 -20  -3    0.18    0.06
   1 -20   3    0.22    0.07
   1  20   3    0.21    0.06
   2  20   3    0.44    0.09
  -2 -20  -3    0.36    0.09
   2 -20   3    0.61    0.10
 -12   0   4    1.08    0.13
  12   0  -4    1.21    0.13
 -11   0   4    0.01    0.06
  11   0  -4    0.09    0.05
 -10   0   4    0.01    0.05
  10   0  -4    0.07    0.05
   9   0  -4    0.01    0.04
  -9   0   4    0.01    0.05
  -8   0   4    0.06    0.05
   8   0  -4    0.11    0.04
  -7   0   4    0.03    0.05
   7   0  -4   -0.03    0.03
   7   0  -4   -0.04    0.03
   6   0  -4    0.45    0.05
   6   0  -4    0.38    0.05
  -6   0   4    0.38    0.06
   5   0  -4    0.01    0.02
   5   0  -4    0.00    0.01
   5   0  -4    0.02    0.02
  -5   0   4    0.01    0.03
  -4   0   4   59.47    1.56
   4   0  -4   60.11    1.55
   4   0  -4   61.32    1.60
   4   0  -4   58.19    1.58
   3   0  -4   -0.01    0.02
  -3   0   4    0.01    0.02
   3   0  -4    0.00    0.01
   2   0  -4   22.27    0.62
   2   0  -4   23.21    0.62
  -2   0   4   22.70    0.60
  -2   0   4   22.60    0.61
   1   0  -4    0.00    0.01
  -1   0   4    0.00    0.01
  -1   0   4    0.02    0.02
   1   0  -4   -0.01    0.02
   0   0   4    8.84    0.27
   0   0  -4    9.09    0.27
   0   0  -4    8.82    0.27
   0   0   4    9.36    0.24
   1   0   4    0.02    0.02
  -1   0  -4    0.01    0.02
  -1   0  -4    0.02    0.02
  -2   0  -4   85.49    2.38
  -2   0  -4   87.52    2.30
  -2   0  -4   91.48    2.24
   2   0   4   87.39    2.26
  -3   0  -4   -0.01    0.01
   3   0   4   -0.02    0.02
  -3   0  -4   -0.02    0.02
   3   0   4    0.07    0.03
  -4   0  -4    0.34    0.03
  -4   0  -4    0.25    0.04
   4   0   4    0.33    0.04
   4   0   4    0.31    0.04
  -5   0  -4   -0.02    0.02
   5   0   4   -0.03    0.02
  -5   0  -4   -0.02    0.02
   5   0   4    0.02    0.03
  -6   0  -4   16.46    0.46
  -6   0  -4   15.96    0.51
   6   0   4   16.46    0.50
   6   0   4   16.34    0.46
  -7   0  -4   -0.02    0.03
   7   0   4   -0.02    0.04
  -8   0  -4    0.11    0.05
   8   0   4    0.10    0.05
   9   0   4    0.04    0.04
  -9   0  -4    0.06    0.04
  10   0   4    0.16    0.06
 -10   0  -4    0.24    0.06
 -11   0  -4    0.00    0.04
  11   0   4    0.00    0.05
  12  -1  -4    0.01    0.05
  12   1  -4    0.03    0.05
 -12   1   4    0.02    0.07
 -12  -1   4    0.09    0.08
  11  -1  -4    0.07    0.06
 -11   1   4    0.16    0.08
  11   1  -4    0.12    0.06
 -11  -1   4    0.09    0.07
 -10   1   4    3.45    0.19
  10   1  -4    3.81    0.19
  10  -1  -4    3.87    0.20
 -10  -1   4    3.07    0.19
  -9  -1   4    0.90    0.10
   9  -1  -4    0.92    0.09
   9   1  -4    0.94    0.09
  -9   1   4    0.92    0.10
   8  -1  -4    1.09    0.09
  -8  -1   4    1.10    0.10
   8   1  -4    1.09    0.09
  -8   1   4    1.06    0.10
  -7   1   4    0.04    0.04
   7   1  -4   -0.01    0.03
   7   1  -4    0.02    0.03
  -7  -1   4    0.04    0.04
   7  -1  -4    0.02    0.03
   6  -1  -4    1.84    0.11
  -6  -1   4    2.20    0.12
   6   1  -4    2.00    0.10
   6   1  -4    1.72    0.10
  -6   1   4    1.84    0.12
  -5   1   4    3.60    0.13
  -5  -1   4    3.42    0.15
  -5   1   4    3.63    0.15
   5  -1  -4    3.28    0.14
   5   1  -4    3.42    0.13
   5  -1  -4    3.67    0.12
   5   1  -4    3.30    0.14
  -4  -1   4    4.74    0.17
  -4   1   4    4.49    0.16
   4   1  -4    4.63    0.16
   4   1  -4    4.73    0.17
   4  -1  -4    4.83    0.15
  -4   1   4    4.59    0.17
   4  -1  -4    4.82    0.17
   3  -1  -4    1.15    0.05
  -3  -1   4    1.22    0.07
   3   1  -4    1.10    0.06
  -3   1   4    1.34    0.07
  -3   1   4    1.19    0.07
   3   1  -4    1.23    0.07
   3  -1  -4    1.07    0.06
  -2   1   4   68.20    1.75
   2  -1  -4   67.45    1.79
   2   1  -4   67.47    1.76
   2   1  -4   68.85    1.79
   2  -1  -4   69.48    1.84
  -2   1   4   67.66    1.76
   2   1  -4   70.13    1.84
  -2  -1   4   68.31    1.75
   1  -1  -4    0.93    0.05
   1  -1  -4    0.97    0.05
   1   1  -4    1.02    0.06
  -1   1   4    1.07    0.05
  -1  -1   4    1.02    0.05
  -1  -1   4    0.88    0.05
   1   1  -4    1.00    0.05
  -1   1   4    0.97    0.06
   0   1  -4    8.30    0.25
   0  -1   4    8.41    0.25
   0   1   4    8.37    0.25
   0  -1  -4    8.74    0.26
   0  -1   4    8.72    0.23
   0   1   4    8.82    0.23
   0   1  -4    8.67    0.26
   0  -1  -4    8.36    0.25
  -1   1  -4    1.54    0.07
   1   1   4    1.53    0.08
   1  -1   4    1.39    0.07
  -1  -1  -4    1.43    0.07
  -1  -1  -4    1.36    0.07
  -1   1  -4    1.53    0.07
  -2   1  -4    0.53    0.05
  -2   1  -4    0.51    0.05
  -2  -1  -4    0.56    0.05
   2  -1   4    0.52    0.04
  -2  -1  -4    0.55    0.04
  -2   1  -4    0.56    0.03
   2   1   4    0.58    0.05
  -3   1  -4    0.81    0.06
   3  -1   4    0.79    0.06
   3  -1   4    0.67    0.05
  -3  -1  -4    0.62    0.06
   3   1   4    0.81    0.06
  -3  -1  -4    0.77    0.04
   3   1   4    0.83    0.06
  -3   1  -4    0.83    0.04
  -4  -1  -4    1.19    0.08
   4  -1   4    1.32    0.07
   4  -1   4    1.20    0.08
  -4   1  -4    1.29    0.06
   4   1   4    0.99    0.07
  -4   1  -4    1.17    0.08
  -4  -1  -4    1.32    0.06
   4   1   4    1.18    0.07
  -5  -1  -4    3.36    0.12
  -5   1  -4    3.41    0.13
   5   1   4    3.11    0.14
   5   1   4    3.57    0.14
  -5   1  -4    3.20    0.15
  -5  -1  -4    3.37    0.15
   5  -1   4    3.31    0.15
   5  -1   4    3.48    0.13
   6  -1   4    1.25    0.09
  -6   1  -4    1.20    0.08
   6   1   4    1.31    0.09
   6   1   4    1.29    0.08
  -6  -1  -4    1.02    0.09
  -6  -1  -4    1.19    0.08
  -6   1  -4    1.23    0.09
   7  -1   4    3.51    0.17
   7   1   4    3.66    0.17
  -7   1  -4    3.56    0.17
  -7  -1  -4    3.50    0.17
  -8   1  -4    0.00    0.03
  -8  -1  -4    0.00    0.04
   8   1   4    0.04    0.04
   8  -1   4   -0.06    0.03
   9   1   4    6.75    0.28
  -9  -1  -4    6.83    0.28
  -9   1  -4    6.86    0.28
   9  -1   4    6.55    0.27
  10  -1   4    1.54    0.13
 -10   1  -4    1.59    0.12
 -10  -1  -4    1.60    0.13
  10   1   4    1.69    0.13
 -11   1  -4    0.00    0.04
  11   1   4    0.07    0.06
 -11  -1  -4   -0.03    0.04
  11  -1   4    0.03    0.06
 -12   2   4    0.53    0.10
 -12  -2   4    0.49    0.11
  12   2  -4    0.68    0.10
  11   2  -4    0.18    0.06
  11  -2  -4    0.16    0.06
 -11  -2   4    0.21    0.08
 -11   2   4    0.23    0.08
  10  -2  -4    0.30    0.06
  10   2  -4    0.29    0.07
 -10   2   4    0.26    0.08
 -10  -2   4    0.39    0.08
   9   2  -4    1.14    0.10
  -9  -2   4    1.40    0.12
  -9   2   4    1.19    0.11
   9  -2  -4    1.36    0.11
  -8  -2   4    0.17    0.06
  -8   2   4    0.12    0.06
   8   2  -4    0.12    0.04
   8   2  -4    0.13    0.04
   8  -2  -4    0.12    0.04
   7   2  -4    2.77    0.14
  -7  -2   4    2.59    0.14
   7  -2  -4    2.47    0.13
  -7   2   4    2.62    0.15
   7   2  -4    2.83    0.13
  -6  -2   4    9.32    0.31
   6  -2  -4    9.13    0.30
   6   2  -4    9.57    0.29
   6   2  -4    8.05    0.29
  -6   2   4    9.58    0.28
  -6   2   4    9.06    0.31
   5   2  -4    0.03    0.03
   5  -2  -4    0.02    0.02
  -5   2   4    0.02    0.04
   5  -2  -4    0.03    0.03
   5   2  -4    0.02    0.02
  -5   2   4    0.01    0.02
  -5  -2   4    0.06    0.03
   4  -2  -4    3.74    0.15
   4  -2  -4    3.87    0.13
  -4   2   4    4.09    0.16
  -4   2   4    3.94    0.14
  -4  -2   4    4.00    0.15
   4   2  -4    3.78    0.14
   4   2  -4    3.68    0.15
  -3   2   4    0.20    0.03
  -3  -2   4    0.16    0.03
   3   2  -4    0.14    0.03
   3  -2  -4    0.17    0.03
   3   2  -4    0.20    0.03
  -3   2   4    0.20    0.04
   3  -2  -4    0.20    0.02
   2  -2  -4   22.26    0.62
  -2  -2   4   22.64    0.61
   2   2  -4   22.63    0.62
  -2   2   4   22.38    0.61
   2   2  -4   23.49    0.62
   2  -2  -4   22.81    0.63
  -2   2   4   22.82    0.61
   2   2  -4   22.52    0.62
   1  -2  -4    1.28    0.07
  -1   2   4    1.37    0.07
  -1   2   4    1.61    0.06
   1   2  -4    1.54    0.07
   1  -2  -4    1.46    0.06
  -1  -2   4    1.50    0.06
   1   2  -4    1.40    0.07
   1   2  -4    1.61    0.06
   0  -2  -4   44.20    1.21
   0  -2   4   45.08    1.13
   0   2   4   45.55    1.13
   0  -2  -4   43.41    1.17
   0  -2   4   44.53    1.15
   0   2   4   42.35    1.16
   0   2  -4   44.75    1.20
   0   2  -4   43.99    1.17
   1  -2   4   11.69    0.33
  -1  -2  -4   11.86    0.34
  -1   2  -4   11.69    0.34
  -1   2  -4   12.03    0.32
  -1   2  -4   11.70    0.35
  -1  -2  -4   11.46    0.35
   1   2   4   11.85    0.34
  -2  -2  -4    0.02    0.02
  -2   2  -4    0.04    0.02
  -2   2  -4    0.05    0.02
   2  -2   4    0.06    0.02
   2   2   4    0.00    0.02
  -2   2  -4    0.01    0.02
  -2  -2  -4    0.02    0.02
   3  -2   4   14.07    0.38
   3   2   4   14.08    0.40
  -3   2  -4   13.32    0.42
  -3  -2  -4   14.19    0.36
   3   2   4   13.52    0.40
   3  -2   4   13.31    0.40
  -3  -2  -4   13.01    0.42
  -3   2  -4   14.22    0.37
   4  -2   4   11.32    0.32
   4  -2   4   10.81    0.34
  -4  -2  -4   11.48    0.31
  -4  -2  -4   10.26    0.35
   4   2   4   11.09    0.34
  -4   2  -4   11.30    0.31
   4   2   4   11.05    0.33
  -4   2  -4   10.36    0.35
   5  -2   4   10.24    0.34
   5   2   4   10.40    0.32
  -5  -2  -4   10.52    0.30
  -5  -2  -4   10.49    0.35
   5  -2   4   10.59    0.30
   5   2   4   10.20    0.33
  -5   2  -4    9.86    0.34
  -5   2  -4   10.71    0.31
   6   2   4    0.23    0.04
   6   2   4    0.21    0.05
  -6  -2  -4    0.15    0.04
  -6   2  -4    0.19    0.05
   6  -2   4    0.21    0.05
  -6   2  -4    0.20    0.04
  -7   2  -4   14.95    0.50
  -7   2  -4   15.06    0.45
   7  -2   4   15.29    0.49
  -7  -2  -4   15.43    0.50
   7   2   4   16.21    0.48
   8   2   4    7.18    0.27
   8  -2   4    7.31    0.28
  -8  -2  -4    6.90    0.28
  -8   2  -4    7.11    0.29
   9  -2   4    0.36    0.07
  -9  -2  -4    0.51    0.08
   9   2   4    0.53    0.08
  -9   2  -4    0.39    0.08
 -10   2  -4   -0.01    0.05
 -10  -2  -4    0.08    0.04
  10   2   4    0.02    0.05
  10  -2   4   -0.08    0.04
 -11  -2  -4    0.17    0.06
 -11   2  -4    0.20    0.07
  11   2   4    0.14    0.07
  11  -2   4    0.16    0.06
  12   3  -4   -0.05    0.04
 -11  -3   4    0.37    0.09
  11  -3  -4    0.48    0.09
  11   3  -4    0.38    0.08
 -11   3   4    0.33    0.09
 -10   3   4    1.17    0.12
 -10  -3   4    0.94    0.11
  10  -3  -4    1.11    0.11
  10   3  -4    1.24    0.11
  -9  -3   4    1.57    0.12
   9  -3  -4    1.85    0.12
   9   3  -4    1.50    0.11
  -9   3   4    1.48    0.13
   8  -3  -4    0.16    0.05
   8   3  -4    0.12    0.04
  -8  -3   4    0.12    0.06
  -8   3   4    0.17    0.06
   8   3  -4    0.11    0.04
   7   3  -4    8.80    0.29
   7  -3  -4    9.20    0.31
  -7   3   4    9.25    0.32
   7   3  -4    8.56    0.30
  -7  -3   4    8.50    0.31
   6  -3  -4    4.88    0.20
  -6  -3   4    4.70    0.20
  -6   3   4    5.27    0.18
   6   3  -4    5.08    0.19
  -6   3   4    4.87    0.20
   6  -3  -4    5.64    0.18
   5  -3  -4    0.48    0.04
   5  -3  -4    0.35    0.05
  -5   3   4    0.43    0.06
  -5  -3   4    0.45    0.06
   5   3  -4    0.53    0.05
   5   3  -4    0.43    0.05
  -5   3   4    0.45    0.04
  -4   3   4    0.46    0.05
   4  -3  -4    0.39    0.04
   4  -3  -4    0.42    0.04
  -4  -3   4    0.45    0.05
  -4   3   4    0.41    0.04
   4   3  -4    0.46    0.05
   4   3  -4    0.46    0.05
   3  -3  -4    0.03    0.02
   3   3  -4    0.05    0.03
   3   3  -4    0.01    0.02
  -3   3   4    0.03    0.02
  -3   3   4    0.05    0.03
   3  -3  -4    0.04    0.02
  -3  -3   4    0.04    0.02
   2  -3  -4   35.17    0.94
   2  -3  -4   35.33    0.96
  -2  -3   4   34.97    0.92
   2   3  -4   35.25    0.94
   2   3  -4   34.39    0.93
   2   3  -4   34.64    0.94
  -2   3   4   34.97    0.92
  -2   3   4   35.50    0.93
   1   3  -4    8.37    0.26
  -1   3   4    8.33    0.26
  -1   3   4    8.93    0.25
   1  -3  -4    8.48    0.26
  -1  -3   4    8.86    0.25
   1   3  -4    8.76    0.25
   1  -3  -4    8.61    0.26
   1   3  -4    8.53    0.26
   0   3  -4   45.99    1.24
   0  -3  -4   44.97    1.25
   0   3   4   45.06    1.19
   0   3  -4   45.13    1.19
   0   3  -4   45.09    1.21
   0  -3   4   47.32    1.17
   0   3   4   45.75    1.16
   0  -3  -4   45.06    1.20
   1   3   4    7.77    0.25
  -1   3  -4    8.22    0.22
   1  -3   4    7.70    0.23
  -1   3  -4    7.89    0.25
  -1  -3  -4    7.77    0.25
  -1  -3  -4    7.61    0.24
   1   3   4    8.04    0.21
  -1   3  -4    7.75    0.24
  -2   3  -4    1.98    0.09
  -2  -3  -4    2.06    0.10
   2  -3   4    1.93    0.08
  -2   3  -4    2.02    0.09
   2   3   4    2.03    0.10
  -2   3  -4    2.05    0.08
  -2  -3  -4    2.12    0.06
  -2  -3  -4    2.05    0.09
   3  -3   4    0.73    0.05
   3  -3   4    0.44    0.05
   3   3   4    0.36    0.04
  -3  -3  -4    0.51    0.03
  -3  -3  -4    0.45    0.05
  -3   3  -4    0.50    0.04
  -3   3  -4    0.64    0.06
   3   3   4    0.38    0.05
  -4   3  -4   34.41    1.00
   4  -3   4   35.44    0.92
   4   3   4   35.54    0.94
  -4  -3  -4   35.13    0.91
   4  -3   4   34.33    0.96
   4   3   4   35.47    0.96
  -4  -3  -4   34.86    1.00
  -4   3  -4   35.53    0.92
   5   3   4    3.20    0.13
  -5   3  -4    3.15    0.12
   5  -3   4    2.58    0.13
  -5  -3  -4    3.01    0.14
  -5   3  -4    2.57    0.14
   5   3   4    3.18    0.14
  -5  -3  -4    3.15    0.12
   6   3   4    0.24    0.05
  -6   3  -4    0.14    0.04
  -6  -3  -4    0.13    0.04
   6   3   4    0.24    0.04
   6  -3   4    0.18    0.05
  -6   3  -4    0.17    0.04
   7   3   4    0.70    0.06
   7   3   4    0.57    0.07
  -7   3  -4    0.61    0.06
  -7  -3  -4    0.52    0.07
  -7   3  -4    0.49    0.07
   7  -3   4    0.53    0.07
   8   3   4    0.36    0.06
   8  -3   4    0.23    0.06
  -8  -3  -4    0.19    0.05
  -8   3  -4    0.35    0.07
   9   3   4    1.19    0.11
   9  -3   4    1.07    0.11
  -9   3  -4    1.47    0.12
  -9  -3  -4    1.18    0.10
 -10   3  -4    0.20    0.06
 -10  -3  -4    0.13    0.06
  10   3   4    0.31    0.08
  10  -3   4    0.20    0.07
 -11  -3  -4    0.07    0.05
  11  -3   4    0.16    0.06
  11   3   4    0.12    0.06
 -11   3  -4   -0.02    0.04
  12   4  -4    0.14    0.06
 -11   4   4    0.17    0.07
  11  -4  -4    0.21    0.07
 -11  -4   4    0.20    0.08
  11   4  -4    0.30    0.07
  10  -4  -4    0.81    0.10
  10   4  -4    0.73    0.09
 -10  -4   4    0.75    0.10
 -10   4   4    0.67    0.10
   9  -4  -4    0.56    0.08
  -9  -4   4    0.30    0.07
   9   4  -4    0.43    0.07
  -9   4   4    0.49    0.08
   8  -4  -4   11.51    0.39
   8   4  -4   11.60    0.37
   8   4  -4   11.43    0.38
  -8  -4   4   11.06    0.39
  -8   4   4   11.22    0.39
  -7  -4   4    1.48    0.11
   7   4  -4    1.75    0.10
   7   4  -4    1.52    0.10
  -7   4   4    1.61    0.12
   7  -4  -4    1.64    0.11
   6   4  -4    0.52    0.06
  -6  -4   4    0.42    0.06
  -6   4   4    0.39    0.07
   6  -4  -4    0.52    0.06
   6   4  -4    0.36    0.05
   6  -4  -4    0.49    0.05
  -6   4   4    0.45    0.05
   5   4  -4    0.18    0.04
  -5   4   4    0.21    0.04
   5  -4  -4    0.16    0.04
   5  -4  -4    0.22    0.03
  -5   4   4    0.19    0.05
   5   4  -4    0.20    0.04
  -5  -4   4    0.17    0.04
   4  -4  -4    0.41    0.05
   4   4  -4    0.40    0.05
   4   4  -4    0.32    0.04
  -4  -4   4    0.54    0.05
   4  -4  -4    0.38    0.04
  -4   4   4    0.43    0.04
  -4   4   4    0.41    0.05
   3   4  -4   18.80    0.51
  -3   4   4   17.91    0.50
   3  -4  -4   18.01    0.52
   3  -4  -4   17.75    0.51
   3   4  -4   17.52    0.50
  -3  -4   4   17.75    0.50
  -3   4   4   18.03    0.50
   2  -4  -4    0.00    0.02
  -2  -4   4    0.02    0.02
  -2   4   4    0.02    0.02
   2   4  -4    0.01    0.02
  -2  -4   4    0.00    0.01
  -2   4   4    0.03    0.03
   2  -4  -4   -0.01    0.02
   2   4  -4    0.01    0.02
   1   4  -4    0.73    0.05
   1  -4  -4    0.70    0.05
   1  -4  -4    0.71    0.05
  -1   4   4    0.78    0.05
  -1   4   4    0.76    0.06
   1   4  -4    0.79    0.04
  -1  -4   4    0.69    0.05
   1   4  -4    0.74    0.05
   0   4  -4   16.23    0.46
   0   4   4   15.79    0.46
   0   4   4   16.38    0.43
   0   4  -4   16.41    0.47
   0  -4  -4   16.43    0.47
   0   4  -4   16.37    0.44
   0  -4  -4   15.80    0.45
   0   4  -4   16.35    0.45
  -1   4  -4    1.35    0.07
   1   4   4    1.25    0.05
  -1  -4  -4    1.15    0.06
   1   4   4    1.42    0.08
  -1   4  -4    1.07    0.06
  -1   4  -4    1.23    0.06
  -1   4  -4    1.29    0.06
  -1  -4  -4    1.08    0.07
   2  -4   4    0.16    0.03
  -2  -4  -4    0.16    0.02
  -2   4  -4    0.15    0.03
   2   4   4    0.13    0.04
  -2   4  -4    0.15    0.03
  -2  -4  -4    0.12    0.03
  -2   4  -4    0.12    0.02
  -2  -4  -4    0.16    0.03
   3  -4   4   41.54    1.12
   3   4   4   41.31    1.11
  -3  -4  -4   43.13    1.07
  -3   4  -4   39.62    1.16
  -3   4  -4   42.50    1.08
  -3  -4  -4   40.93    1.16
   3   4   4   41.65    1.11
   3  -4   4   41.94    1.08
   4  -4   4    0.19    0.03
  -4  -4  -4    0.16    0.03
  -4   4  -4    0.14    0.04
  -4  -4  -4    0.12    0.04
   4  -4   4    0.15    0.04
  -4   4  -4    0.17    0.03
   4   4   4    0.17    0.04
   4   4   4    0.22    0.04
  -5  -4  -4    0.10    0.03
  -5  -4  -4    0.09    0.04
   5   4   4    0.06    0.03
   5   4   4    0.10    0.04
  -5   4  -4    0.13    0.04
   5  -4   4    0.11    0.04
  -5   4  -4    0.06    0.03
   6   4   4    0.10    0.04
  -6   4  -4    0.13    0.04
   6   4   4    0.13    0.04
   6  -4   4    0.09    0.04
  -6   4  -4    0.11    0.04
  -6  -4  -4    0.16    0.05
  -7   4  -4    1.36    0.10
   7   4   4    1.76    0.10
  -7  -4  -4    1.62    0.11
   7   4   4    1.36    0.10
  -7   4  -4    1.54    0.10
   7  -4   4    1.52    0.11
   8   4   4    0.11    0.05
  -8   4  -4    0.15    0.05
  -8  -4  -4    0.12    0.05
   8  -4   4    0.13    0.05
   9   4   4    2.88    0.16
  -9  -4  -4    2.59    0.16
  -9   4  -4    2.94    0.17
   9  -4   4    2.67    0.16
  10   4   4   -0.09    0.04
  10  -4   4    0.06    0.05
 -10  -4  -4    0.06    0.05
 -10   4  -4    0.03    0.04
 -11  -4  -4    0.76    0.10
  11  -4   4    0.46    0.09
  11   4   4    0.57    0.09
 -11   4  -4    0.62    0.10
  12   5  -4    0.15    0.06
 -11  -5   4   -0.06    0.05
  11  -5  -4   -0.10    0.04
 -11   5   4   -0.02    0.06
  11   5  -4    0.05    0.04
 -10  -5   4    0.03    0.05
  10   5  -4    0.25    0.06
 -10   5   4    0.27    0.08
  10  -5  -4    0.11    0.05
   9   5  -4    0.02    0.03
  -9   5   4    0.06    0.06
  -9  -5   4    0.02    0.04
   9  -5  -4    0.03    0.04
   9   5  -4    0.10    0.04
  -8  -5   4    0.03    0.04
  -8   5   4   -0.05    0.04
   8   5  -4   -0.01    0.03
   8  -5  -4    0.04    0.04
   8   5  -4    0.07    0.04
  -7   5   4    1.93    0.13
  -7  -5   4    1.79    0.12
   7   5  -4    2.01    0.11
   7  -5  -4    1.87    0.12
   7   5  -4    1.94    0.11
   6  -5  -4    9.79    0.32
   6  -5  -4    9.91    0.31
  -6   5   4    9.53    0.33
  -6  -5   4    9.80    0.32
   6   5  -4    9.68    0.31
   6   5  -4    8.88    0.31
  -5  -5   4    1.18    0.08
  -5   5   4    1.18    0.09
   5  -5  -4    1.35    0.08
   5  -5  -4    1.43    0.08
  -5   5   4    1.49    0.08
   5   5  -4    1.19    0.08
   5   5  -4    1.24    0.08
   4   5  -4   27.70    0.76
   4   5  -4   27.67    0.77
   4  -5  -4   28.13    0.77
  -4   5   4   28.15    0.77
   4  -5  -4   27.99    0.79
  -4  -5   4   27.27    0.76
  -4   5   4   27.82    0.75
   3  -5  -4    0.53    0.05
   3   5  -4    0.55    0.05
  -3  -5   4    0.58    0.03
   3  -5  -4    0.58    0.05
  -3   5   4    0.65    0.06
  -3  -5   4    0.55    0.05
   3   5  -4    0.54    0.05
  -3   5   4    0.58    0.05
  -2  -5   4    3.13    0.12
  -2   5   4    3.29    0.13
   2   5  -4    3.09    0.12
   2   5  -4    2.97    0.12
  -2   5   4    3.29    0.12
   2  -5  -4    2.85    0.12
  -2  -5   4    3.23    0.10
   2  -5  -4    2.99    0.12
   1   5  -4   11.96    0.34
  -1   5   4   11.75    0.33
   1   5  -4   12.02    0.34
   1  -5  -4   11.77    0.36
   1   5  -4   11.51    0.34
  -1   5   4   11.21    0.34
   1  -5  -4   11.59    0.34
  -1  -5   4   11.94    0.34
   0   5  -4    2.93    0.11
   0  -5  -4    2.98    0.12
   0   5   4    2.87    0.10
   0  -5  -4    2.86    0.11
   0   5   4    2.83    0.12
   0   5  -4    3.06    0.12
   0   5  -4    3.10    0.11
   0   5  -4    2.94    0.11
  -1  -5  -4    9.76    0.29
   1   5   4   10.01    0.27
  -1  -5  -4    9.85    0.31
  -1   5  -4    9.93    0.29
  -1   5  -4    9.71    0.30
  -1   5  -4    9.84    0.31
   1   5   4    9.63    0.30
  -1   5  -4   10.32    0.29
  -2   5  -4    0.04    0.02
  -2  -5  -4    0.04    0.02
  -2   5  -4    0.04    0.02
  -2   5  -4    0.05    0.02
  -2  -5  -4    0.04    0.01
  -2  -5  -4   -0.02    0.02
   2  -5   4    0.05    0.02
   2   5   4    0.02    0.03
   3  -5   4    3.25    0.11
  -3   5  -4    2.90    0.13
  -3  -5  -4    3.05    0.10
  -3  -5  -4    2.91    0.13
   3   5   4    3.13    0.13
  -3   5  -4    3.12    0.12
   3   5   4    3.07    0.12
   3  -5   4    3.10    0.13
  -4   5  -4   -0.03    0.02
   4  -5   4    0.01    0.02
  -4   5  -4   -0.03    0.02
  -4  -5  -4    0.02    0.03
  -4  -5  -4    0.01    0.02
   4   5   4   -0.03    0.02
   4   5   4   -0.02    0.03
   4  -5   4   -0.03    0.03
   5  -5   4    2.13    0.12
  -5  -5  -4    2.42    0.13
  -5  -5  -4    2.32    0.10
   5   5   4    2.35    0.11
  -5   5  -4    2.47    0.11
   5   5   4    2.73    0.13
  -5   5  -4    2.12    0.12
  -6   5  -4   20.01    0.62
   6   5   4   20.88    0.58
  -6  -5  -4   19.73    0.62
  -6   5  -4   21.08    0.57
   6  -5   4   19.05    0.59
   6   5   4   18.69    0.58
   7  -5   4    0.06    0.04
   7   5   4    0.06    0.04
  -7   5  -4    0.01    0.04
  -7   5  -4   -0.01    0.03
  -7  -5  -4   -0.02    0.03
   7   5   4    0.05    0.04
  -8   5  -4    0.17    0.05
   8  -5   4    0.16    0.05
   8   5   4    0.20    0.05
  -8  -5  -4    0.23    0.06
   9   5   4    0.10    0.05
  -9   5  -4    0.07    0.05
  -9  -5  -4    0.08    0.04
   9  -5   4    0.03    0.04
 -10   5  -4    0.87    0.11
  10   5   4    0.79    0.10
 -10  -5  -4    1.10    0.11
  10  -5   4    0.78    0.10
  11  -5   4    0.25    0.08
  11   5   4    0.39    0.08
 -11   5  -4    0.40    0.08
 -11   6   4    0.01    0.05
 -11  -6   4    0.03    0.06
  11  -6  -4   -0.01    0.05
  11   6  -4    0.04    0.04
 -10   6   4    0.55    0.10
  10   6  -4    0.79    0.09
 -10  -6   4    0.55    0.09
  10  -6  -4    0.54    0.09
   9   6  -4    0.29    0.06
  -9  -6   4    0.35    0.08
  -9   6   4    0.43    0.09
   9   6  -4    0.23    0.05
   9  -6  -4    0.30    0.06
  -8  -6   4    4.42    0.21
  -8   6   4    4.53    0.21
   8  -6  -4    4.60    0.20
   8   6  -4    4.56    0.19
   8   6  -4    4.62    0.19
   7  -6  -4    3.53    0.17
   7   6  -4    3.52    0.16
  -7  -6   4    3.38    0.17
   7  -6  -4    3.61    0.16
  -7   6   4    3.36    0.17
   7   6  -4    3.37    0.16
  -6  -6   4   -0.01    0.03
   6   6  -4    0.04    0.03
   6  -6  -4    0.05    0.03
   6  -6  -4    0.08    0.03
   6   6  -4    0.06    0.04
  -6   6   4    0.09    0.05
  -5  -6   4   13.09    0.40
   5  -6  -4   13.41    0.41
  -5   6   4   13.81    0.38
  -5   6   4   12.58    0.41
   5  -6  -4   13.13    0.40
   5   6  -4   12.39    0.40
   5   6  -4   12.80    0.39
  -4  -6   4    0.55    0.06
  -4   6   4    0.41    0.06
   4  -6  -4    0.59    0.05
  -4   6   4    0.51    0.05
   4   6  -4    0.56    0.05
   4   6  -4    0.62    0.06
   4  -6  -4    0.54    0.05
   3  -6  -4    2.84    0.12
  -3  -6   4    2.93    0.13
  -3  -6   4    2.94    0.10
  -3   6   4    2.91    0.12
   3   6  -4    3.09    0.12
   3   6  -4    3.03    0.13
   3  -6  -4    3.00    0.12
  -3   6   4    3.11    0.13
   2  -6  -4    1.39    0.07
  -2  -6   4    1.24    0.07
   2  -6  -4    1.22    0.07
  -2   6   4    1.34    0.08
  -2  -6   4    1.32    0.06
   2   6  -4    1.20    0.07
  -2   6   4    1.28    0.08
   2   6  -4    1.31    0.07
   1   6  -4    3.36    0.13
  -1  -6   4    3.35    0.13
   1   6  -4    3.45    0.13
  -1   6   4    3.38    0.12
   1  -6  -4    3.36    0.14
  -1   6   4    3.47    0.14
  -1  -6   4    3.34    0.12
   1  -6  -4    3.28    0.12
   0   6  -4   17.50    0.48
   0   6   4   16.63    0.46
   0  -6  -4   16.64    0.50
   0   6   4   16.64    0.48
   0   6  -4   16.89    0.47
   0   6  -4   16.99    0.47
   0   6  -4   16.77    0.49
   0  -6  -4   16.92    0.47
  -1   6  -4    9.74    0.28
  -1  -6  -4    9.49    0.31
  -1  -6  -4    9.74    0.28
  -1   6  -4    9.34    0.28
  -1   6  -4    9.43    0.29
  -1   6  -4    9.80    0.31
   1   6   4    9.76    0.27
   1   6   4    9.73    0.30
  -2   6  -4   25.49    0.68
  -2  -6  -4   25.42    0.69
  -2   6  -4   24.84    0.73
  -2  -6  -4   24.91    0.73
   2   6   4   25.74    0.70
   2  -6   4   24.51    0.70
  -2   6  -4   26.00    0.68
  -3   6  -4   12.18    0.39
   3   6   4   12.05    0.37
  -3  -6  -4   12.12    0.39
   3  -6   4   11.89    0.37
  -3   6  -4   11.98    0.36
  -3  -6  -4   12.70    0.34
   3   6   4   12.91    0.36
   3  -6   4   12.49    0.35
   4  -6   4    2.86    0.13
  -4   6  -4    2.37    0.13
   4   6   4    2.88    0.12
   4   6   4    3.05    0.14
  -4   6  -4    3.10    0.13
  -4  -6  -4    2.79    0.11
  -4  -6  -4    2.64    0.14
   5  -6   4    0.20    0.05
  -5   6  -4    0.21    0.04
   5   6   4    0.19    0.05
   5   6   4    0.24    0.04
  -5   6  -4    0.25    0.05
  -5  -6  -4    0.18    0.05
   6   6   4    0.12    0.04
  -6   6  -4    0.08    0.04
   6   6   4    0.06    0.04
   6  -6   4    0.05    0.04
  -6   6  -4    0.06    0.04
  -6  -6  -4    0.01    0.03
   7   6   4    0.03    0.04
  -7   6  -4    0.02    0.04
   7   6   4   -0.01    0.03
  -7   6  -4    0.02    0.04
  -7  -6  -4   -0.03    0.03
   7  -6   4    0.02    0.04
  -8  -6  -4    0.11    0.05
  -8   6  -4    0.07    0.04
   8   6   4    0.13    0.04
   8   6   4    0.14    0.05
  -8   6  -4    0.11    0.05
   8  -6   4    0.14    0.05
  -9   6  -4    0.24    0.06
   9  -6   4    0.17    0.06
  -9  -6  -4    0.19    0.06
   9   6   4    0.16    0.06
  10  -6   4    0.05    0.05
 -10  -6  -4   -0.02    0.04
 -10   6  -4    0.01    0.04
 -11   6  -4    0.04    0.06
 -11  -7   4    0.62    0.11
 -11   7   4    0.68    0.11
  11  -7  -4    0.71    0.10
 -10   7   4    0.19    0.07
 -10  -7   4    0.09    0.06
  10  -7  -4    0.17    0.06
  10   7  -4    0.15    0.05
  -9   7   4    0.42    0.08
   9  -7  -4    0.32    0.07
   9   7  -4    0.40    0.07
   9   7  -4    0.47    0.07
  -9  -7   4    0.42    0.08
  -8  -7   4    1.60    0.11
   8   7  -4    1.35    0.10
  -8   7   4    1.39    0.12
   8  -7  -4    1.22    0.10
   8   7  -4    1.33    0.09
  -7  -7   4    2.02    0.13
   7   7  -4    2.13    0.12
   7  -7  -4    1.86    0.12
  -7   7   4    2.03    0.13
   7  -7  -4    2.40    0.12
   7   7  -4    1.99    0.11
  -6  -7   4   15.67    0.48
   6   7  -4   14.83    0.47
  -6   7   4   15.33    0.48
   6  -7  -4   14.99    0.47
   6  -7  -4   15.70    0.48
   6   7  -4   15.14    0.46
   5   7  -4    8.94    0.28
   5  -7  -4    8.49    0.29
   5  -7  -4    8.70    0.29
  -5   7   4    8.30    0.29
   5   7  -4    8.54    0.29
  -5  -7   4    8.36    0.29
  -4   7   4    2.41    0.11
  -4   7   4    2.51    0.13
  -4  -7   4    2.08    0.11
   4  -7  -4    2.38    0.12
   4   7  -4    2.57    0.11
   4  -7  -4    2.43    0.11
   4   7  -4    2.15    0.12
  -3   7   4    1.20    0.08
   3   7  -4    1.13    0.08
  -3   7   4    1.20    0.08
  -3  -7   4    1.13    0.06
  -3  -7   4    1.06    0.08
   3  -7  -4    1.14    0.07
   3   7  -4    1.12    0.07
   3  -7  -4    1.11    0.08
  -2   7   4    2.31    0.11
  -2  -7   4    2.19    0.11
  -2  -7   4    2.32    0.09
   2  -7  -4    2.56    0.10
   2  -7  -4    2.15    0.11
  -2   7   4    2.27    0.11
   2   7  -4    2.47    0.10
   2   7  -4    2.27    0.11
   1  -7  -4    4.60    0.15
  -1  -7   4    4.81    0.17
  -1   7   4    4.43    0.17
   1   7  -4    4.43    0.16
  -1   7   4    4.33    0.16
  -1  -7   4    4.55    0.16
   1  -7  -4    4.26    0.17
   1   7  -4    4.69    0.16
   0   7  -4    3.42    0.14
   0   7  -4    3.31    0.13
   0   7   4    3.42    0.14
   0  -7  -4    3.46    0.14
   0   7   4    3.44    0.13
   0   7  -4    3.46    0.14
   0  -7  -4    3.72    0.12
   0   7  -4    3.56    0.13
  -1   7  -4    8.14    0.25
  -1   7  -4    8.27    0.25
  -1  -7  -4    8.19    0.24
  -1   7  -4    8.07    0.27
  -1  -7  -4    8.09    0.28
   1   7   4    8.05    0.27
   1   7   4    8.13    0.24
  -1   7  -4    8.29    0.26
  -2  -7  -4   13.69    0.38
  -2   7  -4   13.25    0.42
  -2   7  -4   13.74    0.38
   2   7   4   13.67    0.38
  -2   7  -4   13.57    0.39
  -2  -7  -4   13.59    0.42
   2  -7   4   12.97    0.40
   2   7   4   12.80    0.40
  -3   7  -4    2.58    0.12
  -3  -7  -4    2.77    0.10
   3  -7   4    2.77    0.11
  -3   7  -4    2.42    0.13
   3   7   4    2.74    0.13
   3   7   4    2.89    0.11
   3  -7   4    2.70    0.12
  -3  -7  -4    2.48    0.13
  -4  -7  -4    0.20    0.05
  -4  -7  -4    0.26    0.04
   4  -7   4    0.22    0.05
  -4   7  -4    0.23    0.05
   4   7   4    0.27    0.04
   4   7   4    0.19    0.05
  -4   7  -4    0.19    0.04
   5   7   4   19.07    0.52
   5  -7   4   17.15    0.54
  -5   7  -4   17.80    0.52
  -5   7  -4   17.94    0.57
  -5  -7  -4   17.92    0.56
   5   7   4   18.01    0.54
  -6  -7  -4    0.03    0.03
   6  -7   4    0.02    0.04
   6   7   4   -0.07    0.03
   6   7   4    0.05    0.04
  -6   7  -4    0.02    0.04
  -6   7  -4   -0.01    0.03
   7   7   4    0.33    0.06
   7   7   4    0.22    0.05
  -7   7  -4    0.20    0.05
   7  -7   4    0.34    0.06
  -7  -7  -4    0.33    0.06
  -7   7  -4    0.22    0.06
  -8   7  -4    0.36    0.07
   8   7   4    0.38    0.06
   8  -7   4    0.29    0.07
  -8   7  -4    0.37    0.07
  -8  -7  -4    0.31    0.06
  -9  -7  -4    0.01    0.04
  -9   7  -4   -0.08    0.03
   9  -7   4    0.00    0.04
 -10   7  -4    0.08    0.05
  10  -7   4    0.14    0.06
 -10  -7  -4    0.28    0.06
 -11   7  -4    0.68    0.11
 -11   8   4    0.17    0.08
 -11  -8   4    0.34    0.09
  11  -8  -4    0.28    0.08
  10  -8  -4    0.06    0.05
 -10  -8   4    0.00    0.05
  10   8  -4   -0.02    0.04
 -10   8   4    0.02    0.05
   9  -8  -4    0.03    0.04
  -9  -8   4    0.02    0.05
   9   8  -4    0.06    0.05
  -9   8   4    0.06    0.06
  -8  -8   4    1.63    0.12
   8   8  -4    1.44    0.10
  -8   8   4    1.49    0.12
   8  -8  -4    1.63    0.12
   8   8  -4    1.35    0.10
   7  -8  -4   -0.02    0.03
   7  -8  -4   -0.01    0.03
   7   8  -4    0.04    0.03
  -7   8   4    0.04    0.05
  -7  -8   4   -0.03    0.03
   7   8  -4   -0.03    0.03
  -6  -8   4    0.22    0.06
   6  -8  -4    0.41    0.06
   6  -8  -4    0.30    0.06
   6   8  -4    0.29    0.06
   6   8  -4    0.31    0.05
  -6   8   4    0.32    0.07
   5  -8  -4    1.32    0.09
   5   8  -4    1.46    0.09
   5  -8  -4    1.56    0.09
  -5  -8   4    1.35    0.10
   5   8  -4    1.38    0.09
  -5   8   4    1.33    0.10
   4  -8  -4   21.01    0.58
   4   8  -4   21.01    0.57
  -4  -8   4   19.28    0.58
   4   8  -4   20.20    0.58
  -4   8   4   18.05    0.58
   4  -8  -4   20.98    0.61
  -4   8   4   20.51    0.56
   3   8  -4    0.21    0.04
   3   8  -4    0.14    0.04
  -3   8   4    0.24    0.05
  -3   8   4    0.21    0.04
   3  -8  -4    0.22    0.04
   3  -8  -4    0.22    0.04
  -3  -8   4    0.17    0.04
  -3  -8   4    0.21    0.03
  -2  -8   4   22.37    0.63
   2   8  -4   22.24    0.63
  -2   8   4   22.22    0.62
  -2   8   4   22.23    0.62
   2  -8  -4   22.41    0.62
   2  -8  -4   22.54    0.66
  -2  -8   4   22.17    0.63
   2   8  -4   22.95    0.62
   1   8  -4    1.86    0.08
   1  -8  -4    1.85    0.10
  -1   8   4    1.82    0.09
   1   8  -4    1.68    0.09
  -1   8   4    1.87    0.10
  -1  -8   4    1.90    0.09
   1   8  -4    1.66    0.09
   1  -8  -4    1.89    0.08
   0   8  -4    2.50    0.11
   0  -8  -4    2.66    0.10
   0   8  -4    2.50    0.11
   0   8   4    2.63    0.12
   0  -8  -4    2.62    0.12
   0  -8   4    2.52    0.11
   0   8   4    2.49    0.10
   0   8  -4    2.54    0.10
   1   8   4   -0.04    0.03
  -1   8  -4    0.01    0.02
  -1   8  -4   -0.01    0.02
  -1   8  -4    0.01    0.02
   1   8   4    0.03    0.02
  -1  -8  -4    0.02    0.02
  -1   8  -4    0.06    0.03
  -1  -8  -4    0.00    0.02
   2   8   4    0.18    0.03
  -2   8  -4    0.05    0.03
   2   8   4    0.15    0.03
  -2  -8  -4    0.26    0.05
   2   8   4    0.14    0.04
  -2   8  -4    0.12    0.03
  -2   8  -4    0.12    0.03
   2  -8   4    0.13    0.03
   3   8   4    2.42    0.10
  -3  -8  -4    2.34    0.12
  -3   8  -4    2.02    0.12
  -3  -8  -4    2.34    0.10
  -3   8  -4    2.27    0.09
  -3   8  -4    2.15    0.11
   3  -8   4    2.22    0.11
   3   8   4    2.10    0.12
  -4  -8  -4   10.47    0.30
  -4   8  -4   10.01    0.34
  -4   8  -4    9.42    0.31
  -4  -8  -4    9.71    0.34
   4  -8   4    9.30    0.32
  -5  -8  -4    0.12    0.05
  -5   8  -4    0.12    0.05
   5  -8   4    0.08    0.04
   5   8   4    0.14    0.04
  -5   8  -4    0.12    0.04
  -6   8  -4    0.03    0.04
  -6  -8  -4    0.07    0.04
   6  -8   4    0.05    0.04
  -6   8  -4    0.00    0.04
   6   8   4    0.00    0.04
   7  -8   4    1.34    0.10
   7   8   4    1.26    0.10
  -7  -8  -4    1.18    0.10
  -7   8  -4    1.27    0.11
  -7   8  -4    1.36    0.10
   8  -8   4    2.02    0.14
   8   8   4    1.96    0.13
  -8   8  -4    2.03    0.13
  -8  -8  -4    2.19    0.14
  -8   8  -4    1.94    0.14
  -9  -8  -4    0.32    0.07
   9  -8   4    0.32    0.07
  -9   8  -4    0.40    0.08
 -10   8  -4    0.15    0.06
  10  -8   4    0.09    0.06
 -10  -8  -4    0.17    0.06
  11  -9  -4    0.06    0.05
  10  -9  -4    0.62    0.09
 -10  -9   4    0.67    0.10
 -10   9   4    0.65    0.11
  10   9  -4    0.76    0.09
  -9   9   4    0.07    0.05
   9   9  -4    0.24    0.06
   9  -9  -4    0.14    0.05
  -9  -9   4    0.02    0.05
  -8  -9   4    0.61    0.09
  -8   9   4    0.61    0.09
   8  -9  -4    0.55    0.07
   8   9  -4    0.78    0.09
   8  -9  -4    0.62    0.08
  -7  -9   4    0.38    0.07
   7   9  -4    0.41    0.07
   7  -9  -4    0.49    0.07
   7  -9  -4    0.48    0.07
  -7   9   4    0.51    0.08
   6   9  -4    1.22    0.09
   6  -9  -4    1.33    0.09
  -6  -9   4    1.34    0.10
  -6   9   4    1.44    0.11
   6  -9  -4    1.38    0.10
   5   9  -4    3.03    0.13
   5  -9  -4    2.50    0.13
   5   9  -4    2.96    0.14
  -5  -9   4    2.86    0.15
  -5   9   4    2.88    0.15
   5  -9  -4    3.02    0.14
   4   9  -4    0.05    0.03
  -4   9   4    0.05    0.04
  -4   9   4    0.07    0.04
   4   9  -4    0.09    0.03
  -4  -9   4    0.13    0.04
   4  -9  -4    0.05    0.03
   4  -9  -4    0.15    0.04
   3  -9  -4   10.91    0.32
   3  -9  -4    9.11    0.34
  -3   9   4   10.70    0.34
   3   9  -4   11.16    0.32
   3   9  -4   10.79    0.34
  -3   9   4   10.79    0.33
  -3  -9   4   10.33    0.34
   2   9  -4    1.42    0.08
   2  -9  -4    1.39    0.07
  -2  -9   4    1.12    0.08
  -2  -9   4    1.49    0.08
  -2   9   4    1.18    0.08
  -2   9   4    1.25    0.08
   2  -9  -4    1.28    0.09
   2   9  -4    1.19    0.08
   1   9  -4   10.86    0.31
  -1   9   4    9.98    0.32
   1   9  -4   10.29    0.33
   1  -9  -4    9.89    0.34
   1   9  -4   10.60    0.33
  -1  -9   4   10.29    0.33
   1  -9  -4   10.57    0.30
  -1   9   4   10.51    0.33
   0   9  -4    3.41    0.15
   0   9   4    3.72    0.14
   0  -9  -4    3.70    0.12
   0  -9  -4    3.60    0.16
   0   9  -4    3.53    0.13
   0   9  -4    3.75    0.15
   0  -9   4    3.56    0.15
   0   9   4    3.63    0.15
  -1   9  -4    6.25    0.22
  -1   9  -4    6.33    0.21
   1   9   4    6.17    0.20
   1   9   4    5.97    0.22
   2  -9   4    1.76    0.09
  -2   9  -4    1.84    0.10
  -2  -9  -4    1.85    0.11
  -2   9  -4    1.80    0.10
  -2   9  -4    1.78    0.09
   2   9   4    1.86    0.09
  -3  -9  -4    0.17    0.04
  -3  -9  -4    0.17    0.03
   3  -9   4    0.13    0.04
  -3   9  -4    0.12    0.04
   3   9   4    0.16    0.05
  -3   9  -4    0.10    0.04
   4   9   4    1.45    0.10
  -4   9  -4    1.67    0.10
  -4  -9  -4    1.62    0.09
  -4   9  -4    1.65    0.11
  -4  -9  -4    1.40    0.10
   4  -9   4    1.80    0.10
  -5   9  -4    0.34    0.06
  -5   9  -4    0.28    0.06
   5   9   4    0.36    0.06
   5  -9   4    0.33    0.06
  -5  -9  -4    0.23    0.06
   6  -9   4    0.00    0.03
  -6   9  -4    0.00    0.03
  -6  -9  -4    0.01    0.04
   6   9   4    0.02    0.04
  -6   9  -4    0.05    0.04
  -7  -9  -4    0.31    0.06
   7  -9   4    0.17    0.06
   7   9   4    0.26    0.06
  -7   9  -4    0.27    0.06
  -7   9  -4    0.18    0.05
  -8   9  -4    0.14    0.06
   8   9   4    0.14    0.05
   8  -9   4    0.01    0.04
  -8   9  -4    0.12    0.05
  -8  -9  -4    0.14    0.05
  -9   9  -4    0.31    0.08
  -9  -9  -4    0.31    0.07
   9   9   4    0.42    0.07
   9  -9   4    0.36    0.08
 -10   9  -4    0.43    0.09
  10  -9   4    0.20    0.07
  10  10  -4    0.21    0.06
 -10  10   4    0.17    0.08
  10 -10  -4    0.14    0.06
 -10 -10   4    0.08    0.06
  -9 -10   4    0.73    0.10
   9  10  -4    0.61    0.08
  -9  10   4    0.64    0.10
   9 -10  -4    0.64    0.09
  -8 -10   4    0.04    0.05
   8 -10  -4    0.08    0.04
   8  10  -4    0.02    0.04
  -8  10   4    0.04    0.06
   8 -10  -4    0.09    0.04
   7  10  -4    2.29    0.14
   7 -10  -4    2.34    0.14
  -7 -10   4    2.26    0.14
   7 -10  -4    2.16    0.13
  -7  10   4    2.09    0.14
   6 -10  -4    0.01    0.03
   6 -10  -4    0.01    0.03
  -6 -10   4    0.02    0.03
  -6  10   4    0.07    0.05
   6  10  -4    0.00    0.03
   5  10  -4    3.88    0.17
   5 -10  -4    3.89    0.18
  -5 -10   4    3.84    0.18
   5 -10  -4    3.73    0.16
  -5  10   4    3.77    0.18
  -4 -10   4   17.14    0.52
   4 -10  -4   17.89    0.51
   4  10  -4   17.44    0.52
  -4  10   4   16.62    0.52
   4 -10  -4   17.56    0.54
  -3  10   4    1.56    0.10
   3 -10  -4    1.84    0.11
   3  10  -4    1.64    0.10
  -3 -10   4    1.54    0.10
   3 -10  -4    1.59    0.09
  -3  10   4    1.52    0.09
  -2  10   4    5.18    0.20
   2 -10  -4    5.28    0.21
  -2 -10   4    5.55    0.19
   2  10  -4    5.28    0.20
   2  10  -4    5.41    0.18
  -2  10   4    5.24    0.20
  -2 -10   4    5.31    0.20
   1  10  -4    2.33    0.12
   1  10  -4    2.35    0.10
  -1 -10   4    2.30    0.11
   1  10  -4    2.09    0.11
  -1  10   4    2.23    0.11
   1 -10  -4    2.52    0.13
  -1  10   4    2.27    0.12
   0  10  -4    0.49    0.06
   0  10  -4    0.51    0.06
   0  10   4    0.56    0.06
   0 -10   4    0.68    0.06
   0 -10  -4    0.59    0.07
   0  10   4    0.61    0.06
   0  10  -4    0.63    0.05
   1  10   4    3.25    0.13
  -1  10  -4    3.25    0.14
  -1 -10  -4    2.99    0.15
   1  10   4    3.11    0.15
  -1  10  -4    3.44    0.14
   1 -10   4    3.28    0.13
   1 -10   4    3.20    0.15
   2  10   4    1.22    0.09
  -2  10  -4    1.28    0.09
  -2  10  -4    1.22    0.08
  -2 -10  -4    1.22    0.09
   2  10   4    1.35    0.08
   2 -10   4    1.35    0.08
  -3 -10  -4    2.99    0.16
   3 -10   4    3.34    0.14
   3  10   4    3.31    0.16
  -3  10  -4    3.32    0.16
  -3  10  -4    3.30    0.15
  -3 -10  -4    3.17    0.13
  -4  10  -4    1.87    0.12
  -4  10  -4    1.58    0.10
   4  10   4    1.82    0.12
  -4 -10  -4    1.89    0.12
  -4 -10  -4    1.72    0.09
   4 -10   4    1.67    0.10
   5  10   4    2.06    0.13
  -5  10  -4    2.25    0.12
  -5  10  -4    1.97    0.13
  -5 -10  -4    1.99    0.13
   5 -10   4    2.11    0.12
  -6  10  -4    1.91    0.13
  -6 -10  -4    1.91    0.13
   6  10   4    1.85    0.13
  -6  10  -4    1.95    0.12
   6 -10   4    2.12    0.13
   7 -10   4    3.63    0.18
  -7  10  -4    3.72    0.18
  -7 -10  -4    3.80    0.19
  -7  10  -4    3.47    0.19
   7  10   4    3.62    0.18
   8 -10   4    0.03    0.04
  -8  10  -4    0.04    0.04
  -8  10  -4    0.07    0.05
   8  10   4    0.03    0.04
  -8 -10  -4    0.04    0.04
   9 -10   4    0.01    0.05
  -9 -10  -4   -0.03    0.04
   9  10   4    0.03    0.04
  -9  10  -4    0.01    0.04
  10 -10   4   -0.05    0.06
 -10  10  -4    0.00    0.05
  10  11  -4    0.12    0.06
 -10  11   4    0.07    0.06
  10 -11  -4    0.05    0.05
 -10 -11   4    0.10    0.06
  -9 -11   4    0.41    0.08
  -9  11   4    0.38    0.09
   9 -11  -4    0.25    0.06
   9  11  -4    0.37    0.08
  -8 -11   4    0.01    0.04
   8  11  -4    0.00    0.04
   8 -11  -4    0.02    0.04
  -8  11   4    0.06    0.06
   8 -11  -4    0.08    0.05
   7 -11  -4    0.26    0.06
  -7 -11   4    0.24    0.06
   7 -11  -4    0.27    0.06
   7  11  -4    0.20    0.05
  -7  11   4    0.28    0.07
   6 -11  -4    4.73    0.21
   6  11  -4    4.56    0.20
  -6  11   4    4.36    0.21
  -6 -11   4    4.60    0.21
   6 -11  -4    5.21    0.20
  -5 -11   4    0.66    0.08
  -5  11   4    0.70    0.08
   5 -11  -4    0.71    0.08
   5  11  -4    0.70    0.08
  -4  11   4    1.31    0.10
  -4 -11   4    1.31    0.10
   4  11  -4    1.15    0.09
   4 -11  -4    1.12    0.09
  -3  11   4    2.03    0.12
  -3 -11   4    2.23    0.13
  -3  11   4    2.45    0.12
   3  11  -4    2.15    0.12
   3 -11  -4    2.36    0.13
  -2 -11   4    3.55    0.15
  -2  11   4    3.55    0.16
  -2 -11   4    3.46    0.16
   2 -11  -4    3.53    0.17
   2  11  -4    3.62    0.16
  -2  11   4    3.57    0.15
   1 -11  -4    0.93    0.09
   1  11  -4    1.13    0.08
  -1 -11   4    1.16    0.08
  -1  11   4    0.95    0.08
  -1  11   4    1.23    0.08
   1  11  -4    0.99    0.08
   0 -11  -4    2.37    0.13
   0  11  -4    2.43    0.12
   0  11  -4    2.34    0.12
   0  11   4    2.25    0.11
   0 -11   4    2.43    0.12
   1  11   4    1.84    0.10
  -1  11  -4    1.76    0.10
   1 -11   4    1.80    0.09
   1 -11   4    1.52    0.10
   1  11   4    1.62    0.11
  -1 -11  -4    1.46    0.10
  -1  11  -4    1.48    0.10
  -2 -11  -4   13.89    0.47
   2 -11   4   13.79    0.47
   2 -11   4   14.88    0.43
   2  11   4   14.89    0.43
  -2  11  -4   14.66    0.45
   2  11   4   14.57    0.46
  -2  11  -4   15.13    0.43
   3 -11   4    1.04    0.08
  -3 -11  -4    0.85    0.09
   3  11   4    1.03    0.09
  -3  11  -4    0.98    0.08
  -3 -11  -4    0.96    0.07
  -4  11  -4    0.17    0.05
   4 -11   4    0.22    0.05
   4  11   4    0.19    0.05
  -4 -11  -4    0.15    0.05
  -4  11  -4    0.22    0.06
  -5 -11  -4    1.45    0.11
   5 -11   4    1.59    0.11
   5  11   4    1.69    0.12
  -5  11  -4    1.63    0.11
  -5  11  -4    1.76    0.12
   6  11   4    0.08    0.04
  -6  11  -4    0.05    0.04
   6 -11   4    0.07    0.04
  -6  11  -4    0.11    0.05
  -6 -11  -4    0.07    0.04
  -7  11  -4    0.46    0.08
  -7  11  -4    0.42    0.08
   7 -11   4    0.44    0.08
  -7 -11  -4    0.55    0.08
   7  11   4    0.46    0.08
  -8  11  -4    0.63    0.09
  -8 -11  -4    0.57    0.09
  -8  11  -4    0.61    0.10
   8  11   4    0.56    0.08
   8 -11   4    0.54    0.09
  -9 -11  -4    1.38    0.12
  -9  11  -4    1.11    0.13
   9  11   4    1.21    0.12
   9 -11   4    1.15    0.12
  10  12  -4   -0.01    0.05
  -9  12   4    0.07    0.06
   9  12  -4    0.00    0.04
  -9 -12   4   -0.10    0.03
   8 -12  -4    0.06    0.04
   8  12  -4    0.02    0.04
  -8 -12   4    0.03    0.05
  -8  12   4   -0.01    0.05
   7 -12  -4    0.09    0.05
  -7 -12   4    0.17    0.06
   7  12  -4    0.15    0.05
  -7  12   4    0.14    0.06
  -6 -12   4    0.61    0.08
  -6  12   4    0.58    0.08
   6  12  -4    0.45    0.07
   6 -12  -4    0.53    0.08
  -5  12   4    0.48    0.07
  -5 -12   4    0.43    0.07
   5 -12  -4    0.42    0.07
   5  12  -4    0.58    0.08
   4 -12  -4    2.40    0.14
   4  12  -4    2.08    0.13
  -4 -12   4    2.32    0.14
  -4  12   4    2.23    0.13
  -3 -12   4    5.29    0.22
  -3  12   4    5.06    0.21
   3  12  -4    5.08    0.21
  -3  12   4    5.30    0.20
   3 -12  -4    5.41    0.23
  -2  12   4    1.01    0.08
   2  12  -4    0.97    0.09
   2 -12  -4    0.90    0.09
  -2 -12   4    0.98    0.07
  -2  12   4    0.85    0.08
  -2 -12   4    0.72    0.08
  -1  12   4    3.53    0.16
  -1  12   4    3.55    0.16
  -1 -12   4    3.67    0.16
   1  12  -4    3.81    0.16
   1  12  -4    3.59    0.17
   1 -12  -4    3.76    0.17
   0 -12   4    4.97    0.20
   0  12  -4    4.83    0.19
   0  12   4    4.86    0.19
   0 -12  -4    4.97    0.21
   0  12   4    5.06    0.20
   0  12  -4    4.94    0.20
   1  12   4    1.81    0.12
   1  12   4    1.51    0.10
  -1  12  -4    1.68    0.10
   1 -12   4    1.66    0.11
  -1 -12  -4    1.69    0.11
  -1  12  -4    1.77    0.11
   2 -12   4    5.68    0.23
  -2  12  -4    5.23    0.21
   2  12   4    4.81    0.20
  -2 -12  -4    5.64    0.23
   2  12   4    5.27    0.22
  -3 -12  -4    0.08    0.03
  -3 -12  -4    0.05    0.04
   3 -12   4    0.15    0.05
  -3  12  -4    0.03    0.04
   3  12   4    0.09    0.04
  -4  12  -4    0.01    0.03
  -4 -12  -4    0.09    0.04
   4 -12   4    0.06    0.04
   4  12   4    0.04    0.04
   4 -12   4    0.00    0.03
   5  12   4    0.15    0.05
  -5 -12  -4    0.11    0.04
  -5  12  -4    0.16    0.05
  -5  12  -4    0.07    0.05
   5 -12   4    0.10    0.04
  -6  12  -4    0.17    0.05
  -6  12  -4    0.35    0.08
   6 -12   4    0.23    0.06
  -6 -12  -4    0.29    0.06
   6  12   4    0.27    0.06
  -7 -12  -4    0.64    0.09
   7 -12   4    0.76    0.09
  -7  12  -4    0.71    0.09
   7  12   4    0.83    0.10
  -7  12  -4    0.72    0.10
   8 -12   4    0.33    0.08
  -8  12  -4    0.13    0.07
  -8 -12  -4    0.39    0.08
  -8  12  -4    0.22    0.07
   8  12   4    0.34    0.07
  -9  12  -4    0.68    0.11
   9  12   4    0.62    0.09
   9 -12   4    0.74    0.10
  -9 -13   4    0.03    0.05
  -9  13   4    0.06    0.06
   9  13  -4    0.08    0.06
   8 -13  -4    0.85    0.10
  -8  13   4    0.71    0.10
  -8 -13   4    0.76    0.10
   8  13  -4    0.91    0.11
   7  13  -4    0.10    0.05
  -7 -13   4    0.16    0.06
   7 -13  -4    0.16    0.05
  -7  13   4    0.09    0.06
  -6  13   4    0.04    0.05
   6 -13  -4    0.03    0.04
  -6 -13   4    0.01    0.04
   6  13  -4    0.07    0.04
  -5 -13   4    0.04    0.04
   5  13  -4    0.01    0.04
   5 -13  -4    0.03    0.04
  -5  13   4   -0.01    0.04
   4  13  -4    0.09    0.04
  -4 -13   4    0.12    0.05
  -4  13   4    0.10    0.05
   4 -13  -4    0.11    0.05
   3 -13  -4    1.80    0.12
  -3 -13   4    1.60    0.11
   3  13  -4    1.52    0.11
  -3  13   4    1.51    0.11
  -2  13   4    6.46    0.23
   2  13  -4    6.39    0.24
   2 -13  -4    6.02    0.25
  -2  13   4    6.29    0.24
  -2 -13   4    5.54    0.24
  -2 -13   4    5.55    0.22
   1  13  -4    1.87    0.12
  -1  13   4    1.93    0.12
   1 -13  -4    1.86    0.12
  -1  13   4    2.00    0.12
   1  13  -4    1.90    0.11
  -1 -13   4    1.88    0.11
   0  13   4    3.26    0.15
   0 -13   4    3.58    0.16
   0  13   4    3.37    0.16
   0 -13  -4    3.59    0.17
   0  13  -4    3.47    0.16
   0  13  -4    3.05    0.16
  -1  13  -4    1.60    0.10
   1  13   4    1.40    0.10
   1 -13   4    1.39    0.10
   1  13   4    1.37    0.09
  -1  13  -4    1.31    0.10
  -1 -13  -4    1.32    0.10
  -2  13  -4    0.07    0.04
   2 -13   4    0.02    0.03
   2  13   4    0.04    0.04
  -2 -13  -4    0.01    0.03
   2  13   4    0.03    0.04
  -3  13  -4    0.73    0.08
  -3 -13  -4    0.81    0.07
   3  13   4    0.84    0.09
  -3 -13  -4    0.97    0.10
   3 -13   4    0.95    0.10
  -4 -13  -4    1.40    0.11
   4  13   4    1.58    0.11
   4 -13   4    1.49    0.12
  -4  13  -4    1.52    0.11
  -5  13  -4    0.49    0.07
  -5 -13  -4    0.39    0.07
   5 -13   4    0.50    0.08
   5  13   4    0.38    0.07
   6 -13   4    0.49    0.08
  -6 -13  -4    0.72    0.09
  -6  13  -4    0.49    0.08
   6  13   4    0.40    0.08
  -7  13  -4    0.14    0.06
  -7 -13  -4    0.06    0.05
   7  13   4    0.13    0.05
   8  13   4    0.13    0.06
  -8 -13  -4    0.17    0.06
  -8  13  -4    0.26    0.06
  -8  14   4    0.21    0.08
  -8 -14   4    0.31    0.08
   8 -14  -4    0.39    0.08
   8  14  -4    0.23    0.07
   7 -14  -4    1.15    0.12
  -7 -14   4    1.27    0.12
  -7  14   4    1.34    0.13
   7  14  -4    1.25    0.12
  -6 -14   4    0.04    0.04
   6  14  -4    0.03    0.04
  -6  14   4    0.09    0.05
   6 -14  -4    0.06    0.04
   5  14  -4    1.00    0.10
  -5 -14   4    0.94    0.10
   5 -14  -4    0.89    0.10
  -5  14   4    0.84    0.09
   4  14  -4    1.05    0.10
  -4 -14   4    1.07    0.10
  -4  14   4    1.07    0.10
   4 -14  -4    1.11    0.11
   3  14  -4    0.01    0.04
   3 -14  -4    0.03    0.04
  -3  14   4    0.05    0.04
  -3 -14   4   -0.01    0.03
  -2  14   4    0.03    0.04
  -2 -14   4    0.10    0.04
   2 -14  -4    0.05    0.04
   2  14  -4    0.08    0.04
  -2  14   4    0.13    0.05
  -1  14   4    0.30    0.06
   1  14  -4    0.26    0.06
  -1 -14   4    0.21    0.05
   1 -14  -4    0.23    0.06
   1  14  -4    0.25    0.06
  -1  14   4    0.20    0.05
   0 -14   4    0.43    0.06
   0  14   4    0.56    0.07
   0 -14  -4    0.56    0.08
   0  14  -4    0.48    0.07
   0  14  -4    0.56    0.07
   0  14   4    0.51    0.07
   1 -14   4    0.01    0.03
  -1  14  -4    0.04    0.04
   1  14   4    0.02    0.03
   1  14   4   -0.01    0.04
  -1  14  -4    0.04    0.04
  -1 -14  -4    0.11    0.04
   2  14   4    0.26    0.06
   2 -14   4    0.30    0.06
  -2 -14  -4    0.25    0.06
  -2  14  -4    0.29    0.06
   2  14   4    0.31    0.06
  -3 -14  -4    1.06    0.10
   3 -14   4    0.94    0.10
  -3  14  -4    0.86    0.09
   3  14   4    0.98    0.10
   4  14   4    0.85    0.09
  -4 -14  -4    0.82    0.10
  -4  14  -4    0.84    0.09
   4 -14   4    0.81    0.10
   5  14   4    1.36    0.12
  -5 -14  -4    1.77    0.13
   5 -14   4    1.20    0.12
  -5  14  -4    1.42    0.11
   6 -14   4    0.32    0.07
  -6 -14  -4    0.27    0.07
  -6  14  -4    0.36    0.07
   6  14   4    0.30    0.07
  -7 -14  -4    2.08    0.15
   7  14   4    1.99    0.14
  -7  14  -4    1.90    0.14
   7 -14   4    1.87    0.15
  -8 -14  -4    0.06    0.05
   8  14   4    0.05    0.05
  -8  14  -4    0.06    0.05
   8 -15  -4    0.04    0.04
   7 -15  -4    0.04    0.05
  -7 -15   4   -0.04    0.04
  -7  15   4    0.06    0.06
   7  15  -4    0.00    0.04
  -6 -15   4    0.00    0.04
   6  15  -4    0.03    0.04
  -6  15   4    0.09    0.06
   6 -15  -4    0.07    0.05
   5  15  -4    0.89    0.10
  -5  15   4    1.24    0.11
  -5 -15   4    0.75    0.09
   5 -15  -4    1.08    0.11
  -4 -15   4    0.03    0.04
   4 -15  -4    0.02    0.04
   4  15  -4   -0.01    0.04
  -4  15   4   -0.04    0.04
  -3 -15   4    0.19    0.06
  -3  15   4    0.20    0.06
   3 -15  -4    0.12    0.05
   3  15  -4    0.18    0.06
   2  15  -4    0.93    0.09
  -2  15   4    1.06    0.09
  -2 -15   4    0.86    0.09
  -2  15   4    0.83    0.09
   2 -15  -4    0.86    0.10
  -1 -15   4    0.46    0.07
   1  15  -4    0.41    0.07
  -1  15   4    0.48    0.07
  -1  15   4    0.49    0.07
   1 -15  -4    0.44    0.08
   1  15  -4    0.35    0.07
   0 -15  -4    3.30    0.18
   0  15   4    3.71    0.17
   0 -15   4    3.57    0.18
   0  15   4    3.61    0.17
   0  15  -4    3.62    0.18
   0  15  -4    3.97    0.17
   1  15   4    0.28    0.06
   1 -15   4    0.35    0.06
  -1 -15  -4    0.30    0.06
   1  15   4    0.30    0.06
  -1  15  -4    0.43    0.07
  -2  15  -4    0.06    0.04
   2 -15   4    0.11    0.05
   2  15   4    0.13    0.05
  -2 -15  -4    0.12    0.05
   2  15   4    0.09    0.05
   3  15   4    0.58    0.08
  -3  15  -4    0.44    0.07
   3 -15   4    0.57    0.08
  -3 -15  -4    0.61    0.09
   4 -15   4    0.51    0.09
  -4  15  -4    0.58    0.08
  -4 -15  -4    0.64    0.09
   4  15   4    0.61    0.09
   5 -15   4    1.06    0.11
  -5  15  -4    1.01    0.10
  -5 -15  -4    1.08    0.12
   5  15   4    1.03    0.11
  -6  15  -4    0.65    0.09
   6  15   4    0.59    0.09
   6 -15   4    0.52    0.09
  -6 -15  -4    0.50    0.09
  -7  15  -4    0.63    0.09
   7 -15   4    0.61    0.10
  -7 -15  -4    0.73    0.10
   7  15   4    0.73    0.10
  -7  16   4    0.41    0.09
   7 -16  -4    0.46    0.09
  -7 -16   4    0.55    0.09
   7  16  -4    0.49    0.09
   6 -16  -4    0.72    0.10
   6  16  -4    0.72    0.10
  -6 -16   4    0.74    0.10
  -6  16   4    0.70    0.10
  -5 -16   4    0.00    0.04
  -5  16   4    0.28    0.06
   5  16  -4    0.16    0.06
   5 -16  -4    0.17    0.06
   4  16  -4    0.01    0.04
  -4  16   4    0.05    0.04
   4 -16  -4    0.07    0.04
  -4 -16   4   -0.06    0.04
   3  16  -4    0.02    0.04
  -3 -16   4   -0.02    0.04
  -3  16   4    0.02    0.04
   3 -16  -4    0.04    0.04
   2  16  -4    0.03    0.04
  -2  16   4    0.15    0.05
   2 -16  -4    0.14    0.05
  -2 -16   4    0.07    0.04
  -1  16   4    0.22    0.06
   1 -16  -4    0.31    0.07
  -1  16   4    0.29    0.06
   1  16  -4    0.25    0.06
   1  16  -4    0.26    0.07
  -1 -16   4    0.23    0.06
   0 -16  -4    3.54    0.20
   0  16   4    4.01    0.19
   0 -16   4    3.90    0.19
   0  16   4    3.85    0.18
   0  16  -4    4.14    0.19
   0  16  -4    3.63    0.19
  -1  16  -4    0.56    0.08
   1 -16   4    0.70    0.09
   1  16   4    0.74    0.08
   1  16   4    0.67    0.09
  -1 -16  -4    0.77    0.10
   2  16   4    2.12    0.14
  -2  16  -4    2.00    0.14
   2 -16   4    1.81    0.13
   2  16   4    2.21    0.13
  -2 -16  -4    2.10    0.14
   3  16   4    0.41    0.08
  -3  16  -4    0.52    0.08
  -3 -16  -4    0.45    0.08
   3 -16   4    0.45    0.08
  -4 -16  -4    0.44    0.08
   4 -16   4    0.25    0.07
  -4  16  -4    0.36    0.07
   4  16   4    0.46    0.08
  -5 -16  -4    0.00    0.04
   5  16   4    0.04    0.05
   5 -16   4    0.04    0.05
  -5  16  -4    0.04    0.05
   6  16   4    0.07    0.06
  -6 -16  -4    0.01    0.04
   6 -16   4    0.05    0.05
  -6  16  -4   -0.04    0.04
  -7 -16  -4    0.24    0.07
  -7  16  -4    0.13    0.06
   6  17  -4    0.04    0.05
   6 -17  -4   -0.08    0.04
  -6 -17   4    0.08    0.05
  -6  17   4    0.00    0.05
   5  17  -4    0.83    0.11
  -5 -17   4    0.80    0.10
   5 -17  -4    0.79    0.11
  -5  17   4    0.69    0.10
  -4 -17   4    0.16    0.06
   4  17  -4    0.16    0.06
   4 -17  -4    0.16    0.06
  -4  17   4    0.11    0.06
   3 -17  -4    0.06    0.04
   3  17  -4    0.08    0.04
  -3  17   4    0.01    0.05
  -3 -17   4    0.03    0.04
   2 -17  -4    0.11    0.05
  -2  17   4    0.13    0.05
   2  17  -4    0.08    0.05
  -2 -17   4    0.14    0.05
  -1  17   4   -0.03    0.04
  -1  17   4    0.14    0.05
   1 -17  -4    0.04    0.04
   1  17  -4    0.05    0.04
   1  17  -4   -0.03    0.04
   0  17  -4    0.06    0.05
   0 -17   4    0.03    0.04
   0  17   4    0.04    0.04
   0 -17  -4   -0.03    0.04
   0  17   4   -0.08    0.04
   0  17  -4   -0.01    0.04
  -1 -17  -4    0.56    0.09
   1  17   4    0.47    0.08
   1 -17   4    0.38    0.07
  -1  17  -4    0.41    0.08
   1  17   4    0.39    0.07
  -2 -17  -4    0.07    0.05
   2  17   4    0.08    0.05
  -2  17  -4    0.07    0.05
   2 -17   4    0.06    0.04
  -3  17  -4    0.41    0.08
  -3 -17  -4    0.30    0.07
   3 -17   4    0.36    0.07
   3  17   4    0.29    0.07
  -4 -17  -4    0.76    0.10
   4  17   4    0.83    0.10
   4 -17   4    0.63    0.10
  -4  17  -4    0.69    0.09
   5 -17   4    1.83    0.15
   5  17   4    1.67    0.14
  -5 -17  -4    1.69    0.14
  -5  17  -4    1.49    0.14
  -6  17  -4    0.17    0.07
  -6 -17  -4    0.29    0.08
  -5  18   4    0.05    0.05
   5  18  -4    0.00    0.05
   5 -18  -4    0.03    0.05
  -4  18   4    1.12    0.12
   4  18  -4    0.90    0.11
  -4 -18   4    0.72    0.10
   4 -18  -4    0.90    0.12
  -3 -18   4    0.05    0.04
   3 -18  -4    0.15    0.06
   3  18  -4    0.16    0.05
  -3  18   4    0.20    0.06
   2  18  -4    1.52    0.12
   2 -18  -4    1.39    0.12
  -2 -18   4    1.41    0.13
  -2  18   4    1.45    0.12
   1  18  -4    0.81    0.09
  -1  18   4    0.81    0.10
   1 -18  -4    0.81    0.11
   0  18  -4    0.01    0.04
   0 -18  -4    0.01    0.04
   0  18   4    0.04    0.04
   0 -18   4    0.04    0.04
   0  18   4   -0.06    0.04
   1 -18   4    0.14    0.05
   1  18   4    0.09    0.05
   1  18   4    0.07    0.05
  -1 -18  -4    0.19    0.06
  -1  18  -4    0.23    0.07
  -2  18  -4    0.62    0.09
   2  18   4    0.63    0.09
   2 -18   4    0.60    0.09
  -2 -18  -4    0.59    0.10
   3 -18   4    0.05    0.04
  -3 -18  -4    0.15    0.06
   3  18   4    0.01    0.04
  -3  18  -4    0.09    0.06
   4  18   4    0.35    0.08
  -4 -18  -4    0.33    0.08
   4 -18   4    0.22    0.07
  -4  18  -4    0.16    0.06
  -5 -18  -4    0.04    0.05
  -4  19   4    0.23    0.08
   3 -19  -4    0.08    0.06
   3  19  -4    0.12    0.06
  -3 -19   4    0.18    0.07
  -3  19   4    0.22    0.07
   2 -19  -4    0.08    0.05
   2  19  -4    0.09    0.05
  -2 -19   4    0.07    0.05
  -2  19   4    0.13    0.06
   1 -19  -4    0.10    0.05
  -1  19   4    0.09    0.06
   1  19  -4    0.24    0.07
   0  19   4    0.14    0.05
   0  19  -4   -0.02    0.05
   0  19   4    0.08    0.05
   0 -19  -4    0.09    0.05
  -1  19  -4    0.06    0.06
  -1 -19  -4    0.01    0.05
   1 -19   4    0.11    0.05
   1  19   4    0.05    0.05
  -2  19  -4    0.41    0.09
   2 -19   4    0.55    0.09
   2  19   4    0.48    0.09
  -2 -19  -4    0.50    0.09
   3  19   4    0.05    0.05
   3 -19   4    0.08    0.05
  -3  19  -4    0.01    0.05
  -3 -19  -4    0.10    0.05
  -1  20   4    0.70    0.10
   0  20   4    0.08    0.06
   1  20   4    0.03    0.05
   1 -20   4   -0.06    0.04
  11   0  -5    0.51    0.09
 -11   0   5    0.44    0.09
 -10   0   5    0.02    0.05
  10   0  -5    0.01    0.04
  -9   0   5    1.22    0.11
   9   0  -5    1.16    0.10
  -8   0   5   -0.08    0.04
   8   0  -5   -0.01    0.03
   7   0  -5    4.64    0.20
   7   0  -5    5.11    0.19
  -7   0   5    4.90    0.21
   6   0  -5   -0.08    0.02
  -6   0   5   -0.03    0.04
   6   0  -5   -0.02    0.03
   5   0  -5    3.79    0.16
  -5   0   5    4.28    0.17
  -4   0   5    0.00    0.02
   4   0  -5    0.00    0.02
   4   0  -5    0.00    0.01
  -4   0   5   -0.01    0.03
  -3   0   5    0.30    0.04
  -3   0   5    0.21    0.04
   3   0  -5    0.22    0.04
   3   0  -5    0.28    0.03
   2   0  -5   -0.01    0.01
   2   0  -5    0.00    0.02
  -2   0   5   -0.02    0.02
  -2   0   5    0.02    0.02
   1   0  -5    1.04    0.06
  -1   0   5    0.92    0.06
   1   0  -5    1.06    0.05
  -1   0   5    1.15    0.05
   0   0   5    0.03    0.02
   0   0  -5    0.01    0.02
   0   0   5    0.03    0.01
   0   0  -5    0.03    0.02
   1   0   5    0.03    0.03
  -1   0  -5    0.01    0.02
  -1   0  -5    0.03    0.02
   2   0   5    0.00    0.03
  -2   0  -5   -0.01    0.02
  -2   0  -5   -0.02    0.02
   3   0   5    5.53    0.19
  -3   0  -5    5.89    0.16
  -3   0  -5    5.54    0.20
  -3   0  -5    5.37    0.20
   4   0   5   -0.01    0.02
   4   0   5    0.01    0.03
  -4   0  -5    0.02    0.02
   5   0   5    0.50    0.06
   5   0   5    0.63    0.06
  -5   0  -5    0.45    0.06
   6   0   5    0.03    0.04
   6   0   5   -0.01    0.03
  -6   0  -5   -0.01    0.03
  -7   0  -5    2.02    0.13
   7   0   5    2.07    0.13
  -8   0  -5    0.04    0.04
   8   0   5   -0.01    0.04
   9   0   5    5.00    0.23
  -9   0  -5    4.56    0.23
 -10   0  -5    0.00    0.04
  10   0   5    0.01    0.05
  11   0   5    0.15    0.07
 -11   0  -5    0.04    0.05
 -11   1   5    0.35    0.09
 -11  -1   5    0.25    0.08
  11  -1  -5    0.18    0.06
  11   1  -5    0.28    0.07
 -10  -1   5    3.99    0.22
  10   1  -5    4.48    0.21
 -10   1   5    4.04    0.21
  10  -1  -5    4.18    0.21
  -9  -1   5    1.42    0.12
   9  -1  -5    1.28    0.11
   9   1  -5    1.53    0.11
  -9   1   5    1.33    0.12
  -8  -1   5    6.34    0.26
   8  -1  -5    6.21    0.25
  -8   1   5    6.13    0.25
   8   1  -5    6.37    0.23
   8   1  -5    6.35    0.25
   7  -1  -5    0.06    0.04
  -7   1   5    0.17    0.04
  -7   1   5    0.13    0.06
   7   1  -5    0.06    0.04
   7   1  -5    0.09    0.04
  -7  -1   5    0.15    0.06
  -6   1   5    3.45    0.16
   6   1  -5    3.36    0.14
   6  -1  -5    3.24    0.15
  -6   1   5    3.49    0.14
   6   1  -5    3.49    0.16
  -6  -1   5    3.31    0.16
  -5   1   5    7.91    0.27
  -5  -1   5    7.75    0.26
   5   1  -5    7.58    0.26
   5   1  -5    7.88    0.25
  -5   1   5    7.58    0.25
   5  -1  -5    7.33    0.26
  -4  -1   5    1.95    0.10
  -4   1   5    2.08    0.10
   4   1  -5    2.02    0.10
  -4   1   5    1.91    0.10
   4  -1  -5    1.91    0.07
   4   1  -5    1.85    0.09
   4  -1  -5    1.98    0.10
   3  -1  -5    5.52    0.17
  -3   1   5    5.55    0.19
   3   1  -5    5.52    0.19
  -3  -1   5    5.61    0.19
   3   1  -5    5.53    0.19
  -3   1   5    5.76    0.19
   3  -1  -5    5.61    0.20
   3   1  -5    5.75    0.16
  -2   1   5   44.67    1.15
  -2   1   5   42.94    1.16
  -2  -1   5   44.30    1.17
   2   1  -5   45.01    1.20
   2  -1  -5   43.79    1.18
  -2  -1   5   44.59    1.15
   2  -1  -5   44.72    1.20
   2   1  -5   44.38    1.19
  -1   1   5    0.06    0.02
   1  -1  -5    0.02    0.02
  -1   1   5    0.04    0.02
  -1  -1   5    0.04    0.03
   1   1  -5    0.04    0.02
   1  -1  -5    0.06    0.02
  -1  -1   5    0.07    0.02
   1   1  -5    0.04    0.02
   0   1   5    0.02    0.01
   0   1  -5    0.00    0.01
   0   1  -5    0.00    0.02
   0  -1   5    0.00    0.02
   0   1   5    0.00    0.02
   0  -1   5   -0.01    0.01
   0  -1  -5    0.01    0.02
   0  -1  -5    0.01    0.02
   1   1   5   82.25    2.18
  -1   1  -5   84.53    2.29
  -1  -1  -5   85.55    2.22
  -1  -1  -5   84.61    2.29
   1  -1   5   83.35    2.18
  -1   1  -5   85.23    2.22
   1  -1   5   86.82    2.14
   2  -1   5   48.75    1.28
  -2   1  -5   49.09    1.35
  -2   1  -5   49.96    1.24
  -2  -1  -5   48.46    1.30
  -2  -1  -5   48.64    1.35
   2   1   5   48.53    1.29
  -2   1  -5   48.61    1.31
  -3   1  -5    5.64    0.16
   3   1   5    5.07    0.19
  -3  -1  -5    5.18    0.20
  -3  -1  -5    5.55    0.20
  -3   1  -5    5.41    0.20
   3  -1   5    5.45    0.19
  -4   1  -5    0.03    0.03
   4   1   5    0.02    0.03
   4  -1   5   -0.01    0.03
  -4   1  -5    0.06    0.02
   4  -1   5    0.02    0.03
  -4  -1  -5    0.00    0.03
   4   1   5    0.01    0.02
   5   1   5    0.81    0.07
   5   1   5    0.65    0.07
  -5   1  -5    0.69    0.07
  -5  -1  -5    0.81    0.08
   5  -1   5    0.67    0.07
   5  -1   5    0.67    0.06
  -6   1  -5    6.73    0.27
   6   1   5    7.33    0.24
   6  -1   5    7.13    0.26
   6   1   5    7.41    0.27
   7  -1   5    0.27    0.06
  -7   1  -5    0.30    0.06
   7   1   5    0.31    0.06
  -7  -1  -5    0.30    0.06
  -8  -1  -5    2.98    0.17
  -8   1  -5    3.45    0.18
   8   1   5    3.13    0.17
   8  -1   5    3.24    0.17
  -9   1  -5    0.05    0.04
   9   1   5    0.06    0.05
  -9  -1  -5    0.05    0.04
   9  -1   5    0.03    0.04
  10  -1   5    0.47    0.09
 -10  -1  -5    0.55    0.09
 -10   1  -5    0.56    0.09
  10   1   5    0.64    0.09
  11   1   5    0.00    0.05
 -11  -1  -5    0.00    0.05
 -11   1  -5    0.05    0.05
  11  -1   5    0.04    0.06
 -11  -2   5    0.25    0.08
 -11   2   5    0.35    0.09
  11  -2  -5    0.28    0.07
  11   2  -5    0.30    0.07
  10  -2  -5    0.07    0.05
  10   2  -5    0.07    0.04
 -10   2   5    0.02    0.06
 -10  -2   5    0.03    0.06
  -9  -2   5    0.89    0.10
   9  -2  -5    1.00    0.10
  -9   2   5    0.82    0.10
   9   2  -5    1.05    0.10
  -8   2   5    1.74    0.13
  -8  -2   5    2.04    0.14
   8  -2  -5    2.13    0.13
   8   2  -5    2.02    0.12
   8   2  -5    2.18    0.12
   7   2  -5    0.10    0.04
  -7   2   5    0.04    0.03
   7  -2  -5    0.03    0.04
  -7  -2   5    0.08    0.05
  -7   2   5    0.09    0.06
   7   2  -5    0.06    0.04
   6  -2  -5   12.02    0.39
   6   2  -5   12.56    0.39
  -6   2   5   12.63    0.37
  -6   2   5   12.34    0.40
  -6  -2   5   12.64    0.40
   6   2  -5   12.38    0.38
   5  -2  -5    0.08    0.03
  -5  -2   5    0.05    0.03
   5   2  -5    0.07    0.03
  -5   2   5    0.08    0.03
   5   2  -5    0.01    0.03
  -5   2   5    0.08    0.04
   4   2  -5   69.44    1.85
  -4  -2   5   69.63    1.81
   4  -2  -5   71.35    1.88
   4  -2  -5   68.08    1.85
   4   2  -5   68.89    1.81
  -4   2   5   69.15    1.81
  -4   2   5   72.00    1.81
   3  -2  -5    8.22    0.25
   3  -2  -5    8.10    0.26
   3   2  -5    8.35    0.26
   3   2  -5    8.03    0.26
  -3   2   5    8.05    0.25
  -3   2   5    8.16    0.26
  -3  -2   5    8.32    0.26
  -2  -2   5    8.81    0.26
   2   2  -5    8.90    0.28
   2   2  -5    9.19    0.25
   2   2  -5    8.76    0.27
   2  -2  -5    8.48    0.27
  -2   2   5    9.02    0.26
  -2   2   5    8.88    0.28
   2  -2  -5    8.97    0.27
   1  -2  -5   71.38    1.86
   1  -2  -5   71.19    1.92
   1   2  -5   71.93    1.91
  -1   2   5   71.62    1.81
  -1   2   5   71.14    1.84
  -1  -2   5   70.14    1.84
  -1  -2   5   69.99    1.81
   1   2  -5   70.06    1.86
   0   2   5    3.05    0.13
   0   2  -5    3.16    0.12
   0  -2   5    2.97    0.12
   0   2  -5    3.15    0.12
   0  -2  -5    3.20    0.12
   0  -2   5    3.31    0.10
   0  -2  -5    3.17    0.12
   0   2   5    3.28    0.10
   1   2   5    2.15    0.10
  -1  -2  -5    2.16    0.10
  -1   2  -5    2.12    0.10
  -1  -2  -5    2.25    0.10
   1  -2   5    2.33    0.08
  -1   2  -5    2.30    0.10
   1  -2   5    2.32    0.10
  -2   2  -5    8.35    0.27
  -2  -2  -5    8.14    0.27
   2   2   5    8.33    0.27
   2  -2   5    8.14    0.25
  -2   2  -5    8.73    0.23
  -2   2  -5    7.84    0.27
  -2  -2  -5    8.44    0.26
  -3   2  -5   17.80    0.45
  -3   2  -5   16.45    0.51
   3  -2   5   17.32    0.48
  -3  -2  -5   16.75    0.51
  -3  -2  -5   16.26    0.49
   3   2   5   16.95    0.49
  -4   2  -5   21.69    0.56
   4  -2   5   21.56    0.57
   4   2   5   20.78    0.59
  -4   2  -5   19.76    0.62
   4   2   5   20.66    0.58
  -4  -2  -5   19.56    0.62
   5   2   5    0.37    0.05
   5  -2   5    0.35    0.05
   5  -2   5    0.35    0.06
  -5   2  -5    0.35    0.06
   5   2   5    0.34    0.05
  -5  -2  -5    0.37    0.06
   6  -2   5    0.28    0.06
   6   2   5    0.36    0.06
  -6   2  -5    0.47    0.07
  -6  -2  -5    0.32    0.06
   6   2   5    0.32    0.05
  -7   2  -5    2.95    0.16
  -7  -2  -5    2.91    0.16
   7   2   5    3.08    0.16
   7  -2   5    3.06    0.16
   8   2   5    0.03    0.04
  -8  -2  -5    0.04    0.04
   8  -2   5    0.04    0.04
  -8   2  -5    0.00    0.04
   9  -2   5    0.14    0.06
  -9   2  -5    0.13    0.06
   9   2   5    0.18    0.06
  -9  -2  -5    0.25    0.06
  10  -2   5    0.09    0.06
  10   2   5    0.09    0.06
 -10  -2  -5    0.08    0.05
 -10   2  -5    0.04    0.04
  11  -2   5    0.26    0.08
 -11  -2  -5    0.49    0.09
 -11   2  -5    0.38    0.09
  11   2   5    0.47    0.09
  11   3  -5    0.02    0.04
  11  -3  -5    0.11    0.06
 -11  -3   5    0.08    0.07
 -11   3   5    0.07    0.06
  10  -3  -5    0.89    0.10
 -10   3   5    0.94    0.11
  10   3  -5    0.97    0.10
 -10  -3   5    0.68    0.10
  -9  -3   5    1.24    0.12
   9  -3  -5    1.09    0.10
   9   3  -5    1.18    0.10
  -9   3   5    1.13    0.11
  -8  -3   5    0.14    0.05
   8  -3  -5    0.08    0.04
   8   3  -5    0.20    0.05
   8   3  -5    0.14    0.04
  -8   3   5    0.14    0.06
  -7  -3   5    2.00    0.13
   7  -3  -5    1.93    0.12
  -7   3   5    2.19    0.14
   7   3  -5    2.26    0.12
   7   3  -5    1.98    0.12
   6  -3  -5    2.86    0.14
   6   3  -5    2.32    0.13
  -6  -3   5    2.86    0.14
  -6   3   5    3.11    0.13
   6   3  -5    2.89    0.14
  -6   3   5    2.93    0.15
   5  -3  -5    1.44    0.09
  -5  -3   5    1.71    0.10
  -5   3   5    1.51    0.09
  -5   3   5    1.65    0.10
   5  -3  -5    1.64    0.08
   5   3  -5    1.54    0.09
   5   3  -5    1.43    0.09
   4   3  -5    1.62    0.09
  -4  -3   5    1.80    0.09
  -4   3   5    1.78    0.10
   4  -3  -5    1.83    0.08
   4  -3  -5    1.73    0.09
  -4   3   5    1.86    0.09
   4   3  -5    1.59    0.09
   3   3  -5    4.27    0.16
   3  -3  -5    4.40    0.15
  -3   3   5    4.44    0.16
  -3   3   5    4.41    0.16
  -3  -3   5    4.41    0.16
   3  -3  -5    4.11    0.16
   3   3  -5    4.39    0.16
   2   3  -5    6.68    0.19
   2  -3  -5    6.70    0.21
   2  -3  -5    6.56    0.22
  -2   3   5    6.48    0.22
  -2   3   5    6.71    0.21
   2   3  -5    6.16    0.21
   2   3  -5    6.58    0.22
  -2  -3   5    6.63    0.21
   1  -3  -5    0.86    0.06
  -1   3   5    0.77    0.06
  -1  -3   5    0.72    0.05
   1  -3  -5    0.74    0.05
   1   3  -5    0.84    0.06
   1   3  -5    0.76    0.04
   1   3  -5    0.73    0.05
  -1   3   5    0.80    0.05
   0   3  -5    4.31    0.15
   0   3   5    4.35    0.13
   0  -3  -5    4.26    0.16
   0   3   5    4.00    0.16
   0  -3   5    4.10    0.15
   0  -3  -5    4.05    0.15
   0  -3   5    4.34    0.14
   0   3  -5    4.18    0.15
   1  -3   5    0.94    0.06
   1   3   5    0.90    0.07
  -1  -3  -5    0.91    0.06
  -1  -3  -5    0.93    0.06
  -1   3  -5    0.90    0.06
  -1   3  -5    0.98    0.05
  -1   3  -5    0.97    0.06
  -2   3  -5    1.56    0.06
  -2  -3  -5    1.43    0.08
  -2   3  -5    1.37    0.08
   2  -3   5    1.56    0.08
  -2  -3  -5    1.46    0.09
   2   3   5    1.50    0.09
  -2   3  -5    1.35    0.08
   3  -3   5    0.03    0.03
  -3  -3  -5    0.03    0.03
   3  -3   5    0.05    0.03
  -3   3  -5   -0.01    0.02
  -3   3  -5    0.03    0.02
   3   3   5    0.03    0.03
   4   3   5    2.57    0.12
  -4  -3  -5    2.76    0.13
  -4   3  -5    2.66    0.13
   4  -3   5    2.39    0.12
   4   3   5    2.74    0.13
   4  -3   5    2.67    0.11
  -4   3  -5    2.77    0.10
  -5   3  -5    2.43    0.13
   5  -3   5    2.20    0.12
   5   3   5    2.46    0.12
   5   3   5    2.01    0.11
  -5   3  -5    2.54    0.10
   6  -3   5    3.61    0.17
  -6   3  -5    3.14    0.16
   6   3   5    3.44    0.15
  -6  -3  -5    3.18    0.16
   6   3   5    3.57    0.16
  -7  -3  -5    2.84    0.16
   7  -3   5    3.15    0.16
  -7   3  -5    2.98    0.17
   7   3   5    3.33    0.16
   7   3   5    3.26    0.15
   8  -3   5    0.07    0.05
  -8   3  -5    0.23    0.06
  -8  -3  -5    0.08    0.04
   8   3   5    0.06    0.04
  -9  -3  -5    0.04    0.04
  -9   3  -5   -0.01    0.04
   9  -3   5    0.06    0.04
   9   3   5   -0.05    0.04
 -10   3  -5    1.58    0.14
  10   3   5    1.95    0.14
  10  -3   5    1.61    0.14
 -10  -3  -5    1.94    0.14
  11   3   5    1.20    0.13
 -11   3  -5    1.24    0.14
 -11  -3  -5    1.24    0.13
 -11  -4   5   -0.02    0.06
  11   4  -5    0.00    0.04
 -11   4   5    0.02    0.06
  11  -4  -5    0.07    0.05
 -10  -4   5    0.60    0.10
  10   4  -5    0.69    0.09
 -10   4   5    0.71    0.10
  10  -4  -5    0.77    0.10
  -9  -4   5    0.02    0.05
   9  -4  -5    0.10    0.04
   9   4  -5    0.02    0.04
   9   4  -5    0.02    0.04
  -9   4   5    0.02    0.06
  -8   4   5    1.67    0.13
   8  -4  -5    1.72    0.12
   8   4  -5    1.65    0.11
  -8  -4   5    1.69    0.12
   8   4  -5    1.54    0.10
   7   4  -5    5.71    0.22
  -7   4   5    5.83    0.24
   7   4  -5    5.71    0.22
  -7  -4   5    5.87    0.23
   7  -4  -5    5.35    0.22
   6   4  -5    1.24    0.09
  -6  -4   5    1.00    0.08
  -6   4   5    0.96    0.09
  -6   4   5    1.16    0.08
   6   4  -5    1.08    0.08
   6  -4  -5    1.06    0.09
   5   4  -5    1.73    0.10
  -5  -4   5    1.75    0.10
   5   4  -5    1.84    0.10
  -5   4   5    1.91    0.11
  -5   4   5    1.93    0.10
   5  -4  -5    1.90    0.09
   5  -4  -5    1.48    0.09
   4   4  -5    0.65    0.06
  -4   4   5    0.63    0.06
   4   4  -5    0.46    0.05
   4  -4  -5    0.68    0.06
   4  -4  -5    0.62    0.05
  -4   4   5    0.58    0.06
  -4  -4   5    0.55    0.06
   3   4  -5    0.40    0.05
  -3   4   5    0.41    0.05
   3  -4  -5    0.39    0.05
  -3   4   5    0.37    0.05
  -3  -4   5    0.32    0.04
   3  -4  -5    0.37    0.04
   3   4  -5    0.42    0.04
  -2   4   5   10.07    0.31
   2  -4  -5   10.00    0.31
   2   4  -5    9.97    0.31
   2   4  -5   10.03    0.29
   2   4  -5    9.78    0.31
  -2  -4   5    9.96    0.30
   2  -4  -5    9.90    0.31
  -2   4   5   10.15    0.30
  -1   4   5    5.66    0.20
  -1  -4   5    6.14    0.19
   1   4  -5    5.87    0.20
   1   4  -5    5.82    0.20
   1  -4  -5    5.97    0.20
   1  -4  -5    5.75    0.20
   1   4  -5    6.06    0.19
  -1   4   5    5.70    0.18
   0   4  -5  133.94    3.48
   0   4  -5  135.46    3.59
   0  -4  -5  132.89    3.47
   0   4   5  137.15    3.38
   0  -4   5  136.57    3.40
   0   4   5  130.39    3.43
   0  -4  -5  132.04    3.60
   0   4  -5  132.06    3.41
  -1  -4  -5    0.14    0.03
   1   4   5    0.14    0.04
  -1   4  -5    0.15    0.03
  -1   4  -5    0.13    0.03
   1  -4   5    0.14    0.03
   1   4   5    0.10    0.02
  -1   4  -5    0.11    0.03
  -1  -4  -5    0.10    0.03
  -2  -4  -5    2.12    0.11
  -2  -4  -5    2.24    0.10
  -2   4  -5    2.16    0.10
   2   4   5    2.14    0.11
  -2   4  -5    2.23    0.09
   2  -4   5    2.09    0.09
  -2  -4  -5    2.29    0.07
  -2   4  -5    2.21    0.11
   3  -4   5    0.63    0.05
  -3   4  -5    0.51    0.06
   3   4   5    0.61    0.06
   3  -4   5    0.56    0.06
  -3   4  -5    0.63    0.05
   3   4   5    0.52    0.05
  -3  -4  -5    0.53    0.06
   4   4   5   10.62    0.32
  -4   4  -5    8.56    0.33
  -4  -4  -5    9.86    0.34
  -4   4  -5   10.51    0.30
   4  -4   5   10.10    0.30
   4   4   5   10.49    0.33
  -5   4  -5    1.51    0.10
   5  -4   5    1.59    0.10
   5   4   5    1.66    0.10
  -5   4  -5    1.72    0.09
   5   4   5    1.74    0.10
  -5  -4  -5    1.51    0.10
  -6   4  -5    4.60    0.21
   6   4   5    4.88    0.19
   6   4   5    4.84    0.20
   6  -4   5    4.54    0.20
  -6  -4  -5    4.47    0.20
   7   4   5    2.53    0.14
  -7  -4  -5    2.41    0.14
   7  -4   5    2.67    0.15
  -7   4  -5    2.64    0.15
   7   4   5    2.42    0.13
  -8  -4  -5    0.03    0.04
  -8   4  -5   -0.03    0.04
   8   4   5   -0.04    0.03
   8  -4   5    0.00    0.04
  -9   4  -5    0.17    0.06
   9  -4   5    0.17    0.06
   9   4   5    0.20    0.06
  -9  -4  -5    0.23    0.06
 -10  -4  -5    0.61    0.09
  10   4   5    0.64    0.09
 -10   4  -5    0.75    0.11
  10  -4   5    0.51    0.09
 -11  -4  -5   -0.02    0.04
 -11   4  -5    0.05    0.06
  11   4   5    0.00    0.05
  11   5  -5    0.79    0.10
 -11  -5   5    0.67    0.11
 -11   5   5    0.57    0.11
  11  -5  -5    0.66    0.10
 -10   5   5    0.13    0.07
 -10  -5   5    0.18    0.07
  10   5  -5    0.11    0.05
  10  -5  -5    0.05    0.04
   9   5  -5    0.07    0.04
  -9   5   5   -0.02    0.05
  -9  -5   5   -0.01    0.04
   9   5  -5    0.08    0.04
   9  -5  -5    0.01    0.03
  -8  -5   5    0.01    0.04
   8   5  -5    0.01    0.03
   8  -5  -5   -0.04    0.03
  -8   5   5    0.05    0.05
   8   5  -5   -0.01    0.03
  -7  -5   5    0.92    0.09
   7   5  -5    0.88    0.08
  -7   5   5    0.97    0.10
   7  -5  -5    0.97    0.09
   7   5  -5    1.04    0.08
   6  -5  -5   -0.01    0.02
   6   5  -5   -0.02    0.03
   6   5  -5   -0.03    0.03
   6  -5  -5   -0.01    0.03
  -6   5   5    0.07    0.05
  -6  -5   5    0.01    0.03
  -5   5   5    0.03    0.04
   5   5  -5    0.08    0.03
   5  -5  -5    0.07    0.03
   5   5  -5    0.09    0.04
   5  -5  -5    0.08    0.04
  -5  -5   5    0.09    0.04
  -5   5   5    0.05    0.04
   4   5  -5    1.74    0.09
  -4  -5   5    1.67    0.10
   4  -5  -5    1.68    0.09
  -4   5   5    1.72    0.10
   4  -5  -5    1.58    0.09
  -4   5   5    1.72    0.09
   4   5  -5    1.65    0.09
   3  -5  -5   10.54    0.33
   3   5  -5   10.58    0.34
  -3  -5   5   11.05    0.33
  -3   5   5   11.30    0.33
   3  -5  -5   11.26    0.34
  -3   5   5   10.82    0.34
   3   5  -5   11.15    0.34
   2  -5  -5   27.96    0.76
  -2  -5   5   27.54    0.76
   2   5  -5   28.09    0.76
   2  -5  -5   27.91    0.78
  -2  -5   5   27.38    0.75
  -2   5   5   27.31    0.76
  -2   5   5   28.05    0.74
   2   5  -5   26.65    0.75
   1  -5  -5    0.05    0.02
   1  -5  -5    0.03    0.02
  -1   5   5    0.08    0.02
   1   5  -5    0.04    0.03
   1   5  -5    0.00    0.02
  -1  -5   5    0.06    0.02
  -1   5   5    0.01    0.03
   1   5  -5    0.03    0.02
   0   5  -5    0.17    0.03
   0   5   5    0.14    0.04
   0   5  -5    0.09    0.03
   0  -5   5    0.31    0.03
   0  -5  -5    0.12    0.03
   0  -5  -5    0.15    0.03
   0   5  -5    0.14    0.03
   0   5   5    0.17    0.02
  -1   5  -5   15.37    0.45
  -1  -5  -5   14.96    0.47
  -1   5  -5   15.92    0.43
  -1  -5  -5   15.41    0.44
   1   5   5   15.85    0.41
  -1   5  -5   15.71    0.46
   1   5   5   15.13    0.46
  -2  -5  -5    0.13    0.04
   2  -5   5    0.13    0.03
  -2  -5  -5    0.13    0.02
  -2   5  -5    0.09    0.03
  -2  -5  -5    0.09    0.03
   2   5   5    0.15    0.04
  -2   5  -5    0.11    0.03
  -2   5  -5    0.13    0.03
   3   5   5    4.82    0.17
  -3   5  -5    4.57    0.19
  -3   5  -5    5.05    0.17
  -3  -5  -5    4.48    0.19
   3  -5   5    4.71    0.16
   3   5   5    4.86    0.19
  -4   5  -5    1.24    0.07
  -4  -5  -5    1.08    0.09
   4  -5   5    1.23    0.09
   4   5   5    1.21    0.09
   4   5   5    1.34    0.08
  -4   5  -5    1.16    0.09
   4  -5   5    1.25    0.07
  -5   5  -5   25.88    0.78
  -5   5  -5   26.73    0.71
   5   5   5   26.92    0.74
   5   5   5   26.00    0.73
  -5  -5  -5   24.65    0.77
   5  -5   5   25.11    0.75
  -6   5  -5    0.03    0.03
   6   5   5    0.01    0.04
   6   5   5    0.00    0.04
  -6  -5  -5    0.01    0.03
   6  -5   5    0.02    0.04
   7   5   5    0.33    0.06
   7   5   5    0.36    0.06
  -7   5  -5    0.29    0.06
   7  -5   5    0.40    0.07
  -7  -5  -5    0.35    0.06
   8   5   5    0.42    0.07
  -8   5  -5    0.26    0.06
   8  -5   5    0.34    0.07
  -8  -5  -5    0.43    0.07
  -9  -5  -5    0.08    0.04
   9  -5   5    0.01    0.04
   9   5   5    0.08    0.05
  -9   5  -5    0.09    0.05
 -10   5  -5    0.28    0.08
 -10  -5  -5    0.24    0.07
  10  -5   5    0.14    0.06
  10   5   5    0.14    0.07
  11   5   5    0.22    0.08
 -11   5  -5    0.08    0.06
 -11  -5  -5    0.13    0.06
 -11  -6   5    0.17    0.07
  11   6  -5    0.22    0.06
 -11   6   5    0.16    0.07
  11  -6  -5    0.18    0.07
 -10   6   5    0.67    0.10
 -10  -6   5    0.70    0.10
  10   6  -5    0.76    0.09
  10  -6  -5    0.73    0.10
  -9   6   5    0.24    0.07
   9   6  -5    0.23    0.06
   9   6  -5    0.17    0.05
   9  -6  -5    0.15    0.06
  -9  -6   5    0.17    0.06
  -8   6   5    0.03    0.05
  -8  -6   5   -0.02    0.04
   8   6  -5   -0.05    0.03
   8   6  -5   -0.01    0.03
   8  -6  -5    0.00    0.04
  -7   6   5    0.06    0.05
   7   6  -5    0.02    0.03
   7   6  -5   -0.02    0.03
  -7  -6   5    0.02    0.04
   7  -6  -5    0.06    0.04
   6   6  -5    0.31    0.06
  -6  -6   5    0.26    0.06
   6   6  -5    0.28    0.05
   6  -6  -5    0.23    0.05
   6  -6  -5    0.27    0.05
  -6   6   5    0.28    0.07
   5  -6  -5    0.88    0.07
   5   6  -5    0.82    0.07
  -5  -6   5    0.85    0.08
   5   6  -5    1.09    0.08
  -5   6   5    0.86    0.07
   5  -6  -5    0.87    0.08
  -5   6   5    0.86    0.08
   4  -6  -5    0.02    0.03
  -4   6   5    0.01    0.03
  -4  -6   5    0.02    0.03
   4  -6  -5   -0.02    0.03
  -4   6   5   -0.05    0.03
   4   6  -5   -0.01    0.03
   4   6  -5   -0.03    0.02
   3   6  -5    5.91    0.21
  -3   6   5    5.95    0.21
  -3   6   5    6.14    0.21
   3  -6  -5    6.05    0.21
  -3  -6   5    6.27    0.22
   3  -6  -5    6.05    0.21
   3   6  -5    6.58    0.21
   2   6  -5    9.57    0.30
  -2   6   5    9.41    0.29
   2  -6  -5    9.12    0.30
  -2  -6   5    9.34    0.28
   2   6  -5    9.47    0.29
   2  -6  -5    9.08    0.29
  -2   6   5    9.61    0.30
  -2  -6   5    9.29    0.29
  -1   6   5    1.97    0.09
   1  -6  -5    1.83    0.09
   1   6  -5    1.88    0.10
  -1  -6   5    1.98    0.09
   1   6  -5    1.89    0.08
   1   6  -5    1.76    0.09
  -1   6   5    1.86    0.10
   1  -6  -5    1.77    0.09
   0   6  -5    5.59    0.19
   0   6  -5    5.95    0.20
   0  -6  -5    5.61    0.19
   0   6  -5    5.63    0.19
   0   6   5    5.45    0.21
   0  -6  -5    5.47    0.20
   0   6  -5    5.89    0.20
   0   6   5    5.52    0.17
  -1   6  -5    0.21    0.04
  -1   6  -5    0.16    0.03
   1   6   5    0.12    0.04
  -1  -6  -5    0.22    0.03
  -1   6  -5    0.21    0.03
  -1   6  -5    0.22    0.04
   1   6   5    0.19    0.02
  -1  -6  -5    0.17    0.04
  -2  -6  -5   -0.01    0.01
   2  -6   5    0.03    0.02
  -2   6  -5    0.05    0.03
   2   6   5   -0.04    0.03
  -2   6  -5   -0.01    0.02
  -2  -6  -5    0.02    0.02
  -2  -6  -5    0.02    0.03
  -2   6  -5   -0.03    0.02
  -3   6  -5    1.14    0.08
   3   6   5    1.05    0.08
  -3   6  -5    1.18    0.07
   3  -6   5    1.23    0.08
   3   6   5    1.20    0.07
  -3  -6  -5    1.06    0.08
   3  -6   5    1.16    0.07
  -4   6  -5    1.02    0.07
  -4   6  -5    0.86    0.08
   4   6   5    0.87    0.08
   4   6   5    0.87    0.07
  -4  -6  -5    0.94    0.08
   5   6   5    1.40    0.09
  -5   6  -5    1.16    0.10
  -5  -6  -5    1.16    0.09
   5   6   5    0.95    0.09
  -5   6  -5    1.16    0.08
   5  -6   5    1.15    0.09
   6   6   5    0.81    0.08
   6  -6   5    0.69    0.08
  -6   6  -5    0.85    0.07
   6   6   5    0.79    0.08
  -6  -6  -5    0.94    0.09
  -6   6  -5    0.71    0.08
   7   6   5    0.03    0.04
   7   6   5    0.04    0.04
  -7  -6  -5    0.01    0.03
   7  -6   5    0.08    0.05
  -7   6  -5    0.07    0.04
  -8  -6  -5    0.19    0.06
   8  -6   5    0.11    0.05
   8   6   5    0.23    0.06
   8   6   5    0.23    0.06
  -8   6  -5    0.15    0.06
  -9   6  -5    0.68    0.10
  -9  -6  -5    0.93    0.10
   9   6   5    0.76    0.09
   9  -6   5    0.61    0.09
 -10   6  -5   -0.03    0.04
  10  -6   5    0.02    0.05
 -10  -6  -5    0.12    0.06
  11  -7  -5    0.14    0.06
 -11   7   5    0.11    0.07
 -11  -7   5    0.13    0.08
  10  -7  -5    0.61    0.09
  10   7  -5    0.51    0.08
 -10   7   5    0.70    0.11
 -10  -7   5    0.52    0.10
  -9   7   5    0.02    0.06
   9   7  -5    0.02    0.04
   9  -7  -5    0.06    0.04
   9   7  -5    0.03    0.04
  -9  -7   5   -0.01    0.04
   8  -7  -5    0.04    0.04
  -8  -7   5    0.06    0.04
   8   7  -5   -0.01    0.04
   8   7  -5    0.05    0.04
  -8   7   5    0.08    0.06
   7  -7  -5    0.73    0.08
  -7  -7   5    0.77    0.09
   7   7  -5    0.65    0.08
  -7   7   5    0.56    0.08
   7   7  -5    0.62    0.07
   6   7  -5   10.67    0.34
   6  -7  -5   11.35    0.35
   6   7  -5   10.18    0.35
  -6  -7   5   10.51    0.36
   6  -7  -5   10.13    0.35
  -6   7   5   10.42    0.36
   5  -7  -5    0.89    0.08
   5  -7  -5    1.01    0.08
  -5   7   5    0.96    0.09
  -5   7   5    1.08    0.08
  -5  -7   5    0.88    0.08
   5   7  -5    0.96    0.08
   5   7  -5    0.85    0.07
   4  -7  -5    2.69    0.13
  -4   7   5    2.82    0.14
  -4   7   5    2.76    0.13
  -4  -7   5    2.73    0.13
   4  -7  -5    2.92    0.13
   4   7  -5    2.65    0.13
   4   7  -5    2.79    0.13
   3   7  -5    0.99    0.08
  -3  -7   5    1.06    0.08
  -3   7   5    1.24    0.09
  -3   7   5    1.07    0.08
   3   7  -5    1.14    0.07
   3  -7  -5    1.00    0.07
   3  -7  -5    1.20    0.08
   2   7  -5    6.71    0.23
   2  -7  -5    6.75    0.24
  -2  -7   5    7.08    0.23
   2  -7  -5    6.82    0.22
  -2   7   5    6.94    0.23
   2   7  -5    6.60    0.23
  -2   7   5    6.96    0.24
  -2  -7   5    6.97    0.22
   1   7  -5    0.03    0.03
  -1   7   5    0.09    0.04
  -1  -7   5    0.11    0.03
   1  -7  -5    0.07    0.03
   1  -7  -5    0.10    0.03
   1   7  -5    0.05    0.03
  -1   7   5    0.07    0.03
   0   7  -5    1.21    0.07
   0   7   5    1.16    0.06
   0  -7  -5    1.13    0.06
   0   7  -5    1.27    0.07
   0  -7  -5    1.11    0.08
   0   7  -5    1.08    0.07
   0   7   5    1.07    0.09
   0   7  -5    1.09    0.07
  -1   7  -5    6.11    0.21
  -1   7  -5    6.46    0.22
   1   7   5    6.13    0.19
  -1   7  -5    6.14    0.21
  -1  -7  -5    6.10    0.20
  -1  -7  -5    6.10    0.23
  -1   7  -5    6.25    0.21
   1   7   5    6.09    0.23
  -2   7  -5   36.30    1.01
  -2   7  -5   36.62    0.97
  -2  -7  -5   36.73    0.95
   2   7   5   32.00    0.96
  -2  -7  -5   32.25    1.00
  -2   7  -5   36.49    0.94
  -2   7  -5   36.84    0.95
  -3   7  -5    0.09    0.03
   3   7   5    0.11    0.05
   3  -7   5    0.15    0.04
   3   7   5    0.20    0.03
  -3  -7  -5    0.20    0.05
  -3   7  -5    0.08    0.04
   3  -7   5    0.13    0.03
   4  -7   5    5.59    0.22
  -4   7  -5    5.99    0.21
   4   7   5    5.78    0.20
   4   7   5    5.62    0.22
  -4  -7  -5    6.04    0.24
  -4   7  -5    6.10    0.24
  -5   7  -5    0.56    0.07
  -5   7  -5    0.55    0.06
  -5  -7  -5    0.54    0.07
   5   7   5    0.61    0.06
   5  -7   5    0.52    0.07
   5   7   5    0.70    0.08
  -6   7  -5    0.04    0.04
   6   7   5    0.09    0.04
   6   7   5    0.02    0.04
  -6  -7  -5    0.07    0.04
  -6   7  -5    0.05    0.04
   6  -7   5    0.03    0.04
  -7   7  -5    0.07    0.04
   7   7   5    0.10    0.04
   7  -7   5    0.04    0.05
  -7  -7  -5   -0.01    0.03
   8   7   5    0.88    0.09
  -8  -7  -5    0.91    0.10
  -8   7  -5    0.67    0.09
   8  -7   5    0.86    0.10
   9  -7   5    0.07    0.05
  -9   7  -5    0.04    0.05
  -9  -7  -5    0.13    0.05
 -10   7  -5    0.88    0.12
 -10  -7  -5    1.20    0.12
  10  -7   5    0.80    0.11
  11  -8  -5    0.21    0.07
  10   8  -5    0.00    0.04
 -10  -8   5   -0.01    0.05
 -10   8   5    0.09    0.07
  10  -8  -5    0.06    0.05
  -9   8   5    0.74    0.10
  -9  -8   5    0.61    0.09
   9  -8  -5    0.53    0.08
   9   8  -5    0.78    0.09
   8   8  -5    0.08    0.04
  -8   8   5    0.03    0.05
   8  -8  -5    0.05    0.04
  -8  -8   5    0.09    0.05
   8   8  -5    0.09    0.04
   7   8  -5    0.04    0.04
  -7   8   5    0.00    0.04
   7  -8  -5   -0.01    0.03
   7   8  -5   -0.02    0.03
  -7  -8   5    0.01    0.04
   6   8  -5    2.33    0.12
  -6   8   5    2.40    0.14
   6  -8  -5    2.42    0.13
   6   8  -5    2.25    0.13
   6  -8  -5    2.15    0.12
  -6  -8   5    2.28    0.13
  -5   8   5    6.39    0.25
   5  -8  -5    6.80    0.25
   5   8  -5    6.74    0.23
  -5  -8   5    6.56    0.25
   5   8  -5    6.14    0.24
   5  -8  -5    6.78    0.24
  -4   8   5    3.15    0.15
   4  -8  -5    3.17    0.15
   4   8  -5    2.95    0.14
   4  -8  -5    3.19    0.14
   4   8  -5    3.16    0.13
  -4   8   5    3.14    0.14
  -4  -8   5    3.07    0.15
   3  -8  -5    7.56    0.27
   3   8  -5    7.19    0.24
   3  -8  -5    8.06    0.25
   3   8  -5    7.16    0.26
  -3   8   5    7.84    0.26
  -3   8   5    7.59    0.26
  -3  -8   5    7.22    0.26
   2   8  -5    2.33    0.10
  -2  -8   5    2.24    0.11
   2  -8  -5    2.15    0.10
  -2   8   5    2.13    0.12
   2  -8  -5    2.27    0.12
   2   8  -5    1.89    0.11
  -2  -8   5    2.33    0.09
  -2   8   5    2.08    0.11
   1   8  -5    0.64    0.06
   1   8  -5    0.61    0.05
  -1   8   5    0.73    0.06
  -1   8   5    0.60    0.06
   1  -8  -5    0.58    0.06
  -1  -8   5    0.58    0.05
   1  -8  -5    0.56    0.05
  -1  -8   5    0.42    0.05
   0   8  -5    4.40    0.17
   0  -8  -5    4.74    0.16
   0   8  -5    4.66    0.17
   0   8  -5    4.67    0.17
   0   8  -5    4.47    0.17
   0   8   5    4.58    0.16
   0   8   5    4.48    0.18
   0  -8  -5    4.32    0.18
   1   8   5   11.76    0.33
  -1   8  -5   11.72    0.36
  -1  -8  -5   11.10    0.38
  -1   8  -5   11.97    0.35
  -1   8  -5   11.62    0.37
   1   8   5   11.01    0.37
  -1   8  -5   12.01    0.35
  -1  -8  -5   11.79    0.34
   2   8   5   -0.01    0.04
  -2   8  -5    0.01    0.03
  -2  -8  -5    0.01    0.03
  -2  -8  -5    0.01    0.03
   2   8   5    0.03    0.02
  -2   8  -5    0.05    0.03
  -2   8  -5    0.02    0.03
   2  -8   5    0.03    0.03
  -3   8  -5   30.52    0.83
   3  -8   5   29.37    0.85
  -3   8  -5   29.29    0.88
   3   8   5   31.88    0.83
  -3  -8  -5   29.50    0.89
   3  -8   5   31.07    0.82
  -4  -8  -5    9.29    0.34
  -4   8  -5    9.62    0.31
  -4   8  -5    9.54    0.34
   4  -8   5    9.38    0.32
   4   8   5    8.97    0.32
   5   8   5    0.07    0.04
  -5  -8  -5    0.00    0.03
  -5   8  -5   -0.01    0.03
   5  -8   5   -0.06    0.03
  -5   8  -5    0.08    0.04
   6  -8   5    1.91    0.12
  -6   8  -5    2.29    0.12
  -6   8  -5    1.94    0.13
  -6  -8  -5    2.06    0.13
   6   8   5    1.87    0.12
  -7  -8  -5    1.23    0.10
   7  -8   5    1.28    0.10
   7   8   5    1.33    0.10
  -7   8  -5    1.28    0.11
   8   8   5    0.17    0.05
  -8   8  -5    0.17    0.06
  -8  -8  -5    0.22    0.06
   8  -8   5    0.20    0.06
  -9   8  -5    0.30    0.08
  -9  -8  -5    0.30    0.07
   9  -8   5    0.25    0.07
 -10   8  -5   -0.01    0.05
  10  -8   5    0.11    0.06
 -10  -8  -5    0.04    0.04
  10  -9  -5    0.27    0.07
 -10  -9   5    0.40    0.09
  10   9  -5    0.33    0.07
 -10   9   5    0.35    0.09
  -9   9   5    0.03    0.05
   9  -9  -5    0.03    0.04
  -9  -9   5   -0.05    0.04
   9   9  -5    0.06    0.05
  -8   9   5    1.45    0.13
   8  -9  -5    1.41    0.11
  -8  -9   5    1.45    0.12
   8   9  -5    1.45    0.11
   7  -9  -5   -0.01    0.04
   7  -9  -5    0.06    0.04
  -7  -9   5   -0.03    0.04
   7   9  -5   -0.02    0.03
  -7   9   5   -0.03    0.04
   6   9  -5    1.42    0.09
   6  -9  -5    1.30    0.09
  -6   9   5    1.26    0.11
   6  -9  -5    1.35    0.09
  -6  -9   5    1.37    0.10
   6   9  -5    1.27    0.10
   5  -9  -5    0.20    0.05
   5  -9  -5    0.12    0.04
   5   9  -5    0.15    0.04
   5   9  -5    0.11    0.04
  -5   9   5    0.20    0.06
  -5  -9   5    0.13    0.05
   4  -9  -5    2.83    0.13
  -4  -9   5    2.52    0.14
  -4   9   5    2.85    0.13
   4  -9  -5    2.86    0.14
   4   9  -5    2.50    0.13
   4   9  -5    2.88    0.13
  -4   9   5    2.78    0.14
   3   9  -5    0.03    0.03
  -3   9   5    0.05    0.04
   3  -9  -5    0.06    0.03
   3  -9  -5    0.06    0.03
  -3   9   5    0.07    0.04
  -3  -9   5    0.10    0.04
   3   9  -5    0.07    0.04
   2   9  -5    0.18    0.04
   2   9  -5    0.14    0.04
  -2   9   5    0.23    0.04
   2  -9  -5    0.19    0.04
  -2  -9   5    0.34    0.05
  -2  -9   5    0.24    0.04
   2  -9  -5    0.20    0.04
  -2   9   5    0.16    0.05
   1   9  -5    1.01    0.07
  -1  -9   5    1.03    0.07
   1  -9  -5    1.00    0.06
  -1  -9   5    0.90    0.07
  -1   9   5    1.05    0.07
   1   9  -5    0.84    0.07
   1  -9  -5    0.92    0.07
  -1   9   5    1.03    0.09
   0   9  -5    4.81    0.19
   0  -9   5    4.80    0.19
   0   9  -5    5.03    0.19
   0   9   5    5.09    0.17
   0   9   5    5.00    0.20
   0   9  -5    4.82    0.18
   0  -9  -5    4.66    0.20
  -1   9  -5    0.21    0.04
  -1   9  -5    0.20    0.04
  -1   9  -5    0.31    0.05
  -1   9  -5    0.20    0.04
  -1  -9  -5    0.22    0.05
   1   9   5    0.18    0.05
   1   9   5    0.25    0.04
   2  -9   5    0.62    0.06
   2   9   5    0.62    0.07
  -2  -9  -5    0.62    0.07
  -2   9  -5    0.50    0.06
  -2   9  -5    0.60    0.06
  -2   9  -5    0.59    0.07
  -3  -9  -5    1.40    0.10
  -3   9  -5    1.23    0.09
  -3   9  -5    1.35    0.10
   3  -9   5    1.24    0.09
   3   9   5    1.33    0.10
  -4   9  -5    0.80    0.09
   4   9   5    0.77    0.08
  -4   9  -5    0.83    0.08
  -4  -9  -5    0.75    0.08
   4  -9   5    0.98    0.08
  -5   9  -5    0.14    0.04
   5  -9   5    0.12    0.05
  -5   9  -5    0.06    0.04
   5   9   5    0.13    0.05
  -5  -9  -5    0.09    0.04
  -6  -9  -5    0.38    0.07
   6   9   5    0.41    0.07
  -6   9  -5    0.31    0.07
   6  -9   5    0.23    0.06
  -6   9  -5    0.41    0.06
   7   9   5    0.14    0.05
  -7   9  -5    0.23    0.07
   7  -9   5    0.22    0.06
  -7  -9  -5    0.27    0.06
  -8  -9  -5    0.45    0.08
   8  -9   5    0.40    0.08
   8   9   5    0.51    0.08
  -8   9  -5    0.39    0.08
   9  -9   5   -0.04    0.04
  -9  -9  -5    0.09    0.05
  -9   9  -5    0.01    0.05
 -10  -9  -5    0.03    0.05
 -10 -10   5    0.08    0.06
  10  10  -5    0.07    0.05
 -10  10   5    0.09    0.07
  10 -10  -5   -0.02    0.05
   9 -10  -5    0.08    0.05
  -9  10   5    0.04    0.06
   9  10  -5    0.06    0.05
  -9 -10   5    0.02    0.05
   8 -10  -5    0.05    0.04
   8  10  -5    0.02    0.04
  -8  10   5    0.04    0.06
  -8 -10   5    0.00    0.04
   7  10  -5    2.00    0.13
  -7  10   5    2.00    0.14
  -7 -10   5    2.05    0.14
   7 -10  -5    2.19    0.13
   7 -10  -5    2.13    0.13
   6 -10  -5    0.07    0.04
   6  10  -5    0.07    0.04
  -6  10   5    0.11    0.06
  -6 -10   5    0.13    0.05
   6 -10  -5    0.10    0.04
  -5  10   5    0.04    0.04
   5 -10  -5   -0.01    0.03
   5  10  -5    0.03    0.04
  -5 -10   5    0.09    0.04
   5 -10  -5    0.02    0.03
  -4 -10   5    3.07    0.15
  -4  10   5    3.00    0.15
   4 -10  -5    3.21    0.14
   4 -10  -5    2.70    0.15
  -4  10   5    3.10    0.14
   4  10  -5    2.70    0.14
   3  10  -5    3.34    0.15
   3 -10  -5    3.07    0.13
   3  10  -5    3.20    0.13
  -3 -10   5    2.95    0.15
  -3  10   5    3.14    0.15
  -3  10   5    3.14    0.15
   3 -10  -5    3.15    0.15
   2  10  -5    0.83    0.08
  -2 -10   5    0.83    0.08
   2 -10  -5    0.93    0.08
  -2  10   5    0.90    0.07
   2  10  -5    0.94    0.07
  -2  10   5    0.79    0.08
   1  10  -5    0.39    0.06
  -1 -10   5    0.40    0.05
  -1  10   5    0.43    0.05
  -1 -10   5    0.49    0.06
  -1  10   5    0.34    0.06
   1  10  -5    0.49    0.05
   1 -10  -5    0.44    0.06
   0  10  -5    2.08    0.11
   0 -10   5    2.20    0.11
   0  10   5    2.37    0.13
   0  10  -5    2.37    0.11
   0  10  -5    2.24    0.12
   0  10   5    2.32    0.11
   0 -10  -5    2.11    0.12
  -1  10  -5    0.55    0.06
   1  10   5    0.58    0.06
   1  10   5    0.43    0.07
  -1  10  -5    0.61    0.06
  -1 -10  -5    0.49    0.07
  -1  10  -5    0.57    0.06
  -2 -10  -5    1.22    0.09
  -2  10  -5    1.13    0.09
  -2  10  -5    1.09    0.08
   2 -10   5    1.13    0.08
  -2  10  -5    1.13    0.08
   2  10   5    1.08    0.09
  -3 -10  -5   10.24    0.37
   3  10   5   10.04    0.35
   3 -10   5   10.29    0.34
  -3  10  -5   10.40    0.36
  -3  10  -5   10.63    0.34
  -4  10  -5    1.20    0.09
  -4 -10  -5    1.06    0.09
  -4  10  -5    1.15    0.09
   4  10   5    1.35    0.10
   4 -10   5    1.19    0.09
   5 -10   5    0.17    0.05
  -5  10  -5    0.09    0.04
  -5 -10  -5    0.11    0.04
   5  10   5    0.16    0.05
  -5  10  -5    0.13    0.05
   6 -10   5    0.79    0.09
  -6  10  -5    0.88    0.08
  -6  10  -5    0.94    0.10
   6  10   5    0.65    0.08
  -6 -10  -5    0.72    0.09
   7 -10   5    0.17    0.06
   7  10   5    0.13    0.06
  -7  10  -5    0.13    0.06
  -7 -10  -5    0.28    0.07
  -8  10  -5    0.76    0.11
  -8 -10  -5    0.78    0.10
   8 -10   5    0.71    0.10
   8  10   5    0.73    0.09
   9 -10   5    0.13    0.06
  -9  10  -5    0.13    0.07
   9  10   5    0.12    0.06
  -9 -10  -5    0.09    0.05
  10  11  -5    0.20    0.07
  10 -11  -5    0.16    0.06
  -9 -11   5    1.02    0.12
   9  11  -5    0.82    0.10
   9 -11  -5    1.04    0.11
  -9  11   5    1.08    0.13
  -8 -11   5    0.23    0.06
   8 -11  -5    0.29    0.06
  -8  11   5    0.20    0.07
   8  11  -5    0.21    0.06
   7  11  -5    3.29    0.18
   7 -11  -5    3.37    0.17
   7 -11  -5    3.44    0.17
  -7  11   5    3.12    0.18
  -7 -11   5    3.26    0.18
   6  11  -5    0.04    0.04
  -6 -11   5    0.08    0.04
   6 -11  -5    0.16    0.05
  -6  11   5    0.14    0.05
   5  11  -5    2.61    0.14
   5 -11  -5    2.66    0.15
  -5 -11   5    2.67    0.15
  -5  11   5    2.74    0.15
  -4 -11   5    1.18    0.09
   4 -11  -5    1.31    0.10
   4  11  -5    1.33    0.10
  -4  11   5    1.32    0.10
   3  11  -5    0.20    0.05
  -3  11   5    0.30    0.06
  -3 -11   5    0.18    0.05
   3 -11  -5    0.14    0.04
  -3  11   5    0.15    0.05
   2  11  -5    6.98    0.25
  -2 -11   5    6.69    0.26
  -2  11   5    6.86    0.25
  -2  11   5    6.86    0.25
   2 -11  -5    7.07    0.27
   1  11  -5    0.02    0.03
   1 -11  -5    0.02    0.03
  -1  11   5   -0.02    0.04
  -1  11   5   -0.03    0.03
  -1 -11   5   -0.03    0.02
   0 -11   5    1.43    0.09
   0  11   5    1.60    0.09
   0  11  -5    1.21    0.09
   0  11  -5    1.52    0.10
   0  11   5    1.49    0.10
   0 -11  -5    1.54    0.11
   1  11   5    8.61    0.26
   1 -11   5    7.87    0.28
  -1 -11  -5    7.82    0.30
  -1  11  -5    7.25    0.26
  -1  11  -5    7.52    0.27
   1  11   5    8.06    0.29
   2  11   5    2.92    0.15
  -2 -11  -5    3.08    0.16
  -2  11  -5    3.06    0.14
  -2  11  -5    2.89    0.14
   2 -11   5    3.15    0.14
   3  11   5    3.06    0.16
  -3 -11  -5    3.23    0.17
   3 -11   5    2.97    0.14
  -3  11  -5    3.11    0.16
  -3  11  -5    2.93    0.15
  -4 -11  -5    0.41    0.07
   4 -11   5    0.46    0.06
  -4  11  -5    0.47    0.06
  -4  11  -5    0.23    0.06
   4  11   5    0.37    0.07
  -5 -11  -5    2.14    0.14
   5 -11   5    2.28    0.13
  -5  11  -5    2.30    0.13
   5  11   5    2.02    0.13
  -5  11  -5    2.47    0.15
  -6  11  -5    0.93    0.09
  -6  11  -5    0.95    0.11
  -6 -11  -5    0.91    0.10
   6  11   5    0.85    0.09
   6 -11   5    1.03    0.10
   7  11   5    0.56    0.08
  -7  11  -5    0.68    0.08
  -7 -11  -5    0.71    0.09
   7 -11   5    0.63    0.09
  -7  11  -5    0.68    0.10
   8 -11   5    0.05    0.05
  -8 -11  -5    0.10    0.05
   8  11   5    0.21    0.06
  -8  11  -5    0.13    0.06
   9  11   5    0.19    0.06
  -9 -11  -5    0.10    0.06
  -9  11  -5    0.10    0.07
   9 -11   5    0.08    0.06
  -9  12   5    0.09    0.07
   9  12  -5    0.07    0.05
  -9 -12   5    0.02    0.05
  -8  12   5   -0.01    0.05
   8  12  -5   -0.07    0.04
  -8 -12   5    0.04    0.05
  -7 -12   5    0.40    0.08
   7 -12  -5    0.60    0.08
  -7  12   5    0.43    0.08
   7  12  -5    0.57    0.08
   6  12  -5    1.92    0.13
  -6 -12   5    1.87    0.13
   6 -12  -5    2.03    0.13
  -6  12   5    1.66    0.13
   5  12  -5    0.02    0.04
   5 -12  -5    0.05    0.04
  -5  12   5    0.03    0.04
  -5 -12   5    0.02    0.03
  -4  12   5    0.72    0.08
   4  12  -5    0.69    0.08
   4 -12  -5    0.65    0.08
  -4 -12   5    0.61    0.08
  -3 -12   5    1.59    0.11
   3 -12  -5    1.45    0.11
  -3  12   5    1.49    0.10
  -3  12   5    1.44    0.10
   3  12  -5    1.51    0.10
  -2 -12   5    4.79    0.21
  -2  12   5    5.30    0.20
   2  12  -5    4.95    0.21
   2 -12  -5    4.81    0.22
  -2  12   5    4.83    0.20
  -1  12   5    2.10    0.12
  -1  12   5    2.07    0.12
   1  12  -5    2.39    0.13
  -1 -12   5    2.16    0.11
   1 -12  -5    2.02    0.13
   0 -12   5    1.61    0.10
   0 -12  -5    1.49    0.11
   0  12  -5    1.60    0.10
   0  12   5    1.53    0.11
   0  12  -5    1.58    0.10
   0  12   5    1.56    0.10
  -1  12  -5    0.74    0.07
   1  12   5    0.64    0.08
   1  12   5    0.77    0.07
   1 -12   5    0.75    0.08
  -1 -12  -5    0.66    0.08
  -1  12  -5    0.74    0.08
   2  12   5   -0.01    0.04
  -2  12  -5    0.07    0.04
   2 -12   5    0.03    0.03
  -2 -12  -5   -0.01    0.03
   3  12   5    2.80    0.15
  -3 -12  -5    2.75    0.16
  -3  12  -5    2.66    0.14
   3 -12   5    2.76    0.15
  -4  12  -5    0.58    0.09
   4  12   5    0.75    0.09
  -4  12  -5    0.57    0.08
  -4 -12  -5    0.60    0.08
   4 -12   5    0.50    0.07
  -5 -12  -5    0.46    0.08
   5 -12   5    0.49    0.07
  -5  12  -5    0.48    0.07
   5  12   5    0.42    0.08
  -5  12  -5    0.52    0.09
   6 -12   5    0.26    0.06
   6  12   5    0.37    0.07
  -6  12  -5    0.31    0.06
  -6  12  -5    0.29    0.07
  -6 -12  -5    0.36    0.07
   7  12   5    0.19    0.06
  -7  12  -5    0.06    0.05
   7 -12   5    0.14    0.06
  -7 -12  -5    0.22    0.06
  -7  12  -5    0.04    0.05
  -8 -12  -5    0.04    0.05
   8 -12   5   -0.05    0.05
  -8  12  -5   -0.06    0.04
   8  12   5   -0.03    0.04
  -9 -12  -5    0.27    0.08
   9 -12   5    0.31    0.08
   9  12   5    0.46    0.09
   9  13  -5    2.72    0.18
   8  13  -5    0.04    0.05
  -8  13   5    0.03    0.06
  -8 -13   5   -0.01    0.05
  -7 -13   5    0.16    0.06
   7 -13  -5    0.24    0.06
   7  13  -5    0.15    0.05
  -7  13   5    0.26    0.07
   6 -13  -5    0.04    0.04
   6  13  -5    0.11    0.05
  -6  13   5    0.07    0.06
  -6 -13   5    0.12    0.05
  -5 -13   5    0.29    0.07
   5 -13  -5    0.35    0.07
  -5  13   5    0.46    0.08
   5  13  -5    0.45    0.07
  -4 -13   5    0.08    0.04
   4 -13  -5    0.09    0.04
  -4  13   5    0.05    0.04
   4  13  -5    0.09    0.05
  -3 -13   5    0.62    0.08
  -3  13   5    0.79    0.08
  -3  13   5    0.67    0.08
   3  13  -5    0.78    0.09
   3 -13  -5    0.78    0.09
  -2 -13   5    2.00    0.13
  -2  13   5    2.28    0.13
   2 -13  -5    2.64    0.15
   2  13  -5    2.35    0.14
  -2  13   5    2.51    0.13
   1 -13  -5    0.67    0.08
  -1  13   5    0.78    0.08
   1  13  -5    0.80    0.08
  -1 -13   5    0.74    0.07
  -1  13   5    0.81    0.08
   0  13   5    0.07    0.05
   0  13   5    0.01    0.03
   0 -13  -5    0.07    0.04
   0  13  -5    0.11    0.04
   0 -13   5    0.05    0.03
   0  13  -5    0.05    0.04
  -1  13  -5    3.00    0.14
   1  13   5    2.51    0.13
   1  13   5    2.49    0.14
   1 -13   5    2.53    0.14
  -1  13  -5    2.32    0.14
  -1 -13  -5    2.61    0.15
   2 -13   5    0.05    0.03
   2  13   5   -0.01    0.04
  -2 -13  -5    0.00    0.03
  -2  13  -5    0.05    0.04
  -3  13  -5    0.01    0.04
   3 -13   5    0.01    0.03
   3  13   5   -0.05    0.04
  -3 -13  -5    0.03    0.04
  -4  13  -5    0.39    0.07
  -4 -13  -5    0.64    0.09
   4  13   5    0.45    0.08
   4 -13   5    0.53    0.08
  -5  13  -5    1.34    0.11
  -5 -13  -5    1.14    0.11
   5  13   5    1.35    0.12
  -6  13  -5    1.24    0.11
  -6 -13  -5    1.34    0.12
   6  13   5    1.44    0.12
  -6  13  -5    1.24    0.13
  -7  13  -5    0.44    0.09
  -7 -13  -5    0.54    0.09
  -7  13  -5    0.47    0.08
   7  13   5    0.36    0.08
  -8 -13  -5    0.23    0.07
  -8  13  -5    0.07    0.06
   8  13   5    0.15    0.06
   8 -14  -5    0.15    0.06
   8  14  -5    0.14    0.06
  -8  14   5    0.25    0.08
  -8 -14   5    0.17    0.07
   7  14  -5    0.11    0.06
  -7 -14   5    0.19    0.06
  -7  14   5    0.19    0.07
   7 -14  -5    0.09    0.04
  -6 -14   5    0.06    0.05
   6 -14  -5    0.17    0.06
  -6  14   5    0.26    0.07
   6  14  -5    0.10    0.05
  -5  14   5    0.78    0.09
  -5 -14   5    0.71    0.09
   5  14  -5    0.79    0.09
   5 -14  -5    0.76    0.10
   4 -14  -5    0.60    0.08
  -4 -14   5    0.68    0.09
  -4  14   5    0.70    0.08
   4  14  -5    0.59    0.09
  -3  14   5    0.23    0.06
  -3 -14   5    0.35    0.07
   3  14  -5    0.41    0.07
   3 -14  -5    0.40    0.07
  -2  14   5    0.18    0.05
   2  14  -5    0.21    0.06
   2 -14  -5    0.25    0.06
  -2 -14   5    0.17    0.05
  -2  14   5    0.14    0.05
   1 -14  -5    1.08    0.11
   1  14  -5    1.13    0.09
  -1  14   5    1.10    0.09
  -1  14   5    1.18    0.10
   0 -14  -5   12.56    0.44
   0 -14   5   13.05    0.43
   0  14   5   12.70    0.42
   0  14  -5   13.13    0.41
   0  14   5   12.27    0.40
   0  14  -5   11.67    0.41
  -1 -14  -5    0.15    0.05
  -1  14  -5    0.15    0.05
   1 -14   5    0.12    0.04
   1  14   5    0.16    0.05
  -1  14  -5    0.05    0.04
  -2  14  -5    1.09    0.10
   2 -14   5    1.24    0.10
   2  14   5    1.06    0.10
  -2 -14  -5    0.92    0.10
  -3  14  -5    0.17    0.05
  -3 -14  -5    0.11    0.05
   3  14   5    0.15    0.06
   3 -14   5    0.13    0.05
  -4 -14  -5    0.13    0.05
  -4  14  -5    0.16    0.05
   4 -14   5    0.15    0.05
   4  14   5    0.15    0.06
   5 -14   5    0.09    0.04
  -5 -14  -5    0.05    0.04
   5  14   5    0.05    0.04
  -5  14  -5    0.08    0.05
  -6 -14  -5    0.09    0.05
   6  14   5    0.00    0.04
  -6  14  -5    0.08    0.04
   6 -14   5    0.05    0.05
   7  14   5    0.08    0.05
   7 -14   5    0.08    0.05
  -7 -14  -5    0.10    0.06
  -7  14  -5    0.19    0.06
   8 -15  -5    0.12    0.06
   7  15  -5    0.17    0.07
  -7 -15   5    0.20    0.07
  -7  15   5    0.22    0.07
   7 -15  -5    0.10    0.05
  -6  15   5    0.43    0.08
   6 -15  -5    0.50    0.09
  -6 -15   5    0.35    0.08
   6  15  -5    0.37    0.08
   5 -15  -5    0.08    0.05
  -5 -15   5    0.01    0.04
   5  15  -5   -0.01    0.04
  -5  15   5    0.07    0.05
  -4 -15   5    2.89    0.17
  -4  15   5    2.78    0.16
   4  15  -5    2.85    0.17
   4 -15  -5    2.95    0.17
   3 -15  -5    1.48    0.12
  -3  15   5    1.56    0.12
  -3 -15   5    1.41    0.12
   3  15  -5    1.48    0.11
  -2  15   5    2.40    0.14
  -2 -15   5    2.39    0.15
  -2  15   5    2.51    0.14
   2 -15  -5    2.31    0.15
   2  15  -5    2.54    0.15
   1 -15  -5    0.53    0.08
   1  15  -5    0.65    0.08
  -1  15   5    0.48    0.07
  -1  15   5    0.55    0.07
   0  15   5    0.20    0.05
   0  15   5    0.19    0.06
   0  15  -5    0.18    0.06
   0  15  -5    0.12    0.05
   0 -15  -5    0.27    0.06
   0 -15   5    0.26    0.05
  -1 -15  -5    0.02    0.04
   1 -15   5    0.05    0.04
  -1  15  -5    0.05    0.04
   1  15   5    0.02    0.04
   2  15   5    0.83    0.09
  -2  15  -5    0.70    0.09
   2 -15   5    0.72    0.09
  -2 -15  -5    0.81    0.10
   3  15   5    0.38    0.08
  -3  15  -5    0.23    0.06
   3 -15   5    0.29    0.06
  -3 -15  -5    0.30    0.07
  -4  15  -5    0.06    0.05
   4 -15   5    0.09    0.05
   4  15   5    0.03    0.05
  -4 -15  -5    0.08    0.05
   5  15   5    0.37    0.08
  -5 -15  -5    0.46    0.09
   5 -15   5    0.37    0.08
  -5  15  -5    0.38    0.07
  -6 -15  -5    0.09    0.06
  -6  15  -5    0.00    0.04
   6  15   5    0.05    0.05
   6 -15   5    0.04    0.04
  -7  15  -5    0.14    0.06
  -7 -15  -5    0.07    0.06
   7 -16  -5    1.11    0.13
  -7  16   5    0.82    0.11
   6 -16  -5    0.10    0.06
  -6  16   5    0.06    0.05
  -6 -16   5    0.03    0.05
   6  16  -5    0.02    0.04
   5 -16  -5    0.16    0.06
   5  16  -5    0.17    0.06
  -5  16   5    0.25    0.07
  -5 -16   5    0.20    0.07
  -4 -16   5    0.04    0.04
   4  16  -5    0.06    0.05
   4 -16  -5   -0.01    0.04
  -4  16   5    0.01    0.04
   3 -16  -5    0.56    0.09
   3  16  -5    0.58    0.09
  -3 -16   5    0.51    0.08
  -3  16   5    0.66    0.09
   2 -16  -5    0.44    0.08
  -2  16   5    0.42    0.07
  -2 -16   5    0.34    0.07
   2  16  -5    0.40    0.07
   1  16  -5    2.52    0.15
  -1  16   5    2.37    0.14
   1 -16  -5    2.43    0.16
  -1 -16   5    2.86    0.17
  -1  16   5    2.69    0.15
   0  16   5    1.69    0.13
   0  16  -5    1.70    0.13
   0  16  -5    1.86    0.12
   0 -16   5    1.91    0.13
   0 -16  -5    1.80    0.14
   1  16   5    1.57    0.12
  -1 -16  -5    1.39    0.12
  -1  16  -5    1.31    0.11
   1 -16   5    1.39    0.11
   2  16   5    0.05    0.05
   2 -16   5    0.07    0.04
  -2  16  -5    0.02    0.04
  -2 -16  -5    0.03    0.04
   3 -16   5    0.19    0.06
  -3 -16  -5    0.32    0.08
   3  16   5    0.33    0.07
  -3  16  -5    0.30    0.07
   4  16   5    0.11    0.06
  -4  16  -5    0.05    0.05
  -4 -16  -5    0.14    0.06
   4 -16   5    0.08    0.04
   5  16   5    0.05    0.05
  -5 -16  -5    0.07    0.06
  -5  16  -5    0.11    0.06
   5 -16   5    0.03    0.05
  -6  16  -5    0.08    0.06
  -6 -16  -5    0.12    0.06
   6 -16   5    0.02    0.05
   6 -17  -5    0.05    0.05
  -6  17   5    0.19    0.07
   5 -17  -5    0.50    0.09
  -5  17   5    0.48    0.09
  -5 -17   5    0.35    0.08
   5  17  -5    0.45    0.09
  -4 -17   5    0.08    0.05
   4  17  -5    0.03    0.05
  -4  17   5    0.04    0.05
   4 -17  -5   -0.06    0.04
  -3 -17   5    1.39    0.13
  -3  17   5    1.56    0.12
   3  17  -5    1.53    0.12
   3 -17  -5    1.40    0.12
  -2 -17   5    2.16    0.15
  -2  17   5    1.90    0.14
   2 -17  -5    2.48    0.16
   2  17  -5    2.10    0.14
  -1 -17   5    0.02    0.04
  -1  17   5    0.07    0.05
   1  17  -5    0.03    0.04
  -1  17   5    0.09    0.04
   1 -17  -5   -0.02    0.04
   0  17  -5    0.00    0.04
   0  17   5    0.15    0.05
   0 -17  -5   -0.04    0.04
  -1 -17  -5    0.27    0.07
   1  17   5    0.28    0.07
  -1  17  -5    0.28    0.07
   1 -17   5    0.34    0.07
  -2 -17  -5    1.88    0.15
   2  17   5    2.19    0.15
  -2  17  -5    1.85    0.14
   2 -17   5    2.16    0.14
  -3 -17  -5   -0.01    0.05
   3 -17   5    0.05    0.05
  -3  17  -5    0.07    0.05
   3  17   5    0.05    0.05
   4 -17   5    0.02    0.04
  -4 -17  -5    0.02    0.05
   4  17   5    0.01    0.05
  -4  17  -5    0.09    0.05
   5 -17   5    0.75    0.11
  -5 -17  -5    0.62    0.10
  -5  17  -5    0.75    0.10
  -5  18   5    0.86    0.12
   4  18  -5   -0.10    0.04
  -4  18   5    0.00    0.05
   4 -18  -5   -0.04    0.04
  -4 -18   5   -0.03    0.04
  -3 -18   5    0.06    0.05
   3 -18  -5    0.03    0.05
   3  18  -5    0.01    0.05
  -3  18   5    0.06    0.05
   2  18  -5    0.36    0.07
   2 -18  -5    0.26    0.07
  -2 -18   5    0.21    0.06
  -2  18   5    0.35    0.07
  -1 -18   5    0.10    0.05
   1  18  -5    0.11    0.05
   1 -18  -5    0.00    0.04
   0 -18  -5    1.12    0.13
   0  18  -5    1.06    0.12
   0  18   5    1.38    0.12
  -1  18  -5    0.56    0.09
  -1 -18  -5    0.62    0.10
   1 -18   5    0.69    0.09
   1  18   5    0.53    0.09
  -2  18  -5    0.06    0.05
   2 -18   5    0.04    0.04
  -2 -18  -5    0.01    0.05
   2  18   5    0.06    0.05
   3  18   5    0.13    0.06
  -3 -18  -5    0.22    0.08
   3 -18   5    0.37    0.08
  -3  18  -5    0.25    0.07
   4 -18   5   -0.04    0.05
  -4  18  -5    0.01    0.05
  -4 -18  -5    0.04    0.06
  -3  19   5    0.60    0.10
   3  19  -5    0.38    0.08
  -2  19   5    0.07    0.05
   2  19  -5    0.01    0.05
  -1 -19   5    0.00    0.05
   1 -19  -5    0.04    0.05
   0  19  -5    0.18    0.07
   0  19   5    0.17    0.06
   0 -19  -5    0.17    0.06
  -1  19  -5    0.80    0.11
   1  19   5    0.79    0.10
   2  19   5    0.29    0.08
   2 -19   5    0.41    0.08
  11   0  -6    0.09    0.05
 -11   0   6    0.00    0.06
 -10   0   6    0.61    0.10
  10   0  -6    0.67    0.09
   9   0  -6    0.03    0.04
  -9   0   6   -0.08    0.05
  -8   0   6    0.27    0.07
   8   0  -6    0.46    0.07
  -7   0   6   -0.02    0.03
   7   0  -6    0.00    0.03
  -7   0   6    0.13    0.06
  -6   0   6    2.42    0.13
  -6   0   6    1.88    0.11
   6   0  -6    2.08    0.12
  -5   0   6    0.00    0.03
   5   0  -6    0.01    0.03
  -5   0   6   -0.01    0.03
   4   0  -6    3.37    0.15
  -4   0   6    3.60    0.15
  -4   0   6    3.49    0.15
   3   0  -6    0.02    0.03
   3   0  -6    0.01    0.01
  -3   0   6    0.01    0.02
  -3   0   6    0.02    0.03
   2   0  -6    0.02    0.02
   2   0  -6    0.02    0.03
  -2   0   6    0.03    0.03
  -2   0   6    0.02    0.03
   1   0  -6    0.01    0.02
  -1   0   6    0.03    0.02
   1   0  -6    0.01    0.02
  -1   0   6    0.00    0.02
   0   0   6   11.68    0.36
   0   0  -6   11.87    0.37
   0   0  -6   12.55    0.37
   0   0   6   12.75    0.33
  -1   0  -6    0.02    0.02
  -1   0  -6    0.00    0.02
   1   0   6    0.00    0.03
  -2   0  -6   37.40    1.05
   2   0   6   37.37    1.00
  -2   0  -6   37.17    1.02
  -3   0  -6   -0.01    0.02
  -3   0  -6   -0.02    0.02
   3   0   6    0.00    0.03
   4   0   6    0.09    0.03
  -4   0  -6    0.20    0.05
   4   0   6    0.13    0.04
   5   0   6   -0.01    0.04
   5   0   6    0.02    0.03
  -5   0  -6    0.01    0.03
   6   0   6    3.42    0.16
  -6   0  -6    3.14    0.17
  -7   0  -6    0.01    0.04
   7   0   6   -0.04    0.04
   8   0   6   18.89    0.59
  -8   0  -6   18.07    0.61
   9   0   6   -0.03    0.04
  -9   0  -6    0.00    0.04
 -10   0  -6    0.31    0.08
  10   0   6    0.21    0.07
 -11   0  -6    0.09    0.06
 -11  -1   6    0.51    0.10
  11  -1  -6    0.48    0.09
 -11   1   6    0.47    0.10
  11   1  -6    0.42    0.09
 -10   1   6    0.26    0.07
  10   1  -6    0.36    0.08
 -10  -1   6    0.32    0.08
  10  -1  -6    0.24    0.07
   9   1  -6    1.28    0.11
  -9   1   6    1.37    0.12
  -9  -1   6    1.08    0.12
   9  -1  -6    1.33    0.11
   8   1  -6    2.67    0.14
   8   1  -6    2.98    0.16
   8  -1  -6    2.80    0.16
  -8  -1   6    2.74    0.16
  -8   1   6    2.92    0.17
   7   1  -6    0.22    0.05
  -7  -1   6    0.28    0.07
  -7   1   6    0.21    0.06
   7  -1  -6    0.27    0.06
  -7   1   6    0.24    0.05
   7   1  -6    0.28    0.05
  -6  -1   6    0.09    0.05
   6  -1  -6    0.03    0.04
  -6   1   6    0.08    0.05
  -6   1   6    0.16    0.04
   6   1  -6    0.14    0.04
   6   1  -6    0.11    0.04
   5   1  -6    0.12    0.04
  -5  -1   6    0.13    0.05
  -5   1   6    0.10    0.04
   5  -1  -6    0.09    0.04
  -5   1   6    0.08    0.04
  -4   1   6    0.01    0.03
  -4  -1   6    0.00    0.03
   4   1  -6    0.00    0.02
  -4  -1   6    0.00    0.02
   4  -1  -6    0.01    0.03
  -4   1   6    0.00    0.03
  -3   1   6   10.65    0.32
  -3   1   6   10.39    0.32
  -3  -1   6   10.52    0.32
   3  -1  -6   10.45    0.31
   3  -1  -6   10.06    0.33
   3   1  -6   10.32    0.33
  -3  -1   6   10.47    0.33
  -2   1   6   46.26    1.18
   2  -1  -6   44.82    1.22
  -2  -1   6   45.99    1.18
   2   1  -6   45.96    1.22
  -2  -1   6   43.42    1.20
   2   1  -6   46.18    1.23
  -2   1   6   44.42    1.20
   2  -1  -6   46.01    1.24
   1  -1  -6    3.06    0.13
  -1   1   6    3.59    0.12
   1   1  -6    3.35    0.12
  -1  -1   6    3.41    0.14
  -1   1   6    3.37    0.14
  -1  -1   6    3.28    0.12
   1   1  -6    3.18    0.13
   1  -1  -6    3.42    0.13
   0  -1   6   25.20    0.64
   0   1  -6   24.28    0.68
   0  -1  -6   24.37    0.69
   0   1  -6   24.51    0.69
   0  -1  -6   23.15    0.68
   0   1   6   23.86    0.67
   0   1   6   25.15    0.63
   0  -1   6   24.22    0.67
   1   1   6    0.26    0.04
   1  -1   6    0.27    0.02
   1  -1   6    0.25    0.04
  -1   1  -6    0.28    0.04
  -1   1  -6    0.23    0.04
  -1  -1  -6    0.26    0.04
  -1  -1  -6    0.26    0.04
  -2  -1  -6   13.35    0.41
  -2  -1  -6   13.78    0.43
   2  -1   6   13.82    0.41
  -2   1  -6   13.78    0.41
   2   1   6   13.77    0.41
  -2   1  -6   13.84    0.43
  -3   1  -6    4.10    0.17
   3   1   6    4.61    0.18
  -3  -1  -6    4.43    0.18
  -3  -1  -6    4.45    0.17
  -3   1  -6    4.34    0.18
   3  -1   6    4.39    0.17
  -4  -1  -6    4.12    0.18
   4  -1   6    3.94    0.17
   4  -1   6    4.25    0.17
  -4   1  -6    4.01    0.18
   4   1   6    4.15    0.17
   4   1   6    4.33    0.17
   5   1   6    1.09    0.09
   5  -1   6    0.80    0.08
   5  -1   6    0.98    0.08
  -5  -1  -6    0.78    0.08
  -5   1  -6    0.90    0.08
   5   1   6    1.01    0.09
  -6  -1  -6    1.73    0.12
   6   1   6    1.89    0.12
   6  -1   6    1.90    0.12
  -6   1  -6    2.09    0.13
   7   1   6    0.09    0.05
   7  -1   6    0.12    0.05
  -7   1  -6    0.15    0.05
  -7  -1  -6    0.16    0.05
  -8  -1  -6   -0.01    0.03
  -8   1  -6   -0.02    0.04
   8   1   6   -0.04    0.04
   8  -1   6    0.00    0.04
  -9   1  -6    1.36    0.13
   9   1   6    1.24    0.12
   9  -1   6    1.41    0.13
  -9  -1  -6    1.20    0.12
 -10  -1  -6    0.84    0.11
  10   1   6    0.68    0.10
 -10   1  -6    0.81    0.11
  10  -1   6    0.89    0.11
 -11  -1  -6   -0.02    0.04
  11  -2  -6    0.49    0.09
  11   2  -6    0.50    0.09
 -11   2   6    0.39    0.10
 -11  -2   6    0.46    0.10
 -10  -2   6    0.13    0.07
  10  -2  -6    0.13    0.06
 -10   2   6    0.04    0.06
  10   2  -6    0.14    0.06
  -9  -2   6    0.04    0.06
   9   2  -6    0.07    0.05
  -9   2   6    0.05    0.06
   9  -2  -6    0.09    0.04
   8   2  -6    6.48    0.26
  -8   2   6    6.46    0.27
  -8  -2   6    6.81    0.27
   8  -2  -6    6.56    0.27
   8   2  -6    6.99    0.25
   7   2  -6    0.13    0.05
  -7  -2   6    0.25    0.06
  -7   2   6    0.15    0.06
  -7   2   6    0.19    0.05
   7  -2  -6    0.14    0.05
   7   2  -6    0.15    0.05
  -6   2   6    2.40    0.14
  -6   2   6    2.53    0.12
  -6  -2   6    2.43    0.14
   6   2  -6    2.56    0.13
   6   2  -6    2.41    0.13
   6  -2  -6    2.43    0.13
   5   2  -6    0.38    0.06
  -5   2   6    0.49    0.07
  -5   2   6    0.50    0.06
   5   2  -6    0.34    0.06
  -5  -2   6    0.37    0.06
   5  -2  -6    0.33    0.05
   4  -2  -6   11.69    0.38
  -4   2   6   12.24    0.37
   4   2  -6   12.09    0.37
  -4   2   6   12.39    0.37
   4   2  -6   11.87    0.38
  -4  -2   6   12.16    0.37
   4  -2  -6   12.37    0.35
   3  -2  -6    7.02    0.25
  -3   2   6    7.48    0.25
   3  -2  -6    7.51    0.23
  -3  -2   6    7.44    0.24
  -3   2   6    7.12    0.23
   3   2  -6    7.22    0.25
   2  -2  -6    5.03    0.17
   2   2  -6    4.85    0.18
   2  -2  -6    4.88    0.18
  -2  -2   6    4.94    0.18
  -2  -2   6    5.13    0.17
  -2   2   6    4.97    0.17
   2   2  -6    5.24    0.16
  -2   2   6    4.86    0.18
  -1   2   6    0.28    0.03
  -1   2   6    0.28    0.04
  -1  -2   6    0.28    0.04
  -1  -2   6    0.25    0.03
   1  -2  -6    0.21    0.04
   1   2  -6    0.22    0.04
   1  -2  -6    0.26    0.03
   1   2  -6    0.23    0.03
   0  -2  -6    1.84    0.09
   0   2  -6    1.82    0.09
   0  -2  -6    2.00    0.09
   0   2  -6    1.90    0.10
   0  -2   6    1.92    0.10
   0   2   6    1.89    0.07
   0   2   6    2.07    0.10
   0  -2   6    1.89    0.07
   1  -2   6    0.02    0.03
  -1  -2  -6    0.05    0.03
  -1   2  -6    0.04    0.03
  -1  -2  -6    0.04    0.02
  -1   2  -6    0.03    0.02
   1   2   6    0.06    0.04
   1  -2   6    0.05    0.01
  -2   2  -6   11.06    0.36
  -2   2  -6   11.87    0.31
   2   2   6   11.13    0.35
  -2   2  -6   11.15    0.35
   2  -2   6   11.30    0.34
  -2  -2  -6   11.23    0.36
  -2  -2  -6   11.22    0.35
  -3   2  -6    1.51    0.09
  -3  -2  -6    1.42    0.09
  -3  -2  -6    1.53    0.09
   3  -2   6    1.47    0.09
   3   2   6    1.25    0.09
  -3   2  -6    1.41    0.09
   4   2   6    0.52    0.07
  -4  -2  -6    0.57    0.07
   4   2   6    0.46    0.06
   4  -2   6    0.66    0.06
  -4   2  -6    0.54    0.06
   4  -2   6    0.57    0.06
  -5  -2  -6    1.42    0.10
   5   2   6    1.71    0.10
   5  -2   6    1.63    0.10
  -5   2  -6    1.48    0.10
   5   2   6    1.62    0.10
   5  -2   6    1.63    0.11
   6   2   6    4.59    0.19
  -6  -2  -6    4.64    0.21
   6   2   6    4.97    0.20
  -6   2  -6    4.54    0.21
   6  -2   6    4.72    0.20
   7   2   6    1.60    0.12
   7  -2   6    1.61    0.12
  -7  -2  -6    1.28    0.11
  -7   2  -6    1.59    0.12
  -8   2  -6    1.75    0.13
  -8  -2  -6    1.89    0.13
   8   2   6    1.73    0.13
   8  -2   6    1.65    0.12
   9  -2   6   -0.04    0.04
   9   2   6    0.03    0.05
  -9  -2  -6    0.01    0.04
  -9   2  -6    0.01    0.05
 -10  -2  -6    0.19    0.07
  10   2   6    0.08    0.06
 -10   2  -6    0.14    0.07
  10  -2   6    0.08    0.05
 -11   3   6    0.20    0.08
  11   3  -6    0.17    0.06
  11  -3  -6    0.06    0.06
 -11  -3   6    0.23    0.08
 -10  -3   6    0.28    0.08
 -10   3   6    0.35    0.08
  10   3  -6    0.27    0.07
  10  -3  -6    0.18    0.06
  -9  -3   6    1.29    0.12
  -9   3   6    1.38    0.13
   9  -3  -6    1.47    0.12
   9   3  -6    1.36    0.11
  -8  -3   6    0.14    0.06
   8   3  -6    0.15    0.05
   8  -3  -6    0.13    0.05
  -8   3   6    0.12    0.06
   8   3  -6    0.08    0.04
  -7  -3   6    3.15    0.17
   7   3  -6    3.56    0.16
   7  -3  -6    3.77    0.17
   7   3  -6    3.25    0.16
  -7   3   6    3.42    0.17
   6  -3  -6    0.24    0.05
   6   3  -6    0.24    0.05
   6   3  -6    0.27    0.05
  -6   3   6    0.15    0.05
  -6  -3   6    0.23    0.06
  -6   3   6    0.22    0.05
   5  -3  -6    2.49    0.13
  -5   3   6    2.24    0.13
   5   3  -6    2.38    0.12
  -5  -3   6    2.53    0.13
   5   3  -6    2.15    0.12
  -5   3   6    2.51    0.12
   4  -3  -6    1.72    0.08
  -4   3   6    1.68    0.10
  -4   3   6    1.54    0.10
   4   3  -6    1.87    0.10
   4  -3  -6    1.58    0.10
  -4  -3   6    1.66    0.09
   4   3  -6    1.50    0.09
   3   3  -6   -0.02    0.03
  -3  -3   6    0.05    0.03
  -3   3   6    0.02    0.03
   3  -3  -6    0.00    0.02
   3   3  -6    0.00    0.03
   3  -3  -6    0.05    0.02
  -3   3   6   -0.01    0.03
   2   3  -6    4.13    0.16
   2   3  -6    3.92    0.16
  -2   3   6    3.89    0.16
   2   3  -6    4.17    0.13
   2  -3  -6    3.80    0.15
  -2   3   6    4.27    0.15
  -2  -3   6    4.02    0.15
   2  -3  -6    4.04    0.15
   1  -3  -6    0.02    0.02
   1   3  -6    0.01    0.02
  -1  -3   6    0.00    0.02
  -1   3   6    0.02    0.03
   1  -3  -6    0.00    0.02
  -1   3   6    0.00    0.02
  -1  -3   6    0.03    0.03
   1   3  -6    0.01    0.02
   0  -3  -6   12.81    0.39
   0   3  -6   12.70    0.39
   0  -3  -6   12.46    0.38
   0  -3   6   12.56    0.38
   0   3   6   13.17    0.34
   0   3   6   12.42    0.39
   0   3  -6   13.18    0.39
   0  -3   6   13.22    0.36
   1  -3   6    1.86    0.09
  -1  -3  -6    1.96    0.10
  -1   3  -6    1.84    0.09
   1   3   6    1.88    0.11
  -1  -3  -6    2.00    0.10
   1  -3   6    2.03    0.08
  -1   3  -6    1.97    0.10
  -2   3  -6    0.45    0.05
  -2   3  -6    0.46    0.04
  -2   3  -6    0.51    0.06
  -2  -3  -6    0.47    0.06
   2   3   6    0.47    0.06
  -2  -3  -6    0.42    0.05
   2  -3   6    0.51    0.05
   3   3   6    0.09    0.04
  -3  -3  -6    0.08    0.04
  -3   3  -6    0.14    0.04
   3  -3   6    0.14    0.04
  -3   3  -6    0.09    0.04
  -3  -3  -6    0.16    0.04
  -4   3  -6    1.25    0.09
   4   3   6    1.18    0.09
   4   3   6    1.33    0.09
   4  -3   6    1.42    0.09
  -4  -3  -6    1.32    0.09
   4  -3   6    1.24    0.09
   5  -3   6    0.00    0.03
  -5  -3  -6    0.03    0.03
  -5   3  -6   -0.02    0.03
   5   3   6    0.03    0.04
   5   3   6    0.04    0.04
  -6  -3  -6    9.34    0.34
   6   3   6    9.40    0.32
   6   3   6   10.18    0.33
   6  -3   6    8.93    0.33
  -6   3  -6    9.18    0.34
   7   3   6    8.39    0.30
   7  -3   6    7.96    0.31
  -7   3  -6    7.72    0.31
  -7  -3  -6    7.88    0.31
   8  -3   6    0.17    0.06
   8   3   6    0.09    0.05
  -8   3  -6    0.02    0.04
  -8  -3  -6    0.19    0.06
   9   3   6    0.55    0.09
   9  -3   6    0.60    0.09
  -9   3  -6    0.67    0.10
  -9  -3  -6    0.77    0.10
  10  -3   6    0.69    0.10
  10   3   6    0.61    0.09
 -10   3  -6    0.53    0.10
 -10  -3  -6    0.51    0.09
  11   4  -6    0.42    0.09
 -11   4   6    0.57    0.11
 -11  -4   6    0.33    0.09
  11  -4  -6    0.35    0.08
 -10   4   6    1.51    0.14
  10   4  -6    1.68    0.13
 -10  -4   6    1.72    0.15
  10  -4  -6    1.65    0.13
   9   4  -6    0.62    0.08
   9  -4  -6    0.66    0.09
   9   4  -6    0.69    0.08
  -9   4   6    0.70    0.10
  -9  -4   6    0.64    0.09
   8   4  -6    1.90    0.12
  -8  -4   6    1.75    0.13
  -8   4   6    1.61    0.13
   8   4  -6    1.90    0.12
   8  -4  -6    1.89    0.13
  -7   4   6    1.68    0.12
   7   4  -6    1.49    0.10
  -7  -4   6    1.30    0.11
   7  -4  -6    1.45    0.11
   7   4  -6    1.57    0.10
   6   4  -6    0.04    0.03
   6  -4  -6    0.04    0.04
  -6   4   6    0.05    0.05
  -6  -4   6   -0.01    0.04
   6   4  -6    0.04    0.03
  -6   4   6   -0.02    0.04
   5   4  -6    3.68    0.16
  -5   4   6    4.22    0.17
   5  -4  -6    4.11    0.17
  -5   4   6    3.96    0.17
  -5  -4   6    3.95    0.17
   5   4  -6    3.82    0.17
   4  -4  -6    6.73    0.24
  -4  -4   6    6.69    0.23
   4   4  -6    6.19    0.23
   4  -4  -6    6.58    0.22
  -4   4   6    6.97    0.23
   4   4  -6    6.38    0.23
  -4   4   6    6.63    0.23
   3   4  -6   11.66    0.37
   3  -4  -6   12.17    0.36
  -3   4   6   11.95    0.37
   3   4  -6   11.85    0.37
  -3   4   6   12.04    0.35
  -3  -4   6   11.81    0.36
   3  -4  -6   11.45    0.36
  -2   4   6    1.73    0.10
   2  -4  -6    1.84    0.09
   2   4  -6    1.70    0.10
  -2   4   6    1.97    0.09
   2   4  -6    1.63    0.09
   2  -4  -6    1.71    0.09
   2   4  -6    1.80    0.07
  -2  -4   6    1.80    0.09
   1  -4  -6   10.89    0.34
   1   4  -6   10.27    0.33
   1   4  -6   10.54    0.33
  -1   4   6   10.82    0.34
  -1  -4   6   10.94    0.31
  -1   4   6   11.00    0.31
   1   4  -6   10.91    0.32
   1  -4  -6   10.52    0.33
   0  -4  -6    0.18    0.03
   0   4  -6    0.14    0.03
   0  -4   6    0.20    0.03
   0   4   6    0.18    0.05
   0  -4  -6    0.13    0.03
   0  -4   6    0.17    0.04
   0   4  -6    0.12    0.04
   0   4   6    0.18    0.02
  -1  -4  -6    9.62    0.30
  -1   4  -6    9.63    0.31
   1   4   6    9.70    0.31
  -1  -4  -6    9.32    0.31
  -1   4  -6    9.59    0.31
   1  -4   6    9.55    0.30
  -2  -4  -6    5.02    0.19
   2  -4   6    5.30    0.19
  -2   4  -6    5.38    0.20
  -2   4  -6    5.24    0.20
  -2  -4  -6    5.34    0.20
  -2   4  -6    5.28    0.17
   2   4   6    5.17    0.20
   3   4   6    3.78    0.17
  -3  -4  -6    3.85    0.16
  -3   4  -6    3.86    0.17
   3  -4   6    3.92    0.15
  -3   4  -6    4.03    0.14
  -3  -4  -6    3.86    0.17
   4  -4   6    9.51    0.29
   4  -4   6    9.50    0.32
   4   4   6    9.40    0.31
  -4   4  -6    9.26    0.33
  -4  -4  -6    9.10    0.33
   4   4   6    9.53    0.31
   5   4   6    1.87    0.11
   5   4   6    1.92    0.12
  -5   4  -6    1.95    0.12
  -5  -4  -6    1.66    0.11
   5  -4   6    1.89    0.12
  -6   4  -6    0.68    0.08
   6   4   6    0.88    0.08
   6   4   6    0.74    0.08
  -6  -4  -6    0.79    0.09
   6  -4   6    0.79    0.09
  -7   4  -6    1.42    0.12
   7   4   6    1.51    0.11
   7  -4   6    1.32    0.11
   7   4   6    1.48    0.10
  -7  -4  -6    1.37    0.11
   8   4   6    2.13    0.14
  -8  -4  -6    1.89    0.14
   8  -4   6    1.94    0.14
  -8   4  -6    1.85    0.14
   9  -4   6    0.04    0.04
  -9  -4  -6    0.01    0.04
   9   4   6    0.13    0.05
  -9   4  -6    0.00    0.04
 -10  -4  -6    0.47    0.09
  10  -4   6    0.46    0.09
 -10   4  -6    0.61    0.10
  10   4   6    0.43    0.09
 -11   5   6    0.02    0.06
  11   5  -6    0.02    0.05
  11  -5  -6   -0.01    0.05
 -11  -5   6   -0.07    0.06
 -10   5   6    0.11    0.06
  10  -5  -6    0.13    0.06
 -10  -5   6    0.27    0.08
  10   5  -6    0.22    0.06
   9   5  -6    0.04    0.04
  -9   5   6    0.03    0.05
   9   5  -6   -0.04    0.03
   9  -5  -6   -0.01    0.04
  -9  -5   6   -0.01    0.04
   8   5  -6    0.67    0.08
   8   5  -6    0.60    0.08
  -8   5   6    0.70    0.09
  -8  -5   6    0.47    0.08
   8  -5  -6    0.57    0.08
   7  -5  -6    0.07    0.04
  -7  -5   6    0.07    0.04
   7   5  -6    0.05    0.04
   7   5  -6    0.01    0.03
  -7   5   6    0.10    0.05
   6   5  -6   26.44    0.76
  -6  -5   6   26.43    0.77
   6  -5  -6   26.87    0.78
  -6   5   6   27.36    0.75
   6   5  -6   26.57    0.77
  -6   5   6   26.91    0.77
  -5  -5   6    0.12    0.04
  -5   5   6    0.08    0.05
   5  -5  -6    0.17    0.04
   5   5  -6    0.16    0.05
   5  -5  -6    0.10    0.03
   5   5  -6    0.16    0.04
  -5   5   6    0.16    0.05
   4   5  -6    6.28    0.23
  -4   5   6    6.44    0.23
   4  -5  -6    6.36    0.23
   4  -5  -6    6.68    0.22
  -4  -5   6    6.35    0.23
  -4   5   6    6.72    0.23
   4   5  -6    6.59    0.23
   3  -5  -6    1.64    0.09
  -3   5   6    2.01    0.10
   3   5  -6    1.73    0.09
  -3   5   6    1.78    0.11
   3  -5  -6    1.76    0.10
  -2   5   6    0.38    0.06
  -2  -5   6    0.31    0.04
  -2   5   6    0.30    0.04
   2   5  -6    0.28    0.05
   2  -5  -6    0.25    0.04
   2   5  -6    0.34    0.03
   2  -5  -6    0.30    0.04
   2   5  -6    0.26    0.04
  -1   5   6   20.08    0.58
   1  -5  -6   19.89    0.57
  -1   5   6   21.02    0.55
   1   5  -6   20.51    0.58
   1   5  -6   20.59    0.58
  -1  -5   6   20.30    0.56
   1  -5  -6   20.12    0.59
   1   5  -6   19.65    0.57
   0   5  -6    1.15    0.07
   0   5   6    0.98    0.05
   0  -5   6    0.98    0.06
   0  -5  -6    0.88    0.06
   0   5  -6    0.99    0.07
   0  -5  -6    1.01    0.07
   0   5   6    1.04    0.08
  -1  -5  -6    4.28    0.17
  -1  -5  -6    4.32    0.16
   1  -5   6    4.26    0.16
  -1   5  -6    4.34    0.15
  -1   5  -6    4.01    0.16
   1   5   6    4.10    0.18
  -1   5  -6    4.10    0.16
  -2   5  -6    6.92    0.25
  -2  -5  -6    6.94    0.26
   2   5   6    6.99    0.25
   2  -5   6    7.36    0.24
  -2   5  -6    7.17    0.25
  -2  -5  -6    6.71    0.23
  -2   5  -6    7.60    0.22
  -3  -5  -6    0.76    0.08
  -3   5  -6    0.84    0.06
   3   5   6    0.88    0.08
   3  -5   6    0.89    0.07
  -3  -5  -6    0.85    0.07
   3  -5   6    0.93    0.08
  -3   5  -6    0.78    0.07
   4  -5   6   10.56    0.32
  -4  -5  -6   10.28    0.36
   4  -5   6    9.95    0.34
  -4   5  -6   10.42    0.36
   4   5   6   10.14    0.33
   4   5   6   10.70    0.35
   5   5   6    0.73    0.08
   5   5   6    0.69    0.07
   5  -5   6    0.61    0.07
  -5   5  -6    0.68    0.08
  -5  -5  -6    0.67    0.08
   6  -5   6    1.60    0.12
  -6  -5  -6    1.60    0.11
   6   5   6    1.79    0.11
   6   5   6    1.61    0.11
  -6   5  -6    1.52    0.12
  -7   5  -6    0.11    0.05
  -7  -5  -6    0.02    0.03
   7  -5   6    0.02    0.04
   7   5   6    0.03    0.04
   7   5   6    0.03    0.04
   8  -5   6    0.42    0.08
  -8  -5  -6    0.52    0.08
   8   5   6    0.47    0.08
  -8   5  -6    0.42    0.08
  -9  -5  -6    0.23    0.06
   9  -5   6    0.13    0.06
   9   5   6    0.19    0.06
  -9   5  -6    0.26    0.07
 -10   5  -6    0.30    0.08
 -10  -5  -6    0.28    0.08
  10  -5   6    0.31    0.08
  10   5   6    0.50    0.09
  11  -6  -6    0.03    0.05
  11   6  -6    0.09    0.05
  10  -6  -6    0.67    0.10
 -10  -6   6    0.57    0.10
 -10   6   6    0.65    0.10
  10   6  -6    0.81    0.09
   9  -6  -6    0.59    0.09
  -9   6   6    0.67    0.10
   9   6  -6    0.53    0.08
   9   6  -6    0.57    0.08
  -9  -6   6    0.56    0.09
  -8  -6   6    1.31    0.12
   8  -6  -6    1.47    0.11
  -8   6   6    1.45    0.13
   8   6  -6    1.65    0.11
   8   6  -6    1.39    0.11
   7  -6  -6    0.16    0.05
  -7   6   6    0.24    0.06
   7   6  -6    0.08    0.04
  -7  -6   6    0.17    0.06
   7   6  -6    0.15    0.05
   6   6  -6    1.55    0.10
  -6   6   6    1.61    0.11
  -6  -6   6    1.37    0.11
   6  -6  -6    1.52    0.10
   6   6  -6    1.51    0.10
   5   6  -6    5.18    0.21
   5   6  -6    5.48    0.21
   5  -6  -6    5.59    0.20
  -5   6   6    5.61    0.22
   5  -6  -6    5.44    0.21
  -5   6   6    5.87    0.21
  -5  -6   6    5.41    0.22
  -4   6   6    0.16    0.05
  -4  -6   6    0.18    0.04
   4   6  -6    0.07    0.03
  -4   6   6    0.18    0.05
   4  -6  -6    0.15    0.04
   4  -6  -6    0.17    0.04
   4   6  -6    0.20    0.05
   3   6  -6    0.80    0.07
   3  -6  -6    0.78    0.06
  -3   6   6    0.87    0.07
   3  -6  -6    0.80    0.07
  -3   6   6    0.84    0.08
  -3  -6   6    0.86    0.07
   3   6  -6    0.82    0.07
   2   6  -6    2.75    0.13
  -2  -6   6    2.85    0.13
   2  -6  -6    3.13    0.13
   2   6  -6    3.25    0.13
  -2   6   6    3.16    0.13
  -2   6   6    3.14    0.15
   2  -6  -6    2.98    0.13
   1  -6  -6    2.32    0.11
   1   6  -6    2.27    0.10
   1   6  -6    2.18    0.11
  -1   6   6    2.29    0.10
  -1   6   6    2.34    0.13
  -1  -6   6    2.45    0.11
   1  -6  -6    2.10    0.11
   1   6  -6    2.33    0.11
   0   6   6    0.36    0.03
   0  -6  -6    0.32    0.05
   0   6  -6    0.40    0.05
   0  -6   6    0.35    0.04
   0   6  -6    0.31    0.05
   0   6  -6    0.42    0.04
   0  -6  -6    0.41    0.04
   0   6   6    0.38    0.06
  -1   6  -6    0.02    0.02
  -1   6  -6    0.05    0.03
   1  -6   6    0.04    0.03
  -1  -6  -6    0.00    0.02
  -1   6  -6    0.05    0.03
  -1  -6  -6    0.02    0.03
   1   6   6    0.00    0.04
   2   6   6    0.08    0.05
  -2   6  -6    0.09    0.03
  -2  -6  -6    0.04    0.03
  -2   6  -6    0.09    0.03
  -2  -6  -6    0.05    0.03
   2  -6   6    0.13    0.04
  -2   6  -6    0.09    0.04
  -3   6  -6    0.30    0.05
   3   6   6    0.20    0.05
   3  -6   6    0.36    0.05
  -3  -6  -6    0.22    0.05
  -3   6  -6    0.33    0.04
   3  -6   6    0.16    0.04
   4  -6   6   13.63    0.44
   4   6   6   14.27    0.44
  -4   6  -6   14.14    0.46
   4   6   6   14.70    0.43
  -4  -6  -6   13.30    0.46
   5  -6   6   14.06    0.46
   5   6   6   15.15    0.45
  -5  -6  -6   13.85    0.48
   5   6   6   14.62    0.45
  -5   6  -6   14.14    0.48
   6  -6   6    2.27    0.14
  -6   6  -6    1.97    0.14
   6   6   6    2.24    0.13
  -6  -6  -6    2.29    0.14
   6   6   6    2.39    0.13
   7   6   6    0.82    0.09
  -7  -6  -6    0.92    0.10
  -7   6  -6    0.66    0.09
   7  -6   6    0.64    0.09
   7   6   6    0.83    0.09
   8   6   6    0.58    0.08
  -8   6  -6    0.48    0.09
  -8  -6  -6    0.53    0.09
   8  -6   6    0.40    0.08
  -9  -6  -6    1.11    0.12
  -9   6  -6    1.36    0.13
   9  -6   6    1.08    0.12
  10  -6   6    0.61    0.10
 -10   6  -6    0.62    0.11
 -10  -6  -6    0.56    0.10
  11   7  -6    0.17    0.06
 -10  -7   6    0.39    0.09
  10  -7  -6    0.33    0.07
  10   7  -6    0.43    0.07
  10   7  -6    0.34    0.07
 -10   7   6    0.24    0.08
   9   7  -6    0.82    0.09
  -9   7   6    0.77    0.10
  -9  -7   6    0.76    0.10
   9  -7  -6    0.82    0.10
   9   7  -6    1.04    0.10
  -8   7   6   -0.04    0.04
   8   7  -6   -0.01    0.03
   8  -7  -6   -0.02    0.04
  -8  -7   6   -0.02    0.04
   8   7  -6    0.00    0.04
  -7  -7   6    4.03    0.19
  -7   7   6    3.78    0.19
   7   7  -6    3.62    0.17
   7  -7  -6    3.78    0.18
   7   7  -6    3.70    0.18
   6   7  -6    0.13    0.04
   6   7  -6    0.20    0.05
   6  -7  -6    0.18    0.05
  -6  -7   6    0.16    0.05
  -6   7   6    0.22    0.06
   5   7  -6   18.92    0.55
  -5   7   6   19.00    0.56
   5  -7  -6   17.88    0.55
  -5  -7   6   17.95    0.55
   5   7  -6   18.27    0.55
   5  -7  -6   18.90    0.56
  -5   7   6   18.50    0.54
   4  -7  -6   -0.01    0.02
  -4  -7   6   -0.02    0.03
   4   7  -6    0.04    0.04
  -4   7   6   -0.03    0.04
  -4   7   6   -0.02    0.04
   4   7  -6    0.03    0.03
   4  -7  -6    0.04    0.03
   3   7  -6    1.04    0.07
  -3  -7   6    0.91    0.07
  -3   7   6    1.08    0.09
   3  -7  -6    1.04    0.08
   3  -7  -6    0.95    0.07
  -3   7   6    0.87    0.07
   3   7  -6    0.89    0.08
   2  -7  -6    0.85    0.07
  -2   7   6    0.87    0.08
  -2  -7   6    0.96    0.07
  -2   7   6    0.84    0.07
   2   7  -6    0.93    0.08
   2   7  -6    1.02    0.07
   2  -7  -6    0.85    0.06
   1  -7  -6    7.76    0.27
  -1  -7   6    7.70    0.25
   1   7  -6    7.94    0.26
  -1   7   6    7.71    0.27
   1   7  -6    7.48    0.26
   1   7  -6    7.66    0.25
  -1   7   6    7.75    0.24
   1  -7  -6    7.66    0.25
   0  -7   6    0.23    0.04
   0   7  -6    0.39    0.04
   0  -7  -6    0.25    0.05
   0  -7  -6    0.30    0.04
   0   7   6    0.34    0.04
   0   7  -6    0.30    0.05
   0   7  -6    0.26    0.04
   0   7   6    0.26    0.06
  -1   7  -6    0.15    0.04
  -1  -7  -6    0.19    0.04
  -1  -7  -6    0.10    0.04
  -1   7  -6    0.11    0.04
   1   7   6    0.15    0.05
  -1   7  -6    0.11    0.03
  -1   7  -6    0.16    0.04
  -2   7  -6    1.56    0.09
  -2   7  -6    1.40    0.09
   2  -7   6    1.63    0.09
   2   7   6    1.63    0.11
  -2   7  -6    1.18    0.09
  -2  -7  -6    1.48    0.10
  -2  -7  -6    1.38    0.08
   3   7   6    4.94    0.20
  -3   7  -6    4.82    0.18
   3   7   6    4.83    0.18
  -3   7  -6    4.39    0.20
   3  -7   6    4.70    0.19
  -3  -7  -6    4.93    0.21
   3  -7   6    4.72    0.17
   4   7   6    3.59    0.15
  -4  -7  -6    3.35    0.17
   4   7   6    3.67    0.17
   4  -7   6    3.62    0.17
  -4   7  -6    3.83    0.15
  -4   7  -6    3.60    0.17
   5   7   6    2.57    0.14
   5   7   6    2.40    0.12
  -5  -7  -6    2.04    0.13
   5  -7   6    2.01    0.13
  -5   7  -6    2.31    0.14
   6   7   6    1.25    0.09
  -6   7  -6    1.32    0.11
  -6  -7  -6    1.30    0.11
   6  -7   6    1.19    0.10
   6   7   6    1.27    0.10
   7   7   6    0.32    0.06
  -7   7  -6    0.50    0.08
  -7  -7  -6    0.69    0.09
   7  -7   6    0.48    0.08
  -8  -7  -6    0.38    0.07
  -8   7  -6    0.46    0.09
   8  -7   6    0.52    0.09
   8   7   6    0.50    0.08
   9  -7   6    0.10    0.06
  -9  -7  -6    0.07    0.05
  -9   7  -6    0.21    0.07
 -10  -7  -6    0.01    0.04
 -10   8   6   -0.09    0.05
  10  -8  -6    0.01    0.05
  10   8  -6    0.04    0.05
 -10  -8   6    0.01    0.06
  -9  -8   6    0.03    0.05
   9  -8  -6    0.10    0.05
   9   8  -6    0.05    0.04
   9   8  -6    0.09    0.04
  -9   8   6   -0.04    0.05
   8   8  -6    1.52    0.11
  -8  -8   6    1.40    0.12
   8   8  -6    1.60    0.11
   8  -8  -6    1.47    0.12
  -8   8   6    1.31    0.12
  -7   8   6    0.16    0.06
   7   8  -6    0.16    0.05
  -7  -8   6    0.25    0.06
   7  -8  -6    0.11    0.05
   7   8  -6    0.12    0.05
  -6   8   6    0.21    0.06
  -6  -8   6    0.34    0.06
   6   8  -6    0.21    0.05
   6  -8  -6    0.17    0.05
   6  -8  -6    0.28    0.05
   6   8  -6    0.21    0.05
  -5   8   6    2.32    0.13
   5  -8  -6    2.42    0.12
   5   8  -6    2.10    0.12
   5   8  -6    2.05    0.13
  -5  -8   6    2.01    0.12
  -5   8   6    2.45    0.14
   5  -8  -6    2.12    0.12
   4  -8  -6   14.95    0.45
  -4   8   6   15.60    0.46
   4   8  -6   14.62    0.46
  -4   8   6   15.86    0.46
  -4  -8   6   14.62    0.46
   4   8  -6   13.08    0.44
   4  -8  -6   15.37    0.47
  -3  -8   6    3.71    0.16
   3   8  -6    4.05    0.17
   3  -8  -6    3.52    0.16
   3  -8  -6    3.84    0.16
   3   8  -6    4.04    0.16
  -3   8   6    3.88    0.16
  -3   8   6    3.61    0.17
   2  -8  -6    0.55    0.06
  -2   8   6    0.54    0.06
   2  -8  -6    0.52    0.05
  -2   8   6    0.52    0.07
  -2  -8   6    0.38    0.05
   2   8  -6    0.53    0.07
   2   8  -6    0.54    0.06
   1  -8  -6    0.33    0.05
   1  -8  -6    0.34    0.04
  -1  -8   6    0.26    0.04
   1   8  -6    0.27    0.04
   1   8  -6    0.35    0.05
  -1   8   6    0.29    0.06
  -1  -8   6    0.31    0.05
  -1   8   6    0.30    0.04
   0   8  -6    4.29    0.17
   0   8  -6    4.02    0.16
   0  -8  -6    4.04    0.18
   0   8  -6    4.16    0.17
   0   8   6    4.04    0.18
   0   8   6    4.07    0.15
   0  -8  -6    3.81    0.15
  -1  -8  -6    4.95    0.18
  -1   8  -6    5.30    0.19
  -1   8  -6    4.87    0.19
  -1   8  -6    4.99    0.19
   1   8   6    5.02    0.20
  -1   8  -6    5.36    0.20
  -1  -8  -6    4.77    0.20
  -2   8  -6    5.72    0.21
  -2  -8  -6    4.99    0.19
   2   8   6    5.10    0.21
   2  -8   6    5.26    0.19
  -2   8  -6    5.35    0.19
  -2  -8  -6    4.90    0.21
  -2   8  -6    5.45    0.21
  -3   8  -6    0.05    0.04
  -3  -8  -6   -0.01    0.03
  -3   8  -6   -0.01    0.03
   3   8   6    0.09    0.03
   3   8   6    0.03    0.04
   3  -8   6   -0.01    0.03
  -4   8  -6    0.08    0.04
   4  -8   6    0.09    0.04
  -4   8  -6    0.06    0.04
  -4  -8  -6    0.13    0.04
   4   8   6    0.09    0.05
   5  -8   6    0.05    0.04
   5   8   6    0.12    0.05
  -5  -8  -6    0.05    0.04
  -5   8  -6   -0.02    0.04
   6  -8   6    1.17    0.10
   6   8   6    1.12    0.10
  -6   8  -6    1.29    0.11
  -6  -8  -6    1.17    0.10
  -7  -8  -6    0.12    0.06
   7   8   6    0.11    0.05
  -7   8  -6    0.05    0.04
   7  -8   6    0.12    0.05
   8   8   6    0.16    0.05
  -8  -8  -6    0.14    0.06
  -8   8  -6    0.06    0.05
   8  -8   6    0.16    0.06
  -9  -8  -6    0.16    0.06
  -9   8  -6    0.18    0.06
   9  -8   6    0.10    0.06
  10   9  -6    0.04    0.05
 -10  -9   6   -0.02    0.06
 -10   9   6    0.03    0.06
  10  -9  -6   -0.01    0.05
  -9  -9   6    0.61    0.10
   9   9  -6    0.62    0.09
   9  -9  -6    0.67    0.09
  -9   9   6    0.63    0.10
   8   9  -6    1.75    0.13
  -8   9   6    1.62    0.14
  -8  -9   6    1.68    0.13
   8  -9  -6    1.98    0.13
   7  -9  -6    1.43    0.11
   7   9  -6    1.29    0.11
  -7  -9   6    1.44    0.11
  -7   9   6    1.53    0.12
  -6   9   6    0.73    0.09
   6   9  -6    0.78    0.07
   6  -9  -6    0.87    0.08
   6  -9  -6    0.86    0.08
   6   9  -6    0.74    0.08
  -6  -9   6    0.71    0.09
   5   9  -6    2.97    0.15
   5  -9  -6    2.83    0.14
   5  -9  -6    2.83    0.14
   5   9  -6    2.78    0.13
  -5   9   6    2.62    0.15
  -5  -9   6    2.68    0.15
   4  -9  -6    0.01    0.03
  -4  -9   6    0.03    0.04
   4   9  -6    0.06    0.04
  -4   9   6    0.01    0.04
   4   9  -6    0.00    0.03
   4  -9  -6   -0.03    0.03
  -4   9   6   -0.01    0.04
  -3  -9   6    2.64    0.14
   3   9  -6    2.81    0.14
   3  -9  -6    2.52    0.12
   3  -9  -6    2.83    0.14
  -3   9   6    2.75    0.14
   3   9  -6    2.48    0.12
  -3   9   6    2.39    0.13
  -2   9   6    0.12    0.04
   2   9  -6    0.15    0.04
   2   9  -6    0.20    0.05
  -2  -9   6    0.17    0.04
   2  -9  -6    0.17    0.04
   2  -9  -6    0.19    0.04
  -2   9   6    0.05    0.04
   1   9  -6    0.87    0.07
   1  -9  -6    0.80    0.08
  -1   9   6    0.83    0.08
  -1   9   6    0.72    0.06
  -1  -9   6    0.72    0.06
   1   9  -6    0.91    0.08
   1  -9  -6    0.82    0.06
  -1  -9   6    0.64    0.07
   0   9   6   -0.02    0.04
   0   9  -6    0.03    0.03
   0   9  -6    0.01    0.03
   0  -9  -6   -0.01    0.03
   0   9  -6    0.03    0.03
   0   9  -6    0.08    0.03
  -1   9  -6    3.63    0.16
  -1   9  -6    4.25    0.17
  -1   9  -6    3.76    0.17
  -1  -9  -6    4.02    0.18
   1   9   6    4.02    0.18
  -1   9  -6    3.94    0.16
   2  -9   6    2.26    0.12
  -2   9  -6    2.25    0.13
   2   9   6    2.31    0.13
  -2  -9  -6    2.39    0.14
  -2   9  -6    2.34    0.12
  -2   9  -6    2.04    0.11
  -3  -9  -6    5.85    0.24
  -3   9  -6    6.08    0.22
   3   9   6    5.77    0.23
  -3   9  -6    5.74    0.24
   3  -9   6    5.77    0.23
  -4   9  -6    1.21    0.09
   4   9   6    1.05    0.09
   4  -9   6    1.09    0.09
  -4  -9  -6    1.01    0.10
  -4   9  -6    0.92    0.09
  -5  -9  -6    0.49    0.08
   5   9   6    0.52    0.07
  -5   9  -6    0.55    0.08
   5  -9   6    0.46    0.07
   6  -9   6    0.35    0.07
   6   9   6    0.40    0.07
  -6   9  -6    0.43    0.08
  -6  -9  -6    0.35    0.07
  -7  -9  -6    2.53    0.17
   7   9   6    3.09    0.17
   7  -9   6    2.65    0.16
  -7   9  -6    2.94    0.18
  -8  -9  -6   -0.01    0.04
   8   9   6    0.03    0.04
   8  -9   6    0.03    0.05
  -8   9  -6    0.07    0.05
  -9   9  -6    1.08    0.13
  -9  -9  -6    1.13    0.12
   9  -9   6    0.91    0.11
  10  10  -6    0.08    0.06
  10 -10  -6    0.08    0.05
  -9 -10   6    0.73    0.11
   9  10  -6    1.17    0.12
   9 -10  -6    1.05    0.11
  -9  10   6    0.84    0.12
   8  10  -6   -0.02    0.04
   8 -10  -6    0.04    0.04
  -8  10   6    0.06    0.06
  -8 -10   6    0.09    0.05
   7 -10  -6    0.78    0.09
  -7  10   6    0.66    0.09
   7  10  -6    0.70    0.09
  -7 -10   6    0.64    0.09
  -6  10   6    0.03    0.05
   6 -10  -6    0.01    0.03
   6  10  -6    0.00    0.04
   6 -10  -6    0.02    0.04
  -6 -10   6   -0.01    0.03
   5  10  -6    1.45    0.11
   5 -10  -6    1.64    0.11
   5 -10  -6    1.74    0.10
  -5  10   6    1.62    0.11
  -5 -10   6    1.44    0.11
  -4  10   6    4.68    0.19
  -4  10   6    4.54    0.20
   4 -10  -6    4.42    0.20
   4 -10  -6    4.86    0.19
  -4 -10   6    4.53    0.20
   4  10  -6    4.48    0.20
  -3  10   6   10.11    0.33
   3 -10  -6   10.24    0.35
   3  10  -6    9.67    0.34
  -3 -10   6   10.03    0.34
  -3  10   6   10.70    0.34
   3  10  -6   10.32    0.33
  -2  10   6    0.18    0.06
   2 -10  -6    0.15    0.04
   2  10  -6    0.25    0.05
  -2 -10   6    0.24    0.05
  -2  10   6    0.31    0.05
   2  10  -6    0.23    0.05
  -1  10   6    0.43    0.07
  -1 -10   6    0.50    0.06
   1  10  -6    0.44    0.05
   1 -10  -6    0.39    0.06
  -1  10   6    0.42    0.05
   1  10  -6    0.40    0.06
  -1 -10   6    0.39    0.06
   0 -10   6    3.69    0.16
   0  10  -6    3.81    0.16
   0  10  -6    3.81    0.16
   0  10   6    3.60    0.17
   0 -10  -6    3.72    0.17
   0  10  -6    3.41    0.16
  -1  10  -6    3.09    0.14
  -1 -10  -6    3.10    0.16
   1  10   6    3.15    0.16
  -1  10  -6    2.33    0.13
  -1  10  -6    3.09    0.14
  -1  10  -6    2.96    0.15
   2 -10   6    5.92    0.22
  -2  10  -6    5.60    0.23
   2  10   6    5.30    0.23
  -2  10  -6    5.62    0.21
  -2  10  -6    5.49    0.20
  -2 -10  -6    5.82    0.24
  -3 -10  -6    0.05    0.04
  -3  10  -6    0.00    0.03
   3 -10   6   -0.03    0.03
   3  10   6   -0.02    0.04
  -3  10  -6   -0.02    0.03
  -4  10  -6    3.34    0.17
  -4  10  -6    3.55    0.16
   4 -10   6    3.58    0.17
  -4 -10  -6    3.28    0.17
   4  10   6    3.25    0.17
  -5  10  -6    0.89    0.08
   5  10   6    0.96    0.10
   5 -10   6    0.87    0.09
  -5 -10  -6    1.04    0.10
  -5  10  -6    0.94    0.10
  -6  10  -6    0.01    0.04
   6 -10   6    0.01    0.04
   6  10   6    0.05    0.04
  -6 -10  -6    0.01    0.04
   7 -10   6    0.03    0.05
  -7  10  -6    0.11    0.05
  -7 -10  -6    0.09    0.05
   7  10   6    0.07    0.04
  -8 -10  -6    0.40    0.08
   8 -10   6    0.36    0.08
   8  10   6    0.40    0.08
  -8  10  -6    0.39    0.09
  -9 -10  -6    0.19    0.07
   9 -10   6    0.19    0.07
  -9  11   6    0.13    0.07
   9  11  -6   -0.02    0.05
  -9 -11   6   -0.03    0.05
   9 -11  -6    0.03    0.05
  -8  11   6    0.21    0.07
  -8 -11   6    0.14    0.06
   8  11  -6    0.16    0.06
   8 -11  -6    0.19    0.06
  -7  11   6    0.44    0.08
   7  11  -6    0.29    0.07
  -7 -11   6    0.28    0.07
  -6 -11   6    0.49    0.08
   6 -11  -6    0.46    0.07
  -6  11   6    0.46    0.08
   6  11  -6    0.46    0.07
  -5  11   6    0.27    0.06
   5 -11  -6    0.17    0.05
  -5 -11   6    0.20    0.05
   5  11  -6    0.14    0.05
   4 -11  -6    1.36    0.10
   4  11  -6    1.27    0.10
  -4 -11   6    1.17    0.10
  -4  11   6    1.23    0.10
   3 -11  -6    0.37    0.06
  -3 -11   6    0.44    0.07
  -3  11   6    0.52    0.07
  -3  11   6    0.37    0.06
   3  11  -6    0.35    0.06
  -2  11   6   15.64    0.47
   2  11  -6   15.63    0.48
  -2  11   6   15.49    0.48
  -2 -11   6   15.21    0.48
   2 -11  -6   15.88    0.51
   1 -11  -6    1.33    0.10
  -1 -11   6    1.42    0.10
  -1  11   6    1.21    0.10
  -1  11   6    1.14    0.08
   1  11  -6    1.29    0.10
   0  11   6    0.84    0.09
   0 -11   6    0.81    0.07
   0  11  -6    0.94    0.08
   0  11  -6    0.96    0.08
   0  11  -6    0.82    0.07
   0 -11  -6    0.82    0.09
   1 -11   6    0.36    0.06
   1  11   6    0.35    0.07
  -1  11  -6    0.37    0.06
  -1 -11  -6    0.28    0.06
  -1  11  -6    0.47    0.06
  -1  11  -6    0.33    0.06
   2  11   6    0.57    0.08
  -2 -11  -6    0.44    0.07
  -2  11  -6    0.58    0.07
  -2  11  -6    0.51    0.06
   2 -11   6    0.40    0.06
  -3  11  -6    1.62    0.11
  -3  11  -6    1.65    0.12
   3 -11   6    1.61    0.11
   3  11   6    1.77    0.12
  -3 -11  -6    1.73    0.12
  -4  11  -6    1.02    0.09
   4  11   6    1.07    0.10
  -4 -11  -6    0.97    0.10
  -4  11  -6    1.10    0.11
   4 -11   6    0.93    0.09
  -5  11  -6    0.03    0.04
   5 -11   6    0.03    0.04
  -5  11  -6    0.09    0.04
   5  11   6    0.04    0.04
  -5 -11  -6    0.03    0.04
   6 -11   6    0.38    0.07
  -6  11  -6    0.47    0.09
   6  11   6    0.43    0.07
  -6 -11  -6    0.32    0.07
  -7  11  -6    0.11    0.05
   7  11   6    0.03    0.04
   7 -11   6    0.16    0.06
  -7 -11  -6    0.12    0.05
   8  11   6    0.52    0.09
  -8 -11  -6    0.63    0.10
   8 -11   6    0.49    0.09
  -8  11  -6    0.60    0.10
   9  12  -6    0.44    0.09
  -9  12   6    0.51    0.10
  -8  12   6    0.16    0.07
  -8 -12   6    0.06    0.06
   8  12  -6    0.09    0.05
  -7  12   6   -0.07    0.04
   7  12  -6   -0.03    0.04
  -7 -12   6    0.01    0.05
   6  12  -6    0.28    0.07
  -6 -12   6    0.35    0.07
   6 -12  -6    0.35    0.07
  -6  12   6    0.31    0.07
  -5  12   6    1.37    0.11
   5 -12  -6    1.10    0.10
  -5 -12   6    1.06    0.10
   5  12  -6    1.09    0.10
   4 -12  -6    0.07    0.04
   4  12  -6    0.11    0.05
  -4  12   6    0.15    0.05
  -4 -12   6    0.09    0.05
   3  12  -6    2.00    0.13
  -3 -12   6    2.00    0.13
   3 -12  -6    2.09    0.13
  -3  12   6    2.05    0.12
  -3  12   6    2.11    0.12
   2 -12  -6    0.30    0.06
  -2  12   6    0.28    0.06
  -2  12   6    0.36    0.06
   2  12  -6    0.32    0.06
  -2 -12   6    0.34    0.06
   1  12  -6   -0.03    0.03
  -1  12   6    0.01    0.04
   1 -12  -6   -0.01    0.03
  -1  12   6    0.05    0.04
  -1 -12   6    0.00    0.03
   0  12  -6    0.87    0.08
   0 -12  -6    0.91    0.09
   0  12   6    0.82    0.09
   0  12  -6    0.89    0.08
   0 -12   6    0.87    0.08
  -1 -12  -6    3.04    0.17
  -1  12  -6    2.85    0.15
   1 -12   6    2.94    0.15
   1  12   6    2.85    0.16
  -1  12  -6    3.00    0.14
   2  12   6    0.40    0.07
  -2  12  -6    0.41    0.06
   2 -12   6    0.43    0.06
  -2 -12  -6    0.47    0.08
   3  12   6    3.14    0.17
   3 -12   6    3.41    0.16
  -3  12  -6    3.12    0.16
  -3  12  -6    3.04    0.17
  -3 -12  -6    3.13    0.17
   4  12   6    2.82    0.16
   4 -12   6    2.58    0.15
  -4  12  -6    2.90    0.15
  -4 -12  -6    2.79    0.17
  -4  12  -6    2.85    0.17
   5 -12   6    0.78    0.09
  -5  12  -6    0.95    0.09
   5  12   6    0.95    0.10
  -5 -12  -6    1.01    0.11
  -5  12  -6    0.86    0.10
  -6  12  -6    0.11    0.05
  -6 -12  -6    0.22    0.07
   6  12   6    0.19    0.06
   6 -12   6    0.16    0.06
  -7 -12  -6    0.47    0.09
  -7  12  -6    0.43    0.09
   7  12   6    0.50    0.09
   7 -12   6    0.64    0.09
   8 -12   6    0.22    0.08
   8  12   6    0.26    0.07
  -8 -12  -6    0.37    0.09
  -8  13   6    0.05    0.06
   8  13  -6    0.04    0.05
  -8 -13   6    0.00    0.05
   7 -13  -6    0.22    0.06
  -7  13   6    0.17    0.06
   7  13  -6    0.16    0.06
  -7 -13   6    0.26    0.07
  -6  13   6    1.20    0.11
   6 -13  -6    1.27    0.11
   6  13  -6    1.31    0.12
  -6 -13   6    1.09    0.11
   5  13  -6    0.01    0.04
  -5 -13   6    0.05    0.04
  -5  13   6    0.06    0.04
   5 -13  -6    0.10    0.05
   4  13  -6   -0.05    0.03
  -4  13   6    0.05    0.04
  -4 -13   6   -0.06    0.04
   4 -13  -6    0.07    0.04
   3 -13  -6    0.56    0.08
   3  13  -6    0.58    0.08
  -3  13   6    0.67    0.08
  -3  13   6    0.52    0.07
  -3 -13   6    0.71    0.09
  -2  13   6    6.01    0.23
   2  13  -6    5.85    0.24
  -2 -13   6    5.50    0.24
  -2  13   6    6.05    0.24
   2 -13  -6    6.10    0.26
   1  13  -6    5.97    0.23
   1 -13  -6    5.41    0.24
  -1  13   6    5.41    0.23
  -1 -13   6    5.54    0.23
   0  13  -6    6.42    0.25
   0 -13   6    6.69    0.26
   0 -13  -6    6.41    0.28
   0  13   6    6.48    0.26
   0  13  -6    6.69    0.25
  -1  13  -6    1.23    0.10
  -1  13  -6    1.31    0.10
   1  13   6    1.38    0.11
  -1 -13  -6    1.02    0.10
   1 -13   6    1.17    0.10
   2 -13   6    1.26    0.10
  -2 -13  -6    1.18    0.10
   2  13   6    1.23    0.11
  -2  13  -6    1.29    0.10
   3 -13   6    0.15    0.05
   3  13   6    0.10    0.06
  -3 -13  -6    0.23    0.06
  -3  13  -6    0.19    0.05
  -4  13  -6    0.08    0.04
   4  13   6    0.16    0.06
  -4 -13  -6    0.08    0.05
   5  13   6    0.42    0.08
  -5 -13  -6    0.44    0.08
  -5  13  -6    0.45    0.08
  -5  13  -6    0.41    0.07
   6  13   6    0.10    0.05
  -6 -13  -6    0.05    0.04
  -6  13  -6    0.08    0.06
  -7  13  -6    0.09    0.06
  -7 -13  -6    0.04    0.05
   7  13   6   -0.01    0.04
  -8  14   6    0.10    0.06
  -7  14   6    0.35    0.09
   7  14  -6    0.52    0.09
  -7 -14   6    0.54    0.09
   7 -14  -6    0.61    0.09
   6 -14  -6    0.01    0.04
   6  14  -6   -0.03    0.04
  -6 -14   6   -0.09    0.03
  -6  14   6    0.01    0.05
   5  14  -6    0.11    0.05
  -5 -14   6    0.08    0.05
  -5  14   6    0.01    0.04
   5 -14  -6    0.14    0.05
   4 -14  -6    1.12    0.11
   4  14  -6    1.07    0.11
  -4 -14   6    1.09    0.11
  -4  14   6    1.12    0.10
   3  14  -6    0.00    0.04
   3 -14  -6    0.04    0.04
  -3  14   6   -0.02    0.04
  -3 -14   6   -0.01    0.04
   2  14  -6    0.78    0.09
  -2  14   6    0.75    0.08
  -2 -14   6    0.70    0.09
   2 -14  -6    0.87    0.10
  -2  14   6    0.83    0.09
   1  14  -6    1.83    0.12
   1 -14  -6    1.59    0.12
  -1  14   6    1.74    0.12
  -1 -14   6    1.61    0.12
   0  14   6    4.52    0.21
   0  14  -6    4.74    0.20
   0  14  -6    3.99    0.20
   0 -14  -6    4.54    0.22
   1  14   6    0.32    0.07
   1 -14   6    0.51    0.07
  -1 -14  -6    0.32    0.07
  -1  14  -6    0.43    0.07
  -2 -14  -6    0.35    0.07
   2  14   6    0.23    0.06
  -2  14  -6    0.30    0.06
   2 -14   6    0.32    0.07
   3 -14   6    0.08    0.04
   3  14   6    0.01    0.04
  -3 -14  -6   -0.03    0.04
  -3  14  -6    0.01    0.04
   4 -14   6    0.72    0.09
[truncated: 190,739 more chars]
