# Supplementary material for: Crystal structure of methyl (2Z)-3-(4-chloro­phen­yl)-2-[(3-methyl-1H-indol-1-yl)meth­yl]prop-2-enoate
Source: Acta Crystallogr E Crystallogr Commun. 2015 May 30;71(Pt 6):720–2. doi: 10.1107/S2056989015010002 (PMC4459359; doi:10.1107/S2056989015010002)
Supplement: Supplementary file 2 [file e-71-00720-Isup2.hkl]

data_I                                                                          
_shelx_title ' AI44m in P2(1)/n'                                                
_shelx_refln_list_code          4                                               
_shelx_F_calc_maximum      247.01                                               
_exptl_crystal_F_000       712.00                                               
_reflns_d_resolution_high  0.7567                                               
                                                                                
loop_                                                                           
 _space_group_symop_operation_xyz                                               
 'x, y, z'                                                                      
 '-x+1/2, y+1/2, -z+1/2'                                                        
 '-x, -y, -z'                                                                   
 'x-1/2, -y-1/2, z-1/2'                                                         
                                                                                
_cell_length_a     9.5867                                                       
_cell_length_b    15.9077                                                       
_cell_length_c    10.8902                                                       
_cell_angle_alpha  90.000                                                       
_cell_angle_beta   94.787                                                       
_cell_angle_gamma  90.000                                                       
                                                                                
_shelx_F_squared_multiplier     1.000                                           
                                                                                
loop_                                                                           
 _refln_index_h                                                                 
 _refln_index_k                                                                 
 _refln_index_l                                                                 
 _refln_F_squared_calc                                                          
 _refln_F_squared_meas                                                          
 _refln_F_squared_sigma                                                         
 _refln_observed_status                                                         
   2   0   0      17756.26      19100.30       380.75 o                         
   4   0   0        224.14        203.83         5.58 o                         
   6   0   0        410.03        427.29         6.82 o                         
   8   0   0         15.59         16.61         1.81 o                         
  10   0   0         20.20         21.24         2.95 o                         
  12   0   0          3.47          3.82         2.15 o                         
   1   1   0        239.93        230.73         2.54 o                         
   2   1   0        525.05        596.66         6.14 o                         
   3   1   0          8.33          6.52         0.35 o                         
   4   1   0        975.07        974.20         9.50 o                         
   5   1   0         31.46         33.89         0.98 o                         
   6   1   0        632.77        717.03         7.51 o                         
   7   1   0        532.22        495.93         9.62 o                         
   8   1   0          2.25          0.80         0.75 o                         
   9   1   0         46.48         42.16         2.14 o                         
  10   1   0        151.28        145.98         6.07 o                         
  11   1   0         47.18         53.75         3.00 o                         
  12   1   0         30.29         25.82         2.52 o                         
   0   2   0       5497.89       5675.86        91.79 o                         
   1   2   0         68.21         72.44         0.93 o                         
   2   2   0         26.28         22.91         1.11 o                         
   3   2   0        726.07        818.81         8.59 o                         
   4   2   0          7.74          3.06         0.35 o                         
   5   2   0       1794.82       1946.07        19.74 o                         
   6   2   0        595.91        618.69         7.19 o                         
   7   2   0        369.11        331.62         5.70 o                         
   8   2   0         22.06         18.97         1.39 o                         
   9   2   0         37.73         41.03         2.14 o                         
  10   2   0         77.80         80.99         4.61 o                         
  11   2   0         48.67         51.71         2.93 o                         
  12   2   0          6.77          7.61         1.85 o                         
   1   3   0       2146.02       2312.79        21.33 o                         
   2   3   0      61011.85      56041.13      1006.71 o                         
   3   3   0        275.01        346.62         4.08 o                         
   4   3   0        359.61        357.63         4.35 o                         
   5   3   0         75.34         88.79         1.78 o                         
   6   3   0          6.03          4.58         0.68 o                         
   7   3   0         63.32         54.14         1.65 o                         
   8   3   0          7.23          9.52         1.07 o                         
   9   3   0        252.48        242.32         4.96 o                         
  10   3   0         12.52         11.37         1.68 o                         
  11   3   0         12.09         10.58         1.81 o                         
  12   3   0          5.89          7.31         2.18 o                         
   0   4   0        301.41        334.24         5.71 o                         
   1   4   0       1507.94       1648.14        15.39 o                         
   2   4   0       2897.07       3067.65        28.29 o                         
   3   4   0       1934.67       2088.29        21.02 o                         
   4   4   0       3340.45       3824.09        37.98 o                         
   5   4   0         72.71         70.85         1.56 o                         
   6   4   0         25.85         31.46         1.17 o                         
   7   4   0         15.96         21.73         1.18 o                         
   8   4   0          0.22         -0.13         0.68 o                         
   9   4   0        271.09        264.81         5.26 o                         
  10   4   0          3.41          1.47         1.27 o                         
  11   4   0          4.22          2.80         1.46 o                         
  12   4   0         16.35         18.97         2.68 o                         
   1   5   0          1.23         -0.15         0.26 o                         
   2   5   0        513.77        612.04         6.13 o                         
   3   5   0       1718.38       1987.18        18.71 o                         
   4   5   0        515.62        533.64         6.20 o                         
   5   5   0       1047.64       1092.01        11.82 o                         
   6   5   0        286.02        274.49         3.90 o                         
   7   5   0        142.65        142.10         2.68 o                         
   8   5   0        505.70        504.16         7.20 o                         
   9   5   0        253.34        242.25         5.01 o                         
  10   5   0          2.70          0.97         1.08 o                         
  11   5   0          0.07          0.98         1.42 o                         
  12   5   0          4.05          3.86         1.97 o                         
   0   6   0        807.06        810.56        11.19 o                         
   1   6   0        236.39        222.35         2.86 o                         
   2   6   0       4445.64       4974.02        45.66 o                         
   3   6   0       1115.83       1268.52        12.27 o                         
   4   6   0       6650.62       6907.03        68.04 o                         
   5   6   0          2.88          2.46         0.76 o                         
   6   6   0        273.15        255.75         3.84 o                         
   7   6   0        189.91        198.99         3.35 o                         
   8   6   0         34.55         28.92         1.51 o                         
   9   6   0          9.92          9.60         1.39 o                         
  10   6   0          4.36          5.34         1.34 o                         
  11   6   0         30.42         32.11         2.58 o                         
  12   6   0         14.25         14.29         3.57 o                         
   1   7   0        540.48        522.85         5.89 o                         
   2   7   0       1583.71       1742.72        16.50 o                         
   3   7   0        433.79        454.61         4.96 o                         
   4   7   0         51.16         44.89         1.35 o                         
   5   7   0        624.89        642.26         7.56 o                         
   6   7   0        106.28        103.40         2.23 o                         
   7   7   0        216.39        226.74         4.14 o                         
   8   7   0          0.20         -0.13         0.76 o                         
   9   7   0          0.01         -0.32         0.78 o                         
  10   7   0         14.42         15.94         1.93 o                         
  11   7   0         18.09         15.34         2.47 o                         
   0   8   0         37.35         29.77         1.86 o                         
   1   8   0        308.53        332.07         4.33 o                         
   2   8   0        272.67        261.09         3.49 o                         
   3   8   0        110.31        109.05         1.86 o                         
   4   8   0         12.85          9.55         0.80 o                         
   5   8   0         65.89         74.90         1.82 o                         
   6   8   0        603.52        597.69         7.40 o                         
   7   8   0        375.50        354.53         6.11 o                         
   8   8   0          0.13         -0.62         0.79 o                         
   9   8   0          8.43          5.61         1.22 o                         
  10   8   0         70.86         72.74         3.43 o                         
  11   8   0         29.57         24.46         2.91 o                         
   1   9   0        425.35        444.21         5.24 o                         
   2   9   0         48.25         58.00         1.41 o                         
   3   9   0        317.03        319.96         4.17 o                         
   4   9   0        541.33        564.98         8.16 o                         
   5   9   0         58.58         59.80         1.92 o                         
   6   9   0        645.17        668.94         8.91 o                         
   7   9   0          6.55          2.84         0.96 o                         
   8   9   0         11.22         11.26         1.37 o                         
   9   9   0         20.27         28.54         1.95 o                         
  10   9   0         21.02         19.12         2.09 o                         
  11   9   0         47.52         54.16         3.29 o                         
   0  10   0       3782.56       3915.22        59.80 o                         
   1  10   0        241.62        222.72         3.62 o                         
   2  10   0        119.29        124.86         2.26 o                         
   3  10   0         61.10         52.20         1.41 o                         
   4  10   0         21.16         19.44         1.25 o                         
   5  10   0          7.59          5.61         0.94 o                         
   6  10   0         54.85         53.57         2.02 o                         
   7  10   0        129.25        122.89         3.35 o                         
   8  10   0         74.78         70.84         3.10 o                         
   9  10   0         11.05         12.77         1.48 o                         
  10  10   0          1.92          1.88         1.19 o                         
  11  10   0          5.54          8.54         2.03 o                         
   1  11   0         22.61         17.38         1.30 o                         
   2  11   0        208.02        204.99         3.57 o                         
   3  11   0          4.38          5.28         0.83 o                         
   4  11   0        224.64        206.45         3.69 o                         
   5  11   0         50.20         39.83         1.70 o                         
   6  11   0         26.09         20.97         1.75 o                         
   7  11   0          0.12         -0.07         0.88 o                         
   8  11   0        171.64        139.53         3.81 o                         
   9  11   0         33.58         32.32         2.10 o                         
  10  11   0          2.80          4.36         1.34 o                         
   0  12   0        268.88        246.65         5.81 o                         
   1  12   0        462.40        450.53         6.35 o                         
   2  12   0          7.14          9.67         0.94 o                         
   3  12   0        102.71         98.07         3.36 o                         
   4  12   0        207.78        179.01         3.90 o                         
   5  12   0          1.17          3.33         0.93 o                         
   6  12   0        232.78        205.12         5.03 o                         
   7  12   0         13.19         18.58         1.62 o                         
   8  12   0        100.35         86.63         3.10 o                         
   9  12   0         29.71         32.72         2.26 o                         
  10  12   0          3.50          5.97         1.44 o                         
   1  13   0         69.77         63.17         1.97 o                         
   2  13   0        557.24        541.42         7.46 o                         
   3  13   0        185.77        162.50         3.76 o                         
   4  13   0         13.34          9.13         1.13 o                         
   5  13   0          4.19          6.26         1.04 o                         
   6  13   0         23.70         19.95         1.93 o                         
   7  13   0         65.40         55.47         2.87 o                         
   8  13   0          4.57          3.66         1.31 o                         
   9  13   0         79.28         87.69         3.68 o                         
   0  14   0        236.09        235.88         6.03 o                         
   1  14   0         52.80         49.05         1.90 o                         
   2  14   0          9.45          8.89         1.13 o                         
   3  14   0        121.44        113.68         3.15 o                         
   4  14   0         14.35         17.01         1.44 o                         
   5  14   0         22.52         26.65         1.84 o                         
   6  14   0         98.61         86.25         3.35 o                         
   7  14   0          2.72          1.17         1.21 o                         
   8  14   0          8.77          5.78         1.52 o                         
   9  14   0         32.28         37.94         2.99 o                         
   1  15   0          0.22          0.94         0.74 o                         
   2  15   0        340.42        323.02         6.52 o                         
   3  15   0          3.22          3.82         0.93 o                         
   4  15   0         26.95         26.73         1.89 o                         
   5  15   0         27.27         27.52         2.16 o                         
   6  15   0         35.67         30.05         3.05 o                         
   7  15   0         45.24         45.97         2.91 o                         
   8  15   0         82.80         79.20         3.71 o                         
   0  16   0         75.23         78.35         4.73 o                         
   1  16   0         70.96         65.35         2.46 o                         
   2  16   0          0.06         -0.09         0.85 o                         
   3  16   0          0.09         -0.25         0.83 o                         
   4  16   0        160.23        139.80         5.29 o                         
   5  16   0          0.52         -0.14         1.21 o                         
   6  16   0         18.14         15.26         1.88 o                         
   7  16   0          0.14          0.29         1.18 o                         
   8  16   0          1.42          6.73         3.36 o                         
   1  17   0        107.60        104.17         3.30 o                         
   2  17   0         39.98         42.82         2.30 o                         
   3  17   0         27.17         32.23         2.07 o                         
   4  17   0         27.46         31.33         2.12 o                         
   5  17   0          6.83          9.42         1.60 o                         
   6  17   0          0.02          2.51         1.31 o                         
   7  17   0         58.71         72.30         7.29 o                         
   0  18   0        322.20        324.24         8.18 o                         
   1  18   0         64.15         57.48         2.65 o                         
   2  18   0          5.55          8.53         1.34 o                         
   3  18   0          5.71          6.82         1.64 o                         
   4  18   0         37.98         38.39         2.62 o                         
   5  18   0         30.51         31.63         2.58 o                         
   6  18   0          7.06         11.21         3.36 o                         
   1  19   0          8.99         10.98         1.48 o                         
   2  19   0         23.28         27.24         2.44 o                         
   3  19   0          0.05          0.67         1.03 o                         
   4  19   0          5.65          5.07         1.52 o                         
   5  19   0          0.56         -2.24         2.24 o                         
   0  20   0          5.68          9.48         2.55 o                         
   1  20   0         32.76         41.53         2.49 o                         
   2  20   0          9.64          7.93         1.55 o                         
   3  20   0         16.63         22.52         3.67 o                         
 -11   0   1         25.27         22.63         3.36 o                         
  -9   0   1         93.78         78.96         5.60 o                         
  -7   0   1        990.60       1054.46        17.90 o                         
  -5   0   1         14.16         27.03         1.48 o                         
  -3   0   1       1736.56       1938.47        29.42 o                         
  -1   0   1        316.06        306.62         5.94 o                         
   1   0   1       3662.33       3852.24        49.85 o                         
   3   0   1       2743.70       2830.88        36.96 o                         
   5   0   1        346.26        316.54         5.23 o                         
   7   0   1        851.59        925.08        16.17 o                         
   9   0   1          0.04         -1.27         1.27 o                         
  11   0   1        110.33        103.79         5.55 o                         
 -12   1   1          1.14         -0.51         1.41 o                         
 -11   1   1         10.58         10.95         1.85 o                         
 -10   1   1         55.71         65.71         3.08 o                         
  -9   1   1          7.88          5.31         1.36 o                         
  -8   1   1          0.06         -0.37         0.87 o                         
  -7   1   1          9.74          9.32         0.84 o                         
  -6   1   1       1069.80       1077.61        10.78 o                         
  -5   1   1         35.09         35.18         1.19 o                         
  -4   1   1        472.26        489.67         5.09 o                         
  -3   1   1        494.15        537.21         5.42 o                         
  -2   1   1        546.27        650.99         6.31 o                         
  -1   1   1          1.35          1.48         0.21 o                         
   0   1   1        656.46        683.90         6.43 o                         
   1   1   1       2243.10       2292.96        21.06 o                         
   2   1   1        178.39        208.91         2.50 o                         
   3   1   1        274.76        276.27         3.04 o                         
   4   1   1       2047.95       2117.82        19.87 o                         
   5   1   1        126.82        147.24         2.15 o                         
   6   1   1          0.10          0.05         0.45 o                         
   7   1   1        373.81        360.36         5.37 o                         
   8   1   1          0.28          1.68         0.84 o                         
   9   1   1        348.13        339.15         5.89 o                         
  10   1   1         13.41         11.83         1.52 o                         
  11   1   1         44.49         37.54         2.67 o                         
  12   1   1          9.92          9.89         2.14 o                         
 -12   2   1         10.78         10.15         1.96 o                         
 -11   2   1          2.03         -1.06         1.28 o                         
 -10   2   1         26.40         32.66         2.39 o                         
  -9   2   1          0.02          0.24         1.18 o                         
  -8   2   1        485.14        482.07         7.73 o                         
  -7   2   1         90.26         92.06         2.05 o                         
  -6   2   1        461.13        444.17         5.03 o                         
  -5   2   1          4.08          2.31         0.45 o                         
  -4   2   1         49.62         38.96         0.83 o                         
  -3   2   1         79.11         72.80         1.35 o                         
  -2   2   1        331.02        359.66         3.96 o                         
  -1   2   1       1133.12       1224.01        11.41 o                         
   0   2   1         38.29         46.25         0.63 o                         
   1   2   1       2593.34       2726.46        26.79 o                         
   2   2   1       3562.88       3669.71        33.66 o                         
   3   2   1         10.99         14.06         0.55 o                         
   4   2   1        241.07        263.52         3.06 o                         
   5   2   1       1794.19       1971.32        18.75 o                         
   6   2   1        103.62        100.57         2.04 o                         
   7   2   1        392.99        391.40         5.23 o                         
   8   2   1         64.63         60.60         2.63 o                         
   9   2   1          0.05         -0.31         0.82 o                         
  10   2   1        118.31        114.89         3.40 o                         
  11   2   1        197.95        211.76         5.60 o                         
  12   2   1         36.27         35.55         4.94 o                         
 -12   3   1         16.78         17.72         2.36 o                         
 -11   3   1         25.95         22.93         2.59 o                         
 -10   3   1         70.74         68.59         3.15 o                         
  -9   3   1         52.66         52.85         2.28 o                         
  -8   3   1        251.28        239.58         4.22 o                         
  -7   3   1         26.58         23.43         1.14 o                         
  -6   3   1         26.43         23.22         1.00 o                         
  -5   3   1       1875.65       2041.89        19.38 o                         
  -4   3   1        933.07       1023.73        10.02 o                         
  -3   3   1        178.48        173.73         2.11 o                         
  -2   3   1      26342.71      27992.16       452.52 o                         
  -1   3   1        173.49        176.75         1.97 o                         
   0   3   1      12041.57      13063.32       155.33 o                         
   1   3   1       1759.67       1786.07        16.58 o                         
   2   3   1      17672.81      19032.53       203.49 o                         
   3   3   1         35.93         27.41         0.97 o                         
   4   3   1       1260.58       1284.84        13.40 o                         
   5   3   1        726.49        775.97         8.62 o                         
   6   3   1         11.77         11.53         0.87 o                         
   7   3   1        104.87        100.88         2.16 o                         
   8   3   1          1.59          1.73         0.84 o                         
   9   3   1         10.58         11.31         1.24 o                         
  10   3   1         13.41         16.07         1.64 o                         
  11   3   1          0.75         -0.59         2.10 o                         
  12   3   1          1.67          3.26         1.71 o                         
 -12   4   1         13.55         13.63         2.16 o                         
 -11   4   1          1.61          4.42         1.65 o                         
 -10   4   1          7.61          6.67         1.52 o                         
  -9   4   1         29.40         28.26         1.84 o                         
  -8   4   1         36.52         32.68         1.62 o                         
  -7   4   1         38.17         37.81         1.40 o                         
  -6   4   1        131.59        141.81         2.50 o                         
  -5   4   1         10.18         10.69         0.71 o                         
  -4   4   1       1123.86       1241.63        12.02 o                         
  -3   4   1        230.60        250.38         2.95 o                         
  -2   4   1          2.08          0.84         0.25 o                         
  -1   4   1        547.66        582.56         6.64 o                         
   0   4   1         24.49         27.52         0.63 o                         
   1   4   1       4059.63       4288.52        39.30 o                         
   2   4   1       2874.54       3009.55        27.77 o                         
   3   4   1       1855.41       2091.64        21.05 o                         
   4   4   1        235.11        248.88         3.32 o                         
   5   4   1         87.69         72.39         1.59 o                         
   6   4   1        130.12        127.37         2.38 o                         
   7   4   1         32.37         32.99         1.40 o                         
   8   4   1         22.14         21.46         1.28 o                         
   9   4   1         20.09         23.05         1.90 o                         
  10   4   1         13.08         16.62         1.69 o                         
  11   4   1         20.09         19.39         2.16 o                         
  12   4   1         53.50         64.96         4.94 o                         
 -12   5   1          8.29         11.32         2.31 o                         
 -11   5   1          0.86         -1.24         1.24 o                         
 -10   5   1        112.74        111.32         4.69 o                         
  -9   5   1         71.16         72.65         2.64 o                         
  -8   5   1        296.83        274.74         4.68 o                         
  -7   5   1         40.18         37.59         1.58 o                         
  -6   5   1         33.43         28.84         1.18 o                         
  -5   5   1         44.08         30.05         1.17 o                         
  -4   5   1        141.45        175.56         2.43 o                         
  -3   5   1          0.17          0.25         0.27 o                         
  -2   5   1        867.91        876.61         8.54 o                         
  -1   5   1        211.55        225.46         2.56 o                         
   0   5   1        545.00        565.78         5.61 o                         
   1   5   1          0.70          2.19         0.30 o                         
   2   5   1         28.58         26.65         1.00 o                         
   3   5   1       8877.73       9832.46        89.60 o                         
   4   5   1        683.73        600.84         6.89 o                         
   5   5   1       1451.52       1439.24        15.21 o                         
   6   5   1        174.36        175.53         2.95 o                         
   7   5   1          0.92          1.99         0.67 o                         
   8   5   1        238.58        220.83         3.72 o                         
   9   5   1        120.47        121.83         3.40 o                         
  10   5   1         93.80         87.55         3.26 o                         
  11   5   1          0.00         -1.12         1.28 o                         
  12   5   1          0.05          3.84         2.55 o                         
 -12   6   1          8.34          6.17         4.48 o                         
 -11   6   1          3.68          5.08         1.44 o                         
 -10   6   1         11.80         12.59         1.81 o                         
  -9   6   1          0.08         -0.70         0.82 o                         
  -8   6   1        198.71        185.68         3.68 o                         
  -7   6   1         62.74         62.60         2.00 o                         
  -6   6   1         33.13         31.51         1.23 o                         
  -5   6   1         21.19         28.35         1.42 o                         
  -4   6   1       8049.04       8765.05        80.15 o                         
  -3   6   1        591.19        633.50         6.55 o                         
  -2   6   1       2458.12       2782.75        25.87 o                         
  -1   6   1       1016.44       1088.27        10.51 o                         
   0   6   1          0.07          0.28         0.30 o                         
   1   6   1        647.29        671.63         7.25 o                         
   2   6   1        355.73        378.35         4.54 o                         
   3   6   1        213.33        212.57         2.66 o                         
   4   6   1       3170.40       3377.09        33.81 o                         
   5   6   1         49.10         45.73         1.40 o                         
   6   6   1        120.79        118.73         2.41 o                         
   7   6   1          6.49          5.35         0.84 o                         
   8   6   1         10.00          9.16         0.98 o                         
   9   6   1         72.31         69.10         2.60 o                         
  10   6   1         13.31         13.99         1.59 o                         
  11   6   1         30.01         28.78         3.32 o                         
 -11   7   1          1.41         -0.46         1.87 o                         
 -10   7   1          0.35         -0.75         1.41 o                         
  -9   7   1          1.43          0.13         0.88 o                         
  -8   7   1         91.25         88.32         2.69 o                         
  -7   7   1          9.28          8.97         1.46 o                         
  -6   7   1          4.07          2.76         0.71 o                         
  -5   7   1         81.29         86.51         1.89 o                         
  -4   7   1        862.17        926.44         9.32 o                         
  -3   7   1         12.86         15.88         0.96 o                         
  -2   7   1       3228.58       3660.51        36.25 o                         
  -1   7   1         85.61         76.30         1.49 o                         
   0   7   1       1311.79       1297.90        13.39 o                         
   1   7   1        351.88        345.28         4.19 o                         
   2   7   1        632.80        712.01         7.79 o                         
   3   7   1       1819.32       1914.03        18.20 o                         
   4   7   1        144.50        125.86         2.46 o                         
   5   7   1        250.13        260.07         3.74 o                         
   6   7   1          0.85         -0.10         0.66 o                         
   7   7   1        392.93        368.15         5.82 o                         
   8   7   1         82.97         93.47         2.35 o                         
   9   7   1          1.79          2.17         1.86 o                         
  10   7   1         25.90         26.43         2.37 o                         
  11   7   1          5.36          9.43         2.14 o                         
 -11   8   1          1.16          0.75         1.94 o                         
 -10   8   1          1.39          2.50         1.29 o                         
  -9   8   1          6.03          8.24         1.26 o                         
  -8   8   1         32.14         31.34         1.84 o                         
  -7   8   1         99.02         93.15         2.46 o                         
  -6   8   1        276.25        271.73         4.06 o                         
  -5   8   1         78.71         70.65         1.78 o                         
  -4   8   1        120.81        123.49         2.19 o                         
  -3   8   1        270.16        240.99         3.07 o                         
  -2   8   1          0.66          0.88         0.41 o                         
  -1   8   1         45.91         45.70         1.14 o                         
   0   8   1        141.75        147.40         2.24 o                         
   1   8   1       2056.87       2262.37        22.83 o                         
   2   8   1         16.85         16.80         0.81 o                         
   3   8   1       1737.91       1794.26        18.23 o                         
   4   8   1        539.20        566.59         6.70 o                         
   5   8   1        380.58        369.57         4.91 o                         
   6   8   1         77.24         81.35         2.24 o                         
   7   8   1        273.62        246.98         4.38 o                         
   8   8   1         69.88         59.69         2.44 o                         
   9   8   1          2.79          1.80         1.41 o                         
  10   8   1          1.34         -0.14         1.40 o                         
  11   8   1         21.01         27.15         3.01 o                         
 -11   9   1          0.16          1.51         1.81 o                         
 -10   9   1          1.09          1.73         1.52 o                         
  -9   9   1          2.19          3.01         1.11 o                         
  -8   9   1         10.04          7.63         1.22 o                         
  -7   9   1          0.34         -0.50         0.79 o                         
  -6   9   1       3303.64       3223.80        39.03 o                         
  -5   9   1         12.52         16.40         1.12 o                         
  -4   9   1       1726.14       1753.47        58.98 o                         
  -3   9   1          3.89          3.85         0.60 o                         
  -2   9   1        346.37        364.30         5.13 o                         
  -1   9   1        890.45        946.17         9.41 o                         
   0   9   1        201.59        206.80         4.28 o                         
   1   9   1        491.18        551.41         6.40 o                         
   2   9   1         29.11         28.75         1.17 o                         
   3   9   1        346.46        349.38         4.51 o                         
   4   9   1         91.26         80.97         2.09 o                         
   5   9   1         88.73         84.35         3.05 o                         
   6   9   1        211.95        190.97         3.70 o                         
   7   9   1         65.61         57.84         2.08 o                         
   8   9   1          0.09         -0.05         0.85 o                         
   9   9   1          5.57          4.76         1.22 o                         
  10   9   1         30.63         35.48         3.12 o                         
  11   9   1          0.48         -1.65         1.81 o                         
 -11  10   1          5.63          8.17         3.64 o                         
 -10  10   1         30.33         34.65         2.87 o                         
  -9  10   1          7.45          7.93         1.37 o                         
  -8  10   1          5.90          4.73         1.08 o                         
  -7  10   1         26.35         30.41         2.03 o                         
  -6  10   1        478.28        431.78         7.06 o                         
  -5  10   1         18.39         19.88         1.31 o                         
  -4  10   1        299.69        294.18         4.61 o                         
  -3  10   1         73.03         71.36         1.67 o                         
  -2  10   1          2.17          7.99         0.73 o                         
  -1  10   1          1.94          0.98         0.52 o                         
   0  10   1         67.51         62.39         1.70 o                         
   1  10   1        144.02        149.50         2.54 o                         
   2  10   1        167.07        144.60         2.44 o                         
   3  10   1         12.69          9.72         0.94 o                         
   4  10   1          3.81          7.30         1.38 o                         
   5  10   1       1725.14       1737.71        20.08 o                         
   6  10   1         48.01         51.05         1.90 o                         
   7  10   1        257.15        253.66         6.30 o                         
   8  10   1         58.70         54.74         2.72 o                         
   9  10   1          2.16          0.56         1.46 o                         
  10  10   1          5.98          9.57         4.48 o                         
 -10  11   1         12.36         15.97         1.77 o                         
  -9  11   1          7.35         10.93         1.44 o                         
  -8  11   1          7.89          9.89         1.39 o                         
  -7  11   1         23.32         27.26         2.28 o                         
  -6  11   1         77.76         73.65         2.45 o                         
  -5  11   1        311.23        308.48         5.02 o                         
  -4  11   1        102.31         97.21         2.42 o                         
  -3  11   1          2.28          2.45         0.74 o                         
  -2  11   1         22.20         23.23         1.62 o                         
  -1  11   1        224.58        189.07         5.44 o                         
   0  11   1         99.00         92.19         2.72 o                         
   1  11   1        708.18        709.70         9.86 o                         
   2  11   1         68.83         63.55         1.82 o                         
   3  11   1          4.41          5.96         0.82 o                         
   4  11   1        364.27        347.12         5.29 o                         
   5  11   1        451.77        404.69         6.09 o                         
   6  11   1         21.64         15.59         1.28 o                         
   7  11   1         40.58         34.09         2.01 o                         
   8  11   1          8.63          6.30         1.19 o                         
   9  11   1         37.04         43.95         2.84 o                         
  10  11   1          1.23          2.98         1.41 o                         
 -10  12   1          0.00         -1.39         1.39 o                         
  -9  12   1          0.05          1.11         1.11 o                         
  -8  12   1        322.55        278.81         6.20 o                         
  -7  12   1         70.67         69.76         3.00 o                         
  -6  12   1        155.89        145.06         4.13 o                         
  -5  12   1         16.01         12.26         1.40 o                         
  -4  12   1        734.92        655.87         9.72 o                         
  -3  12   1          6.75          6.11         1.00 o                         
  -2  12   1        276.52        265.25         4.29 o                         
  -1  12   1          6.63          3.61         0.71 o                         
   0  12   1        103.10        101.63         2.39 o                         
   1  12   1        302.24        297.06         5.10 o                         
   2  12   1         84.74         70.34         1.98 o                         
   3  12   1         22.88         17.53         1.39 o                         
   4  12   1         17.30         19.18         1.61 o                         
   5  12   1        236.92        208.78         4.85 o                         
   6  12   1         71.23         64.55         2.20 o                         
   7  12   1          0.15         -0.83         0.83 o                         
   8  12   1        144.03        122.54         3.60 o                         
   9  12   1          5.37          5.54         1.34 o                         
  10  12   1         13.79         15.73         2.16 o                         
  -9  13   1          6.40          5.81         1.57 o                         
  -8  13   1        155.75        141.30         6.63 o                         
  -7  13   1          4.84          4.45         1.31 o                         
  -6  13   1         30.85         23.33         1.96 o                         
  -5  13   1         10.75         10.97         1.52 o                         
  -4  13   1         34.07         37.52         2.41 o                         
  -3  13   1          0.81          0.53         0.79 o                         
  -2  13   1          9.28          7.91         0.98 o                         
  -1  13   1         50.84         45.95         2.72 o                         
   0  13   1          2.78          4.16         0.93 o                         
   1  13   1          0.12          0.53         0.74 o                         
   2  13   1         61.72         50.05         2.03 o                         
   3  13   1        680.58        682.82        11.62 o                         
   4  13   1         37.17         37.59         2.18 o                         
   5  13   1         53.98         52.94         2.26 o                         
   6  13   1         50.23         44.89         2.46 o                         
   7  13   1        131.75        123.10         4.19 o                         
   8  13   1          0.00          2.97         1.91 o                         
   9  13   1         22.90         21.12         2.59 o                         
  -9  14   1         52.77         54.36         3.77 o                         
  -8  14   1         14.12         20.72         2.16 o                         
  -7  14   1         97.03         95.89         5.42 o                         
  -6  14   1         54.67         51.27         2.78 o                         
  -5  14   1          0.01          0.04         0.89 o                         
  -4  14   1         36.34         34.51         1.99 o                         
  -3  14   1         50.72         45.97         2.46 o                         
  -2  14   1         26.59         25.83         1.47 o                         
  -1  14   1         71.87         68.17         2.13 o                         
   0  14   1         25.09         25.05         1.48 o                         
   1  14   1         69.29         69.09         2.09 o                         
   2  14   1        412.23        389.26         6.66 o                         
   3  14   1        244.85        229.26         4.99 o                         
   4  14   1        104.03         93.31         3.17 o                         
   5  14   1          2.01          3.06         1.04 o                         
   6  14   1         18.57         21.90         1.84 o                         
   7  14   1         77.95         83.72         3.49 o                         
   8  14   1          9.55         11.61         2.02 o                         
   9  14   1          9.97         22.60         2.91 o                         
  -8  15   1         76.69         69.20         6.96 o                         
  -7  15   1          6.24         10.27         1.68 o                         
  -6  15   1         10.14          8.65         1.46 o                         
  -5  15   1         14.53         14.52         1.81 o                         
  -4  15   1          0.12          0.82         0.88 o                         
  -3  15   1         18.13         15.73         1.45 o                         
  -2  15   1        394.51        375.70         6.66 o                         
  -1  15   1          3.96          3.64         0.92 o                         
   0  15   1         36.76         36.28         1.86 o                         
   1  15   1        256.72        230.15         6.89 o                         
   2  15   1         79.06         80.15         3.31 o                         
   3  15   1        326.51        293.00         5.66 o                         
   4  15   1         67.59         59.81         2.45 o                         
   5  15   1          4.08          2.61         0.96 o                         
   6  15   1          7.76          7.18         1.38 o                         
   7  15   1          0.82          1.15         1.24 o                         
   8  15   1          0.37          3.24         1.46 o                         
  -8  16   1          1.37         -1.12         2.80 o                         
  -7  16   1          0.68          1.62         1.31 o                         
  -6  16   1          9.97          7.72         1.52 o                         
  -5  16   1          0.63          0.28         1.12 o                         
  -4  16   1         10.40          9.30         1.46 o                         
  -3  16   1         15.57         17.28         1.59 o                         
  -2  16   1          4.15          3.30         1.62 o                         
  -1  16   1          8.66          9.08         1.17 o                         
   0  16   1          3.25          2.90         0.94 o                         
   1  16   1        282.37        269.90         5.46 o                         
   2  16   1          4.40          3.29         1.58 o                         
   3  16   1         23.40         25.09         1.89 o                         
   4  16   1          0.04         -0.91         0.93 o                         
   5  16   1         33.07         34.44         2.18 o                         
   6  16   1          0.05          2.09         1.18 o                         
   7  16   1          5.73          8.06         1.65 o                         
  -7  17   1         19.35         28.02         5.04 o                         
  -6  17   1         24.85         28.47         2.44 o                         
  -5  17   1          6.30          8.79         1.52 o                         
  -4  17   1         27.71         24.94         2.22 o                         
  -3  17   1         12.91          9.99         1.39 o                         
  -2  17   1          0.32          0.22         1.00 o                         
  -1  17   1         56.29         51.18         2.44 o                         
   0  17   1         30.97         29.54         1.80 o                         
   1  17   1         33.49         33.59         2.05 o                         
   2  17   1         56.83         50.58         2.44 o                         
   3  17   1         34.55         27.89         1.99 o                         
   4  17   1         62.46         63.37         4.10 o                         
   5  17   1         39.41         44.71         2.49 o                         
   6  17   1          4.04          5.19         1.46 o                         
   7  17   1         44.59         42.60         5.60 o                         
  -6  18   1          3.73          3.36         2.80 o                         
  -5  18   1         22.13         20.66         2.16 o                         
  -4  18   1         11.57          9.55         1.60 o                         
  -3  18   1         49.37         54.02         2.65 o                         
  -2  18   1         14.70         15.67         1.88 o                         
  -1  18   1         47.52         50.56         2.45 o                         
   0  18   1        167.16        168.80         3.84 o                         
   1  18   1         65.42         64.37         2.79 o                         
   2  18   1         20.33         24.06         3.30 o                         
   3  18   1         21.65         25.40         2.28 o                         
   4  18   1          0.04         -0.36         0.90 o                         
   5  18   1          0.24          1.21         1.24 o                         
   6  18   1          0.04          1.68         2.80 o                         
  -5  19   1          8.68          6.73         3.36 o                         
  -4  19   1          0.16         -0.50         1.24 o                         
  -3  19   1          2.34          8.47         1.68 o                         
  -2  19   1          0.01          1.22         1.08 o                         
  -1  19   1         81.30         80.67         3.10 o                         
   0  19   1          0.83          1.02         1.37 o                         
   1  19   1         34.79         39.74         2.45 o                         
   2  19   1         30.86         28.90         2.20 o                         
   3  19   1         10.11         12.44         1.59 o                         
   4  19   1         16.52         14.28         1.71 o                         
   5  19   1         12.69         14.01         3.92 o                         
  -3  20   1         23.48         28.58         5.04 o                         
  -2  20   1         43.99         39.83         2.55 o                         
  -1  20   1          5.52          6.41         1.42 o                         
   0  20   1         29.94         31.22         2.58 o                         
   1  20   1         31.54         34.26         2.40 o                         
   2  20   1         12.37         14.17         2.02 o                         
   3  20   1          2.34          3.96         1.81 o                         
 -12   0   2          3.16          6.25         2.55 o                         
 -10   0   2        163.05        175.69         9.81 o                         
  -8   0   2         68.97         62.91         3.75 o                         
  -6   0   2        266.00        255.39         4.59 o                         
  -4   0   2        130.25        130.28         2.56 o                         
  -2   0   2       5576.44       6114.50        79.02 o                         
   0   0   2      11900.36      12491.14       242.36 o                         
   2   0   2        126.32        135.30         3.07 o                         
   4   0   2         62.45         80.89         2.10 o                         
   6   0   2       1008.87       1125.76        15.94 o                         
   8   0   2        165.10        148.04         4.63 o                         
  10   0   2          1.77          2.11         2.08 o                         
  12   0   2         25.93         37.55         6.17 o                         
 -12   1   2         95.22         97.15         4.11 o                         
 -11   1   2         40.81         43.29         3.07 o                         
 -10   1   2         26.82         20.42         2.09 o                         
  -9   1   2        144.37        137.96         4.06 o                         
  -8   1   2         27.42         26.62         1.93 o                         
  -7   1   2         31.34         31.44         1.33 o                         
  -6   1   2        720.97        801.48         8.31 o                         
  -5   1   2        266.71        285.07         3.40 o                         
  -4   1   2        536.51        546.87         5.64 o                         
  -3   1   2       3759.67       3806.50        35.01 o                         
  -2   1   2         40.82         34.39         0.83 o                         
  -1   1   2       9269.98       9733.25        88.66 o                         
   0   1   2       1500.59       1492.64        15.93 o                         
   1   1   2       4883.27       5018.65        49.20 o                         
   2   1   2       1072.08       1190.59        11.26 o                         
   3   1   2          5.43          6.40         0.43 o                         
   4   1   2        172.31        178.47         2.30 o                         
   5   1   2        136.37        123.60         1.93 o                         
   6   1   2        558.49        581.97         6.91 o                         
   7   1   2        411.72        418.50         7.42 o                         
   8   1   2         22.81         24.41         1.47 o                         
   9   1   2         30.33         31.99         1.79 o                         
  10   1   2        135.20        146.64         4.50 o                         
  11   1   2         56.37         56.07         4.36 o                         
  12   1   2         35.92         33.33         4.20 o                         
 -12   2   2          0.13          0.13         1.65 o                         
 -11   2   2         68.71         63.42         3.36 o                         
 -10   2   2         94.76         92.88         3.72 o                         
  -9   2   2         76.22         75.80         3.15 o                         
  -8   2   2        232.94        215.23         4.97 o                         
  -7   2   2         41.61         36.57         1.50 o                         
  -6   2   2         42.23         34.50         1.11 o                         
  -5   2   2        466.43        427.32         5.11 o                         
  -4   2   2         11.33         14.63         0.63 o                         
  -3   2   2        116.31        106.63         1.48 o                         
  -2   2   2        338.14        319.48         3.63 o                         
  -1   2   2        564.72        577.98         5.57 o                         
   0   2   2        325.72        332.00         3.39 o                         
   1   2   2       7671.42       7941.20        79.95 o                         
   2   2   2       2170.10       2368.67        21.90 o                         
   3   2   2       1297.99       1276.04        12.19 o                         
   4   2   2        880.09        893.45         8.87 o                         
   5   2   2        740.56        796.97         8.15 o                         
   6   2   2        229.13        256.94         4.01 o                         
   7   2   2          3.22          1.82         0.71 o                         
   8   2   2        635.94        647.75         8.73 o                         
   9   2   2         28.04         30.21         1.74 o                         
  10   2   2         56.30         61.63         2.36 o                         
  11   2   2          0.09          0.72         1.38 o                         
  12   2   2          0.11          0.56         2.80 o                         
 -12   3   2         19.26         26.08         4.29 o                         
 -11   3   2          0.39         -1.17         1.28 o                         
 -10   3   2          1.27          1.18         1.24 o                         
  -9   3   2         79.56         69.25         3.48 o                         
  -8   3   2        139.00        141.81         4.14 o                         
  -7   3   2        298.85        315.08         4.87 o                         
  -6   3   2         29.44         24.66         1.18 o                         
  -5   3   2        279.95        309.49         4.09 o                         
  -4   3   2       1437.95       1540.04        14.85 o                         
  -3   3   2          2.71          0.70         0.35 o                         
  -2   3   2       3820.18       4295.44        39.38 o                         
  -1   3   2        113.74        121.88         1.67 o                         
   0   3   2       1143.64       1235.26        11.66 o                         
   1   3   2       1773.54       1865.54        17.35 o                         
   2   3   2        411.12        519.36         5.32 o                         
   3   3   2         82.64         90.53         1.59 o                         
   4   3   2        735.00        881.97         8.79 o                         
   5   3   2        161.14        166.21         2.49 o                         
   6   3   2        113.06         97.95         2.05 o                         
   7   3   2          0.79         -0.13         0.68 o                         
   8   3   2         85.65         84.91         2.43 o                         
   9   3   2         70.40         65.79         2.29 o                         
  10   3   2         60.49         67.13         3.48 o                         
  11   3   2         15.00         14.29         1.96 o                         
  12   3   2          0.12          5.04         3.36 o                         
 -12   4   2          1.00          2.38         1.60 o                         
 -11   4   2          4.46          5.73         1.52 o                         
 -10   4   2         63.54         51.48         2.91 o                         
  -9   4   2          7.73          7.36         1.46 o                         
  -8   4   2        120.55        122.89         2.83 o                         
  -7   4   2        200.77        200.72         3.61 o                         
  -6   4   2         20.92         19.93         1.35 o                         
  -5   4   2        363.28        349.24         4.06 o                         
  -4   4   2       1135.68       1374.36        13.24 o                         
  -3   4   2       5281.62       5582.17        51.17 o                         
  -2   4   2        329.73        322.36         3.46 o                         
  -1   4   2      11645.87      12166.31       110.52 o                         
   0   4   2        157.25        162.37         1.95 o                         
   1   4   2        472.69        523.43         5.32 o                         
   2   4   2        448.61        467.71         4.84 o                         
   3   4   2        629.87        636.13         6.47 o                         
   4   4   2        259.54        316.24         3.69 o                         
   5   4   2        134.13        138.02         2.74 o                         
   6   4   2          5.50          6.62         0.77 o                         
   7   4   2        102.70         93.35         2.17 o                         
   8   4   2        156.14        150.10         3.27 o                         
   9   4   2        243.48        238.93         4.53 o                         
  10   4   2         32.45         28.67         2.30 o                         
  11   4   2          1.46          1.84         2.07 o                         
  12   4   2          2.79          0.56         3.36 o                         
 -12   5   2         28.21         33.57         3.20 o                         
 -11   5   2          0.09          1.29         1.32 o                         
 -10   5   2         17.27         18.21         2.59 o                         
  -9   5   2          4.12          3.03         1.31 o                         
  -8   5   2         72.20         67.82         2.38 o                         
  -7   5   2         53.90         51.48         2.08 o                         
  -6   5   2         20.78         19.91         1.12 o                         
  -5   5   2        129.36        154.48         2.27 o                         
  -4   5   2         54.85         36.34         0.98 o                         
  -3   5   2          6.20         14.60         0.93 o                         
  -2   5   2         12.69         13.09         0.55 o                         
  -1   5   2         26.93         26.81         0.77 o                         
   0   5   2        250.97        218.19         2.54 o                         
   1   5   2        323.87        303.14         3.56 o                         
   2   5   2        597.25        596.45         6.11 o                         
   3   5   2         14.67          9.19         0.53 o                         
   4   5   2       2185.08       2419.19        24.58 o                         
   5   5   2         27.09         37.48         1.30 o                         
   6   5   2        820.55        796.56         9.22 o                         
   7   5   2          7.96          8.55         0.92 o                         
   8   5   2        205.81        197.49         3.56 o                         
   9   5   2         19.45         17.99         1.47 o                         
  10   5   2         21.91         30.69         2.37 o                         
  11   5   2          4.23          3.77         1.52 o                         
 -12   6   2          0.53         -1.68         3.36 o                         
 -11   6   2         97.23         95.96         3.89 o                         
 -10   6   2          0.92         -0.56         1.21 o                         
  -9   6   2         55.36         51.45         1.96 o                         
  -8   6   2        118.56        103.60         2.65 o                         
  -7   6   2         45.56         45.75         1.84 o                         
  -6   6   2        447.75        442.57         6.13 o                         
  -5   6   2        791.89        780.15         8.83 o                         
  -4   6   2        998.32       1101.96        10.89 o                         
  -3   6   2       1346.17       1672.32        15.97 o                         
  -2   6   2        484.76        540.58         6.01 o                         
  -1   6   2         85.00         68.38         1.48 o                         
   0   6   2          2.15          4.25         0.35 o                         
   1   6   2         61.15         58.57         1.06 o                         
   2   6   2        703.25        773.14         7.71 o                         
   3   6   2        738.92        757.90         7.71 o                         
   4   6   2        717.84        805.06         8.97 o                         
   5   6   2         11.05         12.98         0.89 o                         
   6   6   2          4.14          9.84         0.95 o                         
   7   6   2          2.10          4.00         0.85 o                         
   8   6   2         49.96         48.01         2.14 o                         
   9   6   2          0.50          0.75         0.94 o                         
  10   6   2         13.83         14.65         1.81 o                         
  11   6   2          2.64          3.08         1.81 o                         
 -11   7   2          0.93          0.46         1.71 o                         
 -10   7   2          4.05          3.08         1.32 o                         
  -9   7   2         22.16         27.37         1.67 o                         
  -8   7   2          8.54          8.99         1.03 o                         
  -7   7   2        199.66        200.38         3.76 o                         
  -6   7   2        130.57        135.88         2.81 o                         
  -5   7   2        801.07        773.40        12.03 o                         
  -4   7   2        173.42        181.11         2.52 o                         
  -3   7   2       1820.91       1868.84        17.85 o                         
  -2   7   2        566.79        674.37         6.93 o                         
  -1   7   2        586.35        612.34         6.28 o                         
   0   7   2        876.81        933.68         9.15 o                         
   1   7   2       1011.81       1010.08         9.91 o                         
   2   7   2        101.23         82.58         1.41 o                         
   3   7   2         65.22         73.71         1.43 o                         
   4   7   2          3.21          2.95         0.56 o                         
   5   7   2        588.72        574.07         6.95 o                         
   6   7   2        134.98        122.14         3.34 o                         
   7   7   2        344.93        321.43         5.44 o                         
   8   7   2          8.46         11.22         1.14 o                         
   9   7   2          1.15          1.49         1.29 o                         
  10   7   2          1.38          2.62         1.62 o                         
  11   7   2          7.97         10.89         2.43 o                         
 -11   8   2          6.68          9.09         2.27 o                         
 -10   8   2         81.56         78.72         4.69 o                         
  -9   8   2          8.75          8.67         1.28 o                         
  -8   8   2         14.78         17.66         1.77 o                         
  -7   8   2         78.99         70.32         2.43 o                         
  -6   8   2        102.07         93.40         2.81 o                         
  -5   8   2        452.11        431.21         5.49 o                         
  -4   8   2         80.04         79.37         1.69 o                         
  -3   8   2        250.34        302.97         4.24 o                         
  -2   8   2        200.09        174.86         2.37 o                         
  -1   8   2         34.03         27.63         0.81 o                         
   0   8   2        223.30        215.83         2.83 o                         
   1   8   2        957.45       1029.69        11.00 o                         
   2   8   2         14.78         21.46         0.82 o                         
   3   8   2        286.22        301.93         3.62 o                         
   4   8   2        845.86        818.84         9.89 o                         
   5   8   2        635.31        628.61         8.31 o                         
   6   8   2       1312.00       1204.21        21.20 o                         
   7   8   2         41.04         37.29         1.74 o                         
   8   8   2          0.21          0.93         0.92 o                         
   9   8   2          6.96          8.51         1.60 o                         
  10   8   2          1.99          1.72         1.81 o                         
  11   8   2         11.95         12.67         2.36 o                         
 -11   9   2          0.35          2.59         1.81 o                         
 -10   9   2         12.00         12.66         1.81 o                         
  -9   9   2        127.88        120.53         3.50 o                         
  -8   9   2          0.25          1.97         1.04 o                         
  -7   9   2         66.42         65.16         2.35 o                         
  -6   9   2          0.00         -0.79         0.88 o                         
  -5   9   2          7.70          9.46         1.04 o                         
  -4   9   2         66.85         62.52         2.09 o                         
  -3   9   2       1084.88       1134.01        11.33 o                         
  -2   9   2         36.21         44.25         1.72 o                         
  -1   9   2        386.75        457.26         5.02 o                         
   0   9   2        950.18        956.19        10.36 o                         
   1   9   2          3.95          9.49         0.71 o                         
   2   9   2        271.23        267.61         3.70 o                         
   3   9   2         38.49         39.55         1.80 o                         
   4   9   2          9.84          5.71         0.86 o                         
   5   9   2        110.97        104.23         2.69 o                         
   6   9   2        137.65        115.28         2.78 o                         
   7   9   2          1.20          0.35         0.87 o                         
   8   9   2          6.74          3.94         0.94 o                         
   9   9   2         12.89         14.08         1.74 o                         
  10   9   2         22.37         22.93         2.68 o                         
  11   9   2          0.01          2.24         2.38 o                         
 -11  10   2          0.00         -1.22         2.15 o                         
 -10  10   2          0.37          0.98         1.40 o                         
  -9  10   2         15.64         17.97         1.73 o                         
  -8  10   2          5.55          1.72         0.98 o                         
  -7  10   2        110.56        116.62         3.42 o                         
  -6  10   2         33.48         32.78         1.84 o                         
  -5  10   2        747.59        775.08        10.87 o                         
  -4  10   2         39.27         41.48         1.67 o                         
  -3  10   2          5.54          3.78         0.65 o                         
  -2  10   2        975.67        978.69        14.90 o                         
  -1  10   2         41.25         35.37         1.37 o                         
   0  10   2        720.92        756.95         8.51 o                         
   1  10   2        327.20        347.87         4.51 o                         
   2  10   2        127.65        125.63         2.47 o                         
   3  10   2        180.68        155.32         4.08 o                         
   4  10   2          9.79         11.84         0.98 o                         
   5  10   2         96.69         85.31         2.31 o                         
   6  10   2         32.58         34.28         1.67 o                         
   7  10   2        100.75         92.47         2.66 o                         
   8  10   2         15.97         22.94         1.62 o                         
   9  10   2         31.02         32.54         2.44 o                         
  10  10   2          0.05          1.16         1.81 o                         
 -10  11   2         29.18         35.03         2.35 o                         
  -9  11   2          0.07          0.93         1.08 o                         
  -8  11   2         92.47         90.98         4.67 o                         
  -7  11   2          6.25          4.41         1.04 o                         
  -6  11   2         16.85         16.73         1.50 o                         
  -5  11   2        245.19        232.16         4.60 o                         
  -4  11   2         60.17         57.35         2.14 o                         
  -3  11   2        264.87        244.06         4.02 o                         
  -2  11   2          6.65          5.68         0.92 o                         
  -1  11   2        736.92        741.42         9.33 o                         
   0  11   2        116.09        101.75         2.32 o                         
   1  11   2        231.19        229.43         4.76 o                         
   2  11   2        541.64        533.70         7.22 o                         
   3  11   2         32.96         31.05         1.63 o                         
   4  11   2        297.09        265.58         4.48 o                         
   5  11   2         65.93         50.68         1.93 o                         
   6  11   2          9.06          5.71         0.98 o                         
   7  11   2        170.11        152.23         3.81 o                         
   8  11   2         58.91         50.79         2.78 o                         
   9  11   2         31.03         31.22         2.79 o                         
  10  11   2          8.07          9.00         2.39 o                         
 -10  12   2          3.20          4.03         2.02 o                         
  -9  12   2          6.76          8.20         1.48 o                         
  -8  12   2         21.76         19.38         2.09 o                         
  -7  12   2         46.61         50.17         3.64 o                         
  -6  12   2         66.52         60.13         4.53 o                         
  -5  12   2        106.59         98.16         3.64 o                         
  -4  12   2        300.45        276.09         7.49 o                         
  -3  12   2          4.20          5.27         1.00 o                         
  -2  12   2        151.58        152.10         3.04 o                         
  -1  12   2        384.02        378.10         5.60 o                         
   0  12   2         18.30         13.54         1.09 o                         
   1  12   2         62.10         62.86         1.93 o                         
   2  12   2         49.92         49.57         1.79 o                         
   3  12   2         31.38         26.26         1.64 o                         
   4  12   2        107.14         88.46         2.69 o                         
   5  12   2          5.23          4.92         1.00 o                         
   6  12   2         33.87         30.43         1.74 o                         
   7  12   2         92.14         85.05         2.62 o                         
   8  12   2         28.44         33.53         2.44 o                         
   9  12   2         11.07         16.59         2.02 o                         
  10  12   2          0.70          1.58         1.81 o                         
  -9  13   2          2.78          2.06         1.52 o                         
  -8  13   2          1.49         -0.77         1.18 o                         
  -7  13   2         50.80         53.30         2.87 o                         
  -6  13   2          0.13          1.56         1.07 o                         
  -5  13   2          1.96          4.34         1.12 o                         
  -4  13   2        231.56        216.08         5.11 o                         
  -3  13   2        126.96        133.54         3.57 o                         
  -2  13   2         96.06         84.83         2.28 o                         
  -1  13   2         12.91         13.93         1.17 o                         
   0  13   2        592.19        585.59         8.13 o                         
   1  13   2         36.38         36.99         1.71 o                         
   2  13   2        263.82        255.92         4.91 o                         
   3  13   2         14.81         11.91         1.26 o                         
   4  13   2         24.51         26.43         2.19 o                         
   5  13   2          1.06          1.02         0.93 o                         
   6  13   2        105.26        106.58         3.29 o                         
   7  13   2          1.15          2.50         1.04 o                         
   8  13   2          4.20          7.36         1.81 o                         
   9  13   2         16.31         14.50         2.22 o                         
  -9  14   2          6.69         10.41         2.03 o                         
  -8  14   2         25.40         24.87         2.30 o                         
  -7  14   2         14.68         12.07         1.74 o                         
  -6  14   2         33.49         32.65         2.37 o                         
  -5  14   2         12.57         13.87         1.60 o                         
  -4  14   2         21.92         25.55         2.27 o                         
  -3  14   2        347.75        314.01         6.12 o                         
  -2  14   2          0.44          0.90         0.71 o                         
  -1  14   2        417.86        401.43         6.05 o                         
   0  14   2        168.77        167.79         3.38 o                         
   1  14   2          0.89          1.07         0.78 o                         
   2  14   2         22.87         23.11         1.64 o                         
   3  14   2         48.37         47.21         2.20 o                         
   4  14   2          6.96          4.90         1.08 o                         
   5  14   2          3.52          2.15         1.34 o                         
   6  14   2          3.43          2.55         1.49 o                         
   7  14   2         29.43         30.74         2.79 o                         
   8  14   2          0.86          0.48         1.38 o                         
   9  14   2         51.13         45.40         4.36 o                         
  -8  15   2          9.50          5.73         1.52 o                         
  -7  15   2          8.15         10.38         1.78 o                         
  -6  15   2         22.59         20.95         2.09 o                         
  -5  15   2         93.76         88.57         3.43 o                         
  -4  15   2         17.73         20.02         1.93 o                         
  -3  15   2         42.34         45.10         2.20 o                         
  -2  15   2         39.82         39.30         2.10 o                         
  -1  15   2          0.33          0.64         0.74 o                         
   0  15   2          3.46          4.06         0.92 o                         
   1  15   2         17.53         16.97         1.61 o                         
   2  15   2         32.38         30.46         1.89 o                         
   3  15   2          0.46          0.40         0.88 o                         
   4  15   2          0.06          0.04         0.93 o                         
   5  15   2         13.84         15.47         1.55 o                         
   6  15   2         33.62         36.92         2.46 o                         
   7  15   2         12.62         12.96         2.66 o                         
   8  15   2          1.02         -0.84         1.92 o                         
  -7  16   2          0.11         -1.24         1.24 o                         
  -6  16   2         11.35         12.18         1.85 o                         
  -5  16   2          1.47          2.24         1.12 o                         
  -4  16   2         19.63         13.85         1.74 o                         
  -3  16   2          0.33          1.76         1.07 o                         
  -2  16   2        231.21        234.57         5.59 o                         
  -1  16   2          0.21         -0.78         0.78 o                         
   0  16   2         21.20         22.28         1.58 o                         
   1  16   2         56.43         51.84         3.11 o                         
   2  16   2        122.07        113.50         3.35 o                         
   3  16   2         84.79         82.54         2.88 o                         
   4  16   2        235.42        219.76         6.78 o                         
   5  16   2          2.55          3.59         1.13 o                         
   6  16   2          0.12          1.19         1.04 o                         
   7  16   2          0.06          1.48         1.94 o                         
  -7  17   2         12.21         10.65         2.55 o                         
  -6  17   2         19.51         19.49         2.14 o                         
  -5  17   2         10.68         13.38         1.94 o                         
  -4  17   2         41.28         41.91         2.58 o                         
  -3  17   2         65.63         60.53         2.93 o                         
  -2  17   2         67.35         72.52         3.06 o                         
  -1  17   2         10.71         11.29         1.33 o                         
   0  17   2         11.61         11.26         1.27 o                         
   1  17   2        109.56        107.75         3.46 o                         
   2  17   2          8.29          7.91         1.29 o                         
   3  17   2          2.67          5.19         1.16 o                         
   4  17   2          0.01          0.56         1.04 o                         
   5  17   2         16.13         22.42         2.30 o                         
   6  17   2          0.49          1.24         2.61 o                         
  -5  18   2          7.12          4.99         2.60 o                         
  -4  18   2          0.13          0.42         1.09 o                         
  -3  18   2         28.13         28.03         2.30 o                         
  -2  18   2         16.63         19.37         1.99 o                         
  -1  18   2          4.23          5.02         1.19 o                         
   0  18   2          0.01          1.42         1.04 o                         
   1  18   2         33.74         37.32         2.24 o                         
   2  18   2          8.00         11.52         1.55 o                         
   3  18   2         63.90         65.29         3.29 o                         
   4  18   2         27.99         31.69         2.20 o                         
   5  18   2         18.34         19.86         1.93 o                         
  -4  19   2         25.73         30.13         2.50 o                         
  -3  19   2         15.05         15.82         1.93 o                         
  -2  19   2          9.55         10.68         1.94 o                         
  -1  19   2         42.55         47.69         2.58 o                         
   0  19   2         28.11         26.27         2.10 o                         
   1  19   2         20.42         25.37         2.37 o                         
   2  19   2         21.75         26.28         2.53 o                         
   3  19   2          0.39          0.37         1.08 o                         
   4  19   2         10.32          9.29         1.66 o                         
  -3  20   2         10.43         14.01         3.36 o                         
  -2  20   2          3.79          6.11         1.70 o                         
  -1  20   2         19.26         26.32         2.14 o                         
   0  20   2          4.92          5.12         1.60 o                         
   1  20   2         12.01         16.87         1.73 o                         
   2  20   2          0.03          2.64         1.71 o                         
   3  20   2         24.67         26.65         7.57 o                         
 -11   0   3        102.93         98.02         8.69 o                         
  -9   0   3        503.09        513.28        19.90 o                         
  -7   0   3        335.68        341.39         7.07 o                         
  -5   0   3        555.27        742.27        10.78 o                         
  -3   0   3         36.87         34.16         1.11 o                         
  -1   0   3         63.68         67.16         1.52 o                         
   1   0   3       1878.87       2022.51        31.15 o                         
   3   0   3          9.50          6.55         0.66 o                         
   5   0   3        410.90        432.55         9.14 o                         
   7   0   3        383.69        343.79         8.24 o                         
   9   0   3         71.31         63.94         3.96 o                         
  11   0   3          2.10          3.08         1.98 o                         
 -12   1   3          9.15          9.33         2.07 o                         
 -11   1   3        218.47        229.73         6.09 o                         
 -10   1   3          5.34          5.90         2.26 o                         
  -9   1   3          4.43          3.86         1.18 o                         
  -8   1   3         23.42         23.38         1.90 o                         
  -7   1   3        139.17        139.33         3.18 o                         
  -6   1   3        350.69        388.14         4.91 o                         
  -5   1   3        348.58        361.24         4.53 o                         
  -4   1   3        368.61        402.12         4.37 o                         
  -3   1   3        290.26        275.72         3.38 o                         
  -2   1   3       4903.00       5112.77        49.85 o                         
  -1   1   3       1668.20       1834.35        17.08 o                         
   0   1   3       3038.76       3267.02        32.11 o                         
   1   1   3       1593.16       1571.76        15.81 o                         
   2   1   3       4139.34       4272.90        39.25 o                         
   3   1   3        573.13        596.04         6.14 o                         
   4   1   3        492.34        525.14         5.61 o                         
   5   1   3        926.23       1043.27        10.93 o                         
   6   1   3         41.70         46.16         1.47 o                         
   7   1   3         31.19         36.83         1.67 o                         
   8   1   3          1.04          0.36         0.82 o                         
   9   1   3          0.07          0.65         1.03 o                         
  10   1   3          2.33          2.06         1.78 o                         
  11   1   3         19.40         22.58         2.30 o                         
 -12   2   3          9.55         13.14         2.10 o                         
 -11   2   3          2.77          4.38         1.52 o                         
 -10   2   3         40.45         38.61         2.58 o                         
  -9   2   3        511.51        501.27         9.18 o                         
  -8   2   3        205.04        205.10         4.23 o                         
  -7   2   3         11.96         13.45         1.26 o                         
  -6   2   3         49.39         46.09         1.43 o                         
  -5   2   3        890.08        921.03         9.23 o                         
  -4   2   3       1092.77       1154.75        12.04 o                         
  -3   2   3        171.70        160.95         2.26 o                         
  -2   2   3        470.81        481.83         5.30 o                         
  -1   2   3        803.69        848.85         8.22 o                         
   0   2   3       4382.80       4408.82        40.40 o                         
   1   2   3       2998.07       3206.82        31.75 o                         
   2   2   3       1675.34       1745.04        16.38 o                         
   3   2   3        654.64        685.01         6.94 o                         
   4   2   3        136.41        121.61         1.89 o                         
   5   2   3        121.67        103.85         1.84 o                         
   6   2   3         10.96          8.33         0.85 o                         
   7   2   3         36.82         32.01         1.42 o                         
   8   2   3          0.63          0.31         0.82 o                         
   9   2   3         16.69         19.66         1.69 o                         
  10   2   3          1.48          1.74         1.24 o                         
  11   2   3         47.27         52.33         3.66 o                         
 -12   3   3          2.31          3.98         1.70 o                         
 -11   3   3         49.63         49.97         3.00 o                         
 -10   3   3         31.83         36.37         3.22 o                         
  -9   3   3          7.87          7.38         1.46 o                         
  -8   3   3         18.43         18.97         1.52 o                         
  -7   3   3        193.28        166.81         3.63 o                         
  -6   3   3         58.90         61.20         1.69 o                         
  -5   3   3        265.09        302.82         3.62 o                         
  -4   3   3        212.90        231.10         3.14 o                         
  -3   3   3        482.36        584.26         6.47 o                         
  -2   3   3         91.01        129.75         1.71 o                         
  -1   3   3         63.80         70.56         1.18 o                         
   0   3   3        341.37        384.80         4.03 o                         
   1   3   3        167.38        169.46         2.04 o                         
   2   3   3          5.10          3.86         0.48 o                         
   3   3   3       1069.44       1160.19        11.27 o                         
   4   3   3        107.00        136.98         2.05 o                         
   5   3   3         30.71         33.20         1.03 o                         
   6   3   3        548.06        554.23         6.76 o                         
   7   3   3          4.93          6.64         0.87 o                         
   8   3   3        365.23        351.62         8.26 o                         
   9   3   3         47.30         41.14         2.20 o                         
  10   3   3          0.10         -1.03         1.03 o                         
  11   3   3         17.56         23.99         2.68 o                         
 -12   4   3          0.48          2.47         1.97 o                         
 -11   4   3          0.53          2.39         1.52 o                         
 -10   4   3          3.70          1.80         1.28 o                         
  -9   4   3        153.57        153.52         4.41 o                         
  -8   4   3         13.63         13.44         1.42 o                         
  -7   4   3         24.65         26.13         1.38 o                         
  -6   4   3        397.39        405.47         6.39 o                         
  -5   4   3         24.01         19.03         0.91 o                         
  -4   4   3       1235.93       1313.55        12.78 o                         
  -3   4   3         62.17         55.74         1.12 o                         
  -2   4   3       1024.88       1053.48        10.22 o                         
  -1   4   3        211.18        204.00         2.47 o                         
   0   4   3       5909.71       6110.83        55.86 o                         
   1   4   3         10.21         12.36         0.60 o                         
   2   4   3       1608.17       1729.14        16.36 o                         
   3   4   3         97.52        112.19         1.79 o                         
   4   4   3        367.82        338.25         4.00 o                         
   5   4   3         28.95         26.22         1.09 o                         
   6   4   3         23.19         24.90         1.17 o                         
   7   4   3        245.77        251.80         3.98 o                         
   8   4   3          5.61          8.57         1.19 o                         
   9   4   3         13.63         16.64         1.55 o                         
  10   4   3         18.30         20.87         2.59 o                         
  11   4   3         13.52         18.19         3.10 o                         
 -12   5   3          2.01          4.48         2.80 o                         
 -11   5   3         13.17         14.40         2.02 o                         
 -10   5   3        109.81         95.76         4.45 o                         
  -9   5   3          4.87          6.17         1.16 o                         
  -8   5   3         67.98         66.77         2.38 o                         
  -7   5   3       1355.23       1344.40        15.90 o                         
  -6   5   3        106.02        100.46         2.36 o                         
  -5   5   3        235.87        204.06         3.04 o                         
  -4   5   3        396.03        438.18         4.84 o                         
  -3   5   3         30.09         40.32         1.01 o                         
  -2   5   3       1849.93       1858.88        17.58 o                         
  -1   5   3        258.22        249.29         2.94 o                         
   0   5   3        109.69        116.35         1.68 o                         
   1   5   3        239.97        271.56         3.16 o                         
   2   5   3          0.44          1.49         0.32 o                         
   3   5   3       1094.10       1155.76        11.33 o                         
   4   5   3        117.95        100.79         1.77 o                         
   5   5   3         27.81         35.10         1.26 o                         
   6   5   3         78.14         75.06         2.09 o                         
   7   5   3        169.63        165.19         3.08 o                         
   8   5   3          0.24          1.57         0.82 o                         
   9   5   3        159.60        155.93         3.96 o                         
  10   5   3         46.03         42.69         2.86 o                         
  11   5   3          3.83          4.97         1.81 o                         
 -12   6   3         18.90         20.18         4.48 o                         
 -11   6   3          4.84          5.19         1.65 o                         
 -10   6   3         14.92         16.48         1.90 o                         
  -9   6   3          0.26         -0.89         0.90 o                         
  -8   6   3         46.36         45.29         1.88 o                         
  -7   6   3         54.43         52.54         1.90 o                         
  -6   6   3        152.54        154.06         3.30 o                         
  -5   6   3        529.72        506.22         7.67 o                         
  -4   6   3         10.92         12.58         0.65 o                         
  -3   6   3        423.07        463.44         5.04 o                         
  -2   6   3        380.98        459.61         4.95 o                         
  -1   6   3        693.50        821.40         8.22 o                         
   0   6   3         14.55         12.71         0.66 o                         
   1   6   3        210.24        216.91         2.70 o                         
   2   6   3        801.03        977.11        10.42 o                         
   3   6   3        281.31        261.22         3.87 o                         
   4   6   3       1468.65       1614.45        18.10 o                         
   5   6   3        140.34        150.19         3.04 o                         
   6   6   3        350.03        346.73         6.68 o                         
   7   6   3         11.52         14.48         1.14 o                         
   8   6   3         71.12         64.30         2.16 o                         
   9   6   3          0.57          0.74         0.93 o                         
  10   6   3         87.66         84.85         5.36 o                         
  11   6   3         56.44         63.45         8.13 o                         
 -11   7   3          1.66          2.28         1.81 o                         
 -10   7   3          4.48          3.47         1.32 o                         
  -9   7   3         10.69         12.19         1.45 o                         
  -8   7   3        101.79        100.77         2.88 o                         
  -7   7   3         53.79         57.30         2.26 o                         
  -6   7   3          1.27          1.50         1.02 o                         
  -5   7   3         98.97         94.44         2.19 o                         
  -4   7   3         16.62         14.14         0.74 o                         
  -3   7   3        832.18        877.37         9.14 o                         
  -2   7   3       1068.58       1067.16        10.57 o                         
  -1   7   3       1841.06       1954.96        18.56 o                         
   0   7   3       1184.84       1227.96        11.95 o                         
   1   7   3          9.15         10.43         0.82 o                         
   2   7   3       1048.95       1019.92        10.14 o                         
   3   7   3         27.70         42.67         1.13 o                         
   4   7   3         60.93         52.86         1.46 o                         
   5   7   3         14.49         18.38         1.00 o                         
   6   7   3         79.15         83.01         2.05 o                         
   7   7   3         13.65         13.44         1.21 o                         
   8   7   3         69.02         70.69         2.60 o                         
   9   7   3         41.17         33.68         2.35 o                         
  10   7   3         25.73         23.31         2.70 o                         
  11   7   3         12.28         15.87         3.17 o                         
 -11   8   3          2.03         -1.12         2.11 o                         
 -10   8   3          1.03          3.86         1.71 o                         
  -9   8   3         77.50         65.96         3.06 o                         
  -8   8   3         46.28         40.24         1.86 o                         
  -7   8   3          2.11          2.19         1.05 o                         
  -6   8   3          1.71          1.20         0.72 o                         
  -5   8   3        577.17        569.88         7.54 o                         
  -4   8   3        175.40        167.23         3.71 o                         
  -3   8   3        121.32        102.29         1.85 o                         
  -2   8   3        415.90        439.47         4.95 o                         
  -1   8   3         18.34         17.87         0.74 o                         
   0   8   3          8.09          4.36         0.59 o                         
   1   8   3        263.24        231.79         2.96 o                         
   2   8   3        280.98        345.94         4.05 o                         
   3   8   3         31.31         28.37         0.98 o                         
   4   8   3        512.18        507.91         8.61 o                         
   5   8   3        301.03        309.08         4.87 o                         
   6   8   3         11.43         14.94         1.21 o                         
   7   8   3         50.21         48.08         2.20 o                         
   8   8   3         25.47         22.20         1.80 o                         
   9   8   3         65.63         67.34         2.73 o                         
  10   8   3         14.36         15.09         2.36 o                         
  11   8   3         36.62         31.39         5.60 o                         
 -11   9   3         16.92         14.09         4.48 o                         
 -10   9   3         18.80         29.35         2.44 o                         
  -9   9   3         24.80         21.50         2.09 o                         
  -8   9   3        105.88         99.18         3.05 o                         
  -7   9   3          5.37          3.95         0.96 o                         
  -6   9   3        312.54        296.55         5.41 o                         
  -5   9   3         71.25         69.96         3.18 o                         
  -4   9   3        203.13        216.17         4.08 o                         
  -3   9   3        208.52        185.17         2.68 o                         
  -2   9   3          5.78         11.77         0.73 o                         
  -1   9   3        470.41        502.49         5.53 o                         
   0   9   3        455.41        524.75         5.75 o                         
   1   9   3         40.80         48.92         1.38 o                         
   2   9   3       1656.69       1719.73        19.20 o                         
   3   9   3         14.40         17.04         0.95 o                         
   4   9   3        197.13        168.91         3.23 o                         
   5   9   3        246.37        234.23         4.85 o                         
   6   9   3        131.67        123.66         2.92 o                         
   7   9   3         11.36         13.97         1.44 o                         
   8   9   3         34.56         38.68         2.30 o                         
   9   9   3          5.44          5.64         1.26 o                         
  10   9   3          2.67          2.91         1.81 o                         
 -11  10   3          7.33          9.53         3.36 o                         
 -10  10   3         53.79         52.94         3.06 o                         
  -9  10   3         54.03         67.38         2.74 o                         
  -8  10   3          0.55          1.82         1.04 o                         
  -7  10   3          9.88          8.16         1.18 o                         
  -6  10   3          8.60          6.71         1.08 o                         
  -5  10   3         28.02         29.25         1.64 o                         
  -4  10   3         38.51         38.13         1.73 o                         
  -3  10   3        162.07        160.30         3.89 o                         
  -2  10   3         55.29         54.11         2.21 o                         
  -1  10   3        201.94        208.28         6.43 o                         
   0  10   3        305.70        297.49         5.53 o                         
   1  10   3        454.61        483.32         5.94 o                         
   2  10   3        196.06        183.21         2.97 o                         
   3  10   3          2.50          3.92         0.88 o                         
   4  10   3        348.73        346.73         5.29 o                         
   5  10   3         28.47         34.11         1.62 o                         
   6  10   3         40.17         45.35         1.90 o                         
   7  10   3         18.53         24.69         1.80 o                         
   8  10   3         23.97         24.10         2.75 o                         
   9  10   3          0.71          0.87         1.24 o                         
  10  10   3          3.50          4.30         1.94 o                         
 -10  11   3          0.02          2.14         1.46 o                         
  -9  11   3         10.05         10.53         1.50 o                         
  -8  11   3          9.83          8.19         1.48 o                         
  -7  11   3          5.43          6.32         1.16 o                         
  -6  11   3         45.19         41.08         2.10 o                         
  -5  11   3          6.04          6.04         1.69 o                         
  -4  11   3         15.58         11.42         1.46 o                         
  -3  11   3        368.71        346.87         5.17 o                         
  -2  11   3        108.15         96.48         3.56 o                         
  -1  11   3         61.70         53.07         1.80 o                         
   0  11   3        565.98        579.34         8.41 o                         
   1  11   3         17.34         18.74         1.21 o                         
   2  11   3        493.13        481.41         6.09 o                         
   3  11   3          2.05          1.14         0.64 o                         
   4  11   3        122.93        118.81         2.76 o                         
   5  11   3         29.13         30.13         1.57 o                         
   6  11   3          4.86          6.60         1.22 o                         
   7  11   3        115.69        113.04         3.57 o                         
   8  11   3         58.70         53.46         2.55 o                         
   9  11   3         24.11         30.67         2.50 o                         
  10  11   3          1.46          2.52         2.03 o                         
 -10  12   3          0.04         -0.56         2.80 o                         
  -9  12   3          7.47          9.37         1.65 o                         
  -8  12   3        110.06        113.23         3.91 o                         
  -7  12   3         50.66         40.08         2.75 o                         
  -6  12   3        152.20        137.92         4.37 o                         
  -5  12   3          3.19          4.72         1.23 o                         
  -4  12   3         84.07         82.53         2.99 o                         
  -3  12   3          3.51          5.36         0.92 o                         
  -2  12   3        273.63        262.48         5.08 o                         
  -1  12   3        144.07        142.15         2.97 o                         
   0  12   3        650.03        633.29         8.31 o                         
   1  12   3         43.60         43.89         2.13 o                         
   2  12   3        267.09        252.33         4.25 o                         
   3  12   3         27.70         27.82         2.15 o                         
   4  12   3        182.91        158.97         3.75 o                         
   5  12   3          0.34          0.13         0.78 o                         
   6  12   3         18.94         19.06         1.63 o                         
   7  12   3         11.43         10.11         1.60 o                         
   8  12   3          0.25          2.84         1.31 o                         
   9  12   3          0.45          2.41         1.71 o                         
  -9  13   3         36.32         44.46         3.72 o                         
  -8  13   3          4.77          6.76         1.60 o                         
  -7  13   3        231.49        244.22         6.02 o                         
  -6  13   3          0.22          1.21         1.03 o                         
  -5  13   3         36.45         42.63         2.44 o                         
  -4  13   3         49.02         41.64         2.30 o                         
  -3  13   3          4.49          3.92         1.12 o                         
  -2  13   3         93.90         84.77         2.27 o                         
  -1  13   3         52.02         55.03         1.93 o                         
   0  13   3         11.73         16.24         1.21 o                         
   1  13   3         16.46         17.86         1.33 o                         
   2  13   3        298.58        308.89         5.60 o                         
   3  13   3        154.50        153.99         4.20 o                         
   4  13   3         93.81         90.87         3.20 o                         
   5  13   3          0.81          0.07         0.95 o                         
   6  13   3          0.55         -0.44         1.21 o                         
   7  13   3         20.28         19.62         2.02 o                         
   8  13   3          6.62          8.69         1.94 o                         
   9  13   3         61.88         61.28         4.76 o                         
  -9  14   3          6.05          4.98         5.32 o                         
  -8  14   3          0.57          3.53         1.41 o                         
  -7  14   3          1.67          2.65         1.21 o                         
  -6  14   3         16.17         12.77         1.68 o                         
  -5  14   3         13.05          9.83         1.46 o                         
  -4  14   3         24.00         23.88         1.96 o                         
  -3  14   3          6.74          6.69         1.18 o                         
  -2  14   3        141.94        125.43         3.36 o                         
  -1  14   3         97.52         93.65         2.77 o                         
   0  14   3        447.63        426.88         6.36 o                         
   1  14   3         11.61         11.84         1.21 o                         
   2  14   3        250.86        252.97         5.01 o                         
   3  14   3         12.40         11.64         1.50 o                         
   4  14   3          7.94         10.53         1.26 o                         
   5  14   3          0.12         -0.20         0.95 o                         
   6  14   3          2.51          4.38         1.31 o                         
   7  14   3         32.39         42.98         2.80 o                         
   8  14   3          7.53          6.87         1.81 o                         
  -8  15   3          4.79          4.40         1.57 o                         
  -7  15   3         19.83         17.52         2.75 o                         
  -6  15   3         20.77         31.72         2.52 o                         
  -5  15   3         15.35         13.07         1.60 o                         
  -4  15   3        168.26        145.44         4.27 o                         
  -3  15   3          0.17          0.04         0.97 o                         
  -2  15   3        396.08        385.01         7.74 o                         
  -1  15   3         16.15         18.55         1.40 o                         
   0  15   3         55.67         52.84         2.09 o                         
   1  15   3        138.90        134.67         3.20 o                         
   2  15   3        105.49        111.93         3.26 o                         
   3  15   3          0.01         -0.18         0.93 o                         
   4  15   3         52.36         46.76         2.78 o                         
   5  15   3          4.21          8.15         1.46 o                         
   6  15   3          2.57          2.57         1.28 o                         
   7  15   3          3.03          5.85         1.46 o                         
   8  15   3          0.11         -2.24         2.24 o                         
  -7  16   3          2.28          6.70         1.65 o                         
  -6  16   3          0.71          0.69         1.24 o                         
  -5  16   3         80.87         94.66         4.53 o                         
  -4  16   3          2.71          3.71         1.24 o                         
  -3  16   3          4.96          6.59         1.31 o                         
  -2  16   3         72.66         72.56         4.28 o                         
  -1  16   3         38.41         40.88         1.97 o                         
   0  16   3         18.41         19.57         1.88 o                         
   1  16   3         42.44         47.71         2.30 o                         
   2  16   3          0.02          0.13         0.97 o                         
   3  16   3         10.70         11.57         1.39 o                         
   4  16   3         12.32         14.62         1.55 o                         
   5  16   3         50.29         52.02         3.00 o                         
   6  16   3          0.53          1.55         1.31 o                         
   7  16   3          6.15          9.25         2.38 o                         
  -6  17   3          2.42          3.03         1.63 o                         
  -5  17   3          0.03          0.91         1.18 o                         
  -4  17   3         18.44         16.09         1.85 o                         
  -3  17   3          6.78          7.33         1.46 o                         
  -2  17   3        162.91        161.47         6.80 o                         
  -1  17   3         54.64         51.57         2.16 o                         
   0  17   3        119.36        121.79         3.15 o                         
   1  17   3          0.07          0.11         1.00 o                         
   2  17   3         23.51         29.26         1.99 o                         
   3  17   3          3.63          5.07         1.19 o                         
   4  17   3         10.65         11.62         1.81 o                         
   5  17   3         19.08         22.07         2.22 o                         
   6  17   3          1.18          1.58         1.31 o                         
  -5  18   3          5.47          6.69         1.65 o                         
  -4  18   3         96.74        104.73         4.04 o                         
  -3  18   3         26.62         29.23         2.89 o                         
  -2  18   3          0.67          2.42         1.54 o                         
  -1  18   3         19.42         22.98         1.95 o                         
   0  18   3         90.39         94.93         3.15 o                         
   1  18   3          1.91          2.68         1.19 o                         
   2  18   3         15.10         16.30         1.73 o                         
   3  18   3          0.67          4.30         1.19 o                         
   4  18   3          7.24          6.66         1.65 o                         
   5  18   3         13.08         19.52         3.94 o                         
  -4  19   3         12.08         13.05         3.08 o                         
  -3  19   3          1.09          1.93         1.36 o                         
  -2  19   3          0.22          1.21         1.18 o                         
  -1  19   3          5.82          7.53         1.60 o                         
   0  19   3         15.77         19.02         1.84 o                         
   1  19   3          4.37          6.12         1.37 o                         
   2  19   3         41.44         42.06         2.51 o                         
   3  19   3         18.32         23.57         3.15 o                         
   4  19   3         12.61         20.74         4.48 o                         
  -3  20   3         15.80         15.13         3.92 o                         
  -2  20   3          9.64          7.57         2.52 o                         
  -1  20   3          0.00          1.12         2.80 o                         
   0  20   3         16.20         20.99         2.59 o                         
   1  20   3          7.12         10.10         1.74 o                         
   2  20   3         21.62         27.05         3.87 o                         
 -12   0   4         62.00         64.38         5.15 o                         
 -10   0   4          0.74          2.24         1.98 o                         
  -8   0   4          3.79          4.92         1.75 o                         
  -6   0   4         14.79         22.91         1.71 o                         
  -4   0   4       3055.30       3350.73        44.06 o                         
  -2   0   4       1338.38       1272.20        17.16 o                         
   0   0   4        504.45        507.44         7.33 o                         
   2   0   4       4644.35       4938.07        64.26 o                         
   4   0   4          9.16         17.74         1.03 o                         
   6   0   4        841.89        914.59        13.48 o                         
   8   0   4          4.56          5.88         1.98 o                         
  10   0   4         11.61         11.53         2.38 o                         
 -12   1   4          2.77          1.86         1.65 o                         
 -11   1   4          4.31          6.02         1.85 o                         
 -10   1   4        193.53        200.14         9.38 o                         
  -9   1   4         55.54         51.63         2.65 o                         
  -8   1   4         65.23         60.85         2.65 o                         
  -7   1   4          0.81          1.12         0.83 o                         
  -6   1   4        110.98        107.75         4.05 o                         
  -5   1   4        226.88        195.60         3.17 o                         
  -4   1   4        255.18        263.07         3.47 o                         
  -3   1   4         77.83         66.07         1.57 o                         
  -2   1   4       3545.43       3835.11        35.35 o                         
  -1   1   4         76.81         55.19         1.03 o                         
   0   1   4        483.46        479.76         4.89 o                         
   1   1   4         91.28         82.07         1.75 o                         
   2   1   4         19.67         30.65         0.89 o                         
   3   1   4         33.76         43.51         1.21 o                         
   4   1   4         61.62         68.77         1.73 o                         
   5   1   4        220.61        188.50         2.72 o                         
   6   1   4         71.95         68.39         1.81 o                         
   7   1   4        207.64        199.45         4.76 o                         
   8   1   4          0.15         -0.48         0.95 o                         
   9   1   4        365.53        378.09         7.77 o                         
  10   1   4        101.94         90.02         3.57 o                         
  11   1   4          1.66          0.62         1.32 o                         
 -12   2   4         37.14         32.68         3.33 o                         
 -11   2   4         11.49         10.73         1.90 o                         
 -10   2   4         19.59         17.56         1.99 o                         
  -9   2   4         69.74         71.19         3.48 o                         
  -8   2   4          8.94          7.29         1.14 o                         
  -7   2   4        151.75        149.27         3.44 o                         
  -6   2   4        536.47        512.91         9.32 o                         
  -5   2   4          1.61          1.43         0.52 o                         
  -4   2   4        234.37        217.00         3.07 o                         
  -3   2   4          6.38         10.43         0.60 o                         
  -2   2   4       1226.16       1272.12        12.23 o                         
  -1   2   4        108.72         83.53         1.99 o                         
   0   2   4       2304.87       2480.97        23.07 o                         
   1   2   4        591.83        659.32         7.16 o                         
   2   2   4          3.78          1.60         0.42 o                         
   3   2   4        614.51        771.74         9.00 o                         
   4   2   4        576.42        617.05         7.39 o                         
   5   2   4        563.95        582.86         6.39 o                         
   6   2   4         11.03         11.26         1.01 o                         
   7   2   4        848.81        863.05        12.10 o                         
   8   2   4        410.04        399.57         7.84 o                         
   9   2   4         26.22         25.44         2.35 o                         
  10   2   4          0.24          0.12         1.54 o                         
  11   2   4          8.00          9.38         1.81 o                         
 -12   3   4          2.69         -2.24         2.24 o                         
 -11   3   4         25.80         22.24         2.44 o                         
 -10   3   4         61.17         63.00         3.15 o                         
  -9   3   4         98.94         90.42         4.26 o                         
  -8   3   4          8.28          7.49         1.19 o                         
  -7   3   4        501.97        496.70         8.14 o                         
  -6   3   4        276.08        286.97         6.77 o                         
  -5   3   4         29.90         25.48         1.02 o                         
  -4   3   4         30.70         24.20         0.95 o                         
  -3   3   4          1.51          1.92         0.46 o                         
  -2   3   4       1824.71       1963.20        18.52 o                         
  -1   3   4        462.33        483.17         5.07 o                         
   0   3   4       2403.58       2554.22        23.78 o                         
   1   3   4        390.29        440.73         4.65 o                         
   2   3   4         85.83        114.38         1.65 o                         
   3   3   4         35.61         28.79         2.08 o                         
   4   3   4       1856.89       1968.06        18.82 o                         
   5   3   4        167.31        168.77         4.93 o                         
   6   3   4          7.35         10.67         1.01 o                         
   7   3   4         33.34         32.96         1.57 o                         
   8   3   4         16.24         16.23         2.35 o                         
   9   3   4         74.10         69.01         3.98 o                         
  10   3   4         11.68         11.73         1.85 o                         
  11   3   4          0.36          3.98         1.86 o                         
 -12   4   4          4.55          7.85         3.36 o                         
 -11   4   4         11.15         12.81         2.02 o                         
 -10   4   4         41.67         41.62         2.72 o                         
  -9   4   4         24.88         25.53         2.59 o                         
  -8   4   4        652.55        637.42         9.62 o                         
  -7   4   4         93.55         90.15         2.69 o                         
  -6   4   4         20.51         25.60         1.20 o                         
  -5   4   4         12.19         10.96         0.82 o                         
  -4   4   4         19.11         23.25         0.96 o                         
  -3   4   4        955.47       1007.21        10.71 o                         
  -2   4   4          0.07          0.45         0.35 o                         
  -1   4   4         59.76         41.59         0.98 o                         
   0   4   4        878.97        909.33         8.98 o                         
   1   4   4         82.25         68.95         2.07 o                         
   2   4   4          4.88          8.16         0.53 o                         
   3   4   4       2209.62       2334.41        21.99 o                         
   4   4   4          7.75          9.58         0.70 o                         
   5   4   4          1.80          5.10         0.73 o                         
   6   4   4          7.54          6.69         0.94 o                         
   7   4   4         99.97         86.18         2.84 o                         
   8   4   4          9.73          7.15         1.40 o                         
   9   4   4        158.80        155.39         4.55 o                         
  10   4   4          0.45          0.56         1.78 o                         
  11   4   4         31.00         34.33         2.83 o                         
 -12   5   4          4.21          8.41         3.36 o                         
 -11   5   4          0.91         -1.54         1.54 o                         
 -10   5   4          6.85          8.99         3.07 o                         
  -9   5   4          3.28          2.43         0.98 o                         
  -8   5   4          0.03          0.81         1.04 o                         
  -7   5   4        112.72        107.34         2.94 o                         
  -6   5   4        529.93        538.50         7.24 o                         
  -5   5   4         71.35         73.35         2.58 o                         
  -4   5   4       1487.66       1559.08        16.25 o                         
  -3   5   4         40.08         31.99         0.91 o                         
  -2   5   4        217.12        174.61         2.75 o                         
  -1   5   4        572.44        657.08         6.76 o                         
   0   5   4        163.32        165.13         2.22 o                         
   1   5   4        438.65        554.44         5.83 o                         
   2   5   4          0.15          1.92         0.35 o                         
   3   5   4        144.42        172.49         2.37 o                         
   4   5   4          0.95         -0.45         0.45 o                         
   5   5   4        168.71        132.74         3.49 o                         
   6   5   4       1140.18       1118.71        18.80 o                         
   7   5   4          2.77          1.18         0.82 o                         
   8   5   4         11.39         10.66         1.46 o                         
   9   5   4          2.86          3.83         1.24 o                         
  10   5   4         51.44         50.09         3.62 o                         
  11   5   4         19.16         20.19         2.59 o                         
 -11   6   4          2.20          1.03         1.36 o                         
 -10   6   4         39.86         35.26         3.30 o                         
  -9   6   4         16.57         17.18         1.59 o                         
  -8   6   4        275.88        255.10         5.00 o                         
  -7   6   4        210.77        194.29         3.77 o                         
  -6   6   4          2.76          2.71         0.76 o                         
  -5   6   4        702.15        731.78         8.54 o                         
  -4   6   4         30.79         30.72         1.14 o                         
  -3   6   4        180.26        166.97         2.38 o                         
  -2   6   4         69.99         72.33         1.40 o                         
  -1   6   4        171.39        188.92         2.54 o                         
   0   6   4        882.67        945.94         9.45 o                         
   1   6   4        523.18        539.85         5.73 o                         
   2   6   4       1345.32       1417.99        14.84 o                         
   3   6   4        654.60        690.35         7.24 o                         
   4   6   4        158.02        158.59         4.12 o                         
   5   6   4         14.18         12.14         1.05 o                         
   6   6   4          2.31          3.39         0.86 o                         
   7   6   4          1.29          0.31         0.82 o                         
   8   6   4          7.97          6.48         1.05 o                         
   9   6   4          9.99         10.86         1.68 o                         
  10   6   4          0.72          0.60         1.38 o                         
  11   6   4          0.72          2.24         3.36 o                         
 -11   7   4         32.94         37.81         3.44 o                         
 -10   7   4          6.37          8.33         1.65 o                         
  -9   7   4         21.81         23.03         1.84 o                         
  -8   7   4         86.12         77.19         2.62 o                         
  -7   7   4        115.64        116.86         3.34 o                         
  -6   7   4        893.26        856.19        10.83 o                         
  -5   7   4        473.20        480.04         6.60 o                         
  -4   7   4        145.51        132.93         3.12 o                         
  -3   7   4         81.62         63.71         1.46 o                         
  -2   7   4        126.15        130.81         2.27 o                         
  -1   7   4        255.80        253.38         3.21 o                         
   0   7   4        192.93        195.38         2.64 o                         
   1   7   4        468.32        457.26         5.08 o                         
   2   7   4        720.09        752.74         7.83 o                         
   3   7   4        147.18        151.09         2.64 o                         
   4   7   4         13.54         12.93         0.95 o                         
   5   7   4       1005.59       1009.59        12.37 o                         
   6   7   4          0.33          0.19         0.81 o                         
   7   7   4         18.60         15.64         1.50 o                         
   8   7   4         22.96         19.39         1.64 o                         
   9   7   4          0.47         -1.57         1.57 o                         
  10   7   4          6.12         10.02         3.15 o                         
  11   7   4         36.03         38.11         6.17 o                         
 -11   8   4         13.93         14.96         2.68 o                         
 -10   8   4          0.04          0.73         1.31 o                         
  -9   8   4          3.93          2.30         1.36 o                         
  -8   8   4         81.83         84.02         2.77 o                         
  -7   8   4          0.00         -0.26         0.73 o                         
  -6   8   4         22.04         17.81         1.35 o                         
  -5   8   4         83.53         78.99         2.13 o                         
  -4   8   4       1118.58       1132.02        18.91 o                         
  -3   8   4         11.33         11.52         0.77 o                         
  -2   8   4       1190.66       1255.05        12.45 o                         
  -1   8   4         84.44        102.13         1.77 o                         
   0   8   4        134.98        143.31         2.14 o                         
   1   8   4          0.84          0.56         0.43 o                         
   2   8   4          6.02          8.18         0.85 o                         
   3   8   4        130.12        126.28         2.33 o                         
   4   8   4        572.10        549.95        10.44 o                         
   5   8   4          7.69          6.53         1.08 o                         
   6   8   4          1.41          1.68         1.00 o                         
   7   8   4         83.03         72.06         2.55 o                         
   8   8   4        119.62        113.76         3.40 o                         
   9   8   4         15.81         19.39         2.36 o                         
  10   8   4          3.47          7.66         1.94 o                         
 -11   9   4          0.19          3.36         2.80 o                         
 -10   9   4         33.45         38.23         2.70 o                         
  -9   9   4          9.50          6.77         2.35 o                         
  -8   9   4         40.53         35.49         2.07 o                         
  -7   9   4         25.06         25.60         1.80 o                         
  -6   9   4         78.45         74.92         2.44 o                         
  -5   9   4        176.16        161.53         3.22 o                         
  -4   9   4          2.89          4.72         0.77 o                         
  -3   9   4        596.88        593.95        10.19 o                         
  -2   9   4         69.19         73.18         2.36 o                         
  -1   9   4        577.51        582.65         6.40 o                         
   0   9   4        204.76        202.88         2.81 o                         
   1   9   4        351.87        346.68         5.94 o                         
   2   9   4         95.79        101.63         2.19 o                         
   3   9   4          7.15          8.30         0.88 o                         
   4   9   4         88.00         90.18         2.81 o                         
   5   9   4         16.69         17.67         1.50 o                         
   6   9   4          0.36          0.79         0.88 o                         
   7   9   4         17.67         13.75         1.44 o                         
   8   9   4          7.00          5.83         1.22 o                         
   9   9   4         14.77         20.08         2.09 o                         
  10   9   4         18.07         18.34         6.45 o                         
 -10  10   4          2.91          8.48         1.78 o                         
  -9  10   4         30.40         36.54         2.56 o                         
  -8  10   4          2.12          3.12         1.11 o                         
  -7  10   4        116.56        124.96         3.45 o                         
  -6  10   4          0.02          1.00         0.81 o                         
  -5  10   4        218.66        214.09         4.35 o                         
  -4  10   4       1013.80        971.94        13.08 o                         
  -3  10   4         85.17         90.26         2.23 o                         
  -2  10   4        304.70        298.77         4.16 o                         
  -1  10   4        144.08        128.70         2.40 o                         
   0  10   4         29.73         33.11         1.26 o                         
   1  10   4        194.37        181.08         2.98 o                         
   2  10   4         77.48         71.74         1.93 o                         
   3  10   4        204.76        181.78         3.40 o                         
   4  10   4         97.05         97.85         2.55 o                         
   5  10   4        131.03        117.01         3.15 o                         
   6  10   4        122.48        109.42         3.20 o                         
   7  10   4        242.28        204.66         4.61 o                         
   8  10   4          0.03          2.29         1.04 o                         
   9  10   4          0.01          0.27         1.18 o                         
  10  10   4          0.57         -1.27         2.15 o                         
 -10  11   4          3.69          4.67         1.60 o                         
  -9  11   4         24.72         19.49         2.10 o                         
  -8  11   4          1.23          1.68         1.11 o                         
  -7  11   4         18.49         13.89         1.48 o                         
  -6  11   4        280.10        264.39         6.37 o                         
  -5  11   4         35.77         38.84         2.24 o                         
  -4  11   4         78.93         68.36         2.83 o                         
  -3  11   4        127.74        126.17         3.65 o                         
  -2  11   4        196.93        198.86         3.61 o                         
  -1  11   4         60.99         60.63         2.72 o                         
   0  11   4        141.64        132.36         3.00 o                         
   1  11   4         81.94         93.01         3.20 o                         
   2  11   4        811.02        817.87         9.48 o                         
   3  11   4         56.44         54.82         2.03 o                         
   4  11   4         11.51         10.76         1.29 o                         
   5  11   4        109.95         91.01         2.85 o                         
   6  11   4          4.23          4.18         1.04 o                         
   7  11   4         22.26         26.36         2.01 o                         
   8  11   4         23.25         32.60         2.24 o                         
   9  11   4         61.00         68.67         3.43 o                         
 -10  12   4          0.25         -0.56         2.80 o                         
  -9  12   4          0.25         -1.62         2.63 o                         
  -8  12   4          0.85          1.49         1.24 o                         
  -7  12   4          7.47          7.62         1.52 o                         
  -6  12   4         35.78         30.45         2.16 o                         
  -5  12   4         30.36         26.83         2.02 o                         
  -4  12   4        136.70        126.45         3.78 o                         
  -3  12   4        313.56        292.87         5.35 o                         
  -2  12   4         59.92         51.44         2.05 o                         
  -1  12   4        214.24        204.78         3.73 o                         
   0  12   4        282.96        276.63         4.53 o                         
   1  12   4        102.07         94.32         2.46 o                         
   2  12   4        316.28        297.70         7.41 o                         
   3  12   4          4.94          4.33         0.96 o                         
   4  12   4          3.34          2.01         0.88 o                         
   5  12   4          8.45          6.58         1.13 o                         
   6  12   4         12.41         14.58         1.50 o                         
   7  12   4         33.76         41.12         2.35 o                         
   8  12   4         11.21         16.59         2.32 o                         
   9  12   4         37.73         38.07         3.20 o                         
  -9  13   4          0.31          3.08         1.81 o                         
  -8  13   4         38.20         45.40         2.87 o                         
  -7  13   4          3.27          7.19         1.52 o                         
  -6  13   4          2.32          2.09         1.18 o                         
  -5  13   4          0.01          0.98         1.12 o                         
  -4  13   4          6.05          5.84         1.31 o                         
  -3  13   4         94.52         90.08         3.15 o                         
  -2  13   4        364.91        339.49         8.48 o                         
  -1  13   4        117.57        106.87         2.66 o                         
   0  13   4        202.77        190.02         4.01 o                         
   1  13   4         84.95         78.67         2.24 o                         
   2  13   4          3.13          1.78         0.88 o                         
   3  13   4         56.12         47.62         2.18 o                         
   4  13   4         83.61         84.11         3.15 o                         
   5  13   4         33.24         24.84         2.02 o                         
   6  13   4         34.86         30.19         3.38 o                         
   7  13   4          8.41          6.07         1.71 o                         
   8  13   4          8.51         10.99         2.06 o                         
  -8  14   4         16.90         16.61         2.16 o                         
  -7  14   4         72.27         70.21         3.43 o                         
  -6  14   4          0.89          2.98         1.18 o                         
  -5  14   4         60.98         51.40         2.72 o                         
  -4  14   4         64.32         60.18         2.87 o                         
  -3  14   4          1.04          0.99         1.03 o                         
  -2  14   4          4.10          4.25         1.04 o                         
  -1  14   4         10.14         13.55         1.28 o                         
   0  14   4         31.51         28.87         1.58 o                         
   1  14   4          1.60          1.85         0.82 o                         
   2  14   4         15.40         15.91         1.50 o                         
   3  14   4         56.10         53.81         2.72 o                         
   4  14   4         55.83         46.62         2.65 o                         
   5  14   4         85.89         81.36         5.61 o                         
   6  14   4         12.91         17.71         1.96 o                         
   7  14   4        105.83        109.98         4.06 o                         
   8  14   4          1.16          3.18         1.62 o                         
  -8  15   4          0.14          2.24         2.24 o                         
  -7  15   4          0.60          0.52         1.28 o                         
  -6  15   4          4.40          2.36         1.28 o                         
  -5  15   4         60.13         55.87         5.50 o                         
  -4  15   4          0.85          0.00         1.12 o                         
  -3  15   4         10.48          9.58         1.60 o                         
  -2  15   4         50.00         51.43         2.30 o                         
  -1  15   4         25.42         24.86         1.63 o                         
   0  15   4        205.42        204.48         4.00 o                         
   1  15   4         18.46         18.73         1.55 o                         
   2  15   4          6.01          5.60         1.19 o                         
   3  15   4         29.22         30.69         2.22 o                         
   4  15   4         33.23         32.98         2.44 o                         
   5  15   4         51.95         58.43         3.06 o                         
   6  15   4         22.51         32.02         2.52 o                         
   7  15   4         36.56         37.94         2.72 o                         
  -7  16   4         22.86         27.06         2.52 o                         
  -6  16   4         35.41         40.37         2.80 o                         
  -5  16   4          2.68          8.49         2.48 o                         
  -4  16   4          0.42          0.98         1.38 o                         
  -3  16   4          0.69          0.84         1.12 o                         
  -2  16   4          4.42          5.17         1.54 o                         
  -1  16   4         13.01         14.65         1.44 o                         
   0  16   4        213.74        216.38         4.34 o                         
   1  16   4         39.95         38.64         2.18 o                         
   2  16   4        118.46        115.20         3.40 o                         
   3  16   4         29.18         25.83         2.24 o                         
   4  16   4         21.19         21.67         2.35 o                         
   5  16   4          0.00          1.58         1.31 o                         
   6  16   4          0.00          0.92         1.28 o                         
   7  16   4          6.76         10.34         3.08 o                         
  -6  17   4          0.14          0.26         1.62 o                         
  -5  17   4         34.47         43.61         2.93 o                         
  -4  17   4          9.46          8.27         1.68 o                         
  -3  17   4          4.06          2.63         1.18 o                         
  -2  17   4          4.74          6.45         1.40 o                         
  -1  17   4          2.76          1.66         1.46 o                         
   0  17   4          0.19         -0.02         1.04 o                         
   1  17   4         19.17         24.65         1.93 o                         
   2  17   4          2.55          3.89         1.31 o                         
   3  17   4         16.06         19.17         2.02 o                         
   4  17   4         37.93         41.07         2.72 o                         
   5  17   4         82.29         93.78         3.99 o                         
   6  17   4         15.67         12.98         3.36 o                         
  -5  18   4          1.13          1.49         1.62 o                         
  -4  18   4         56.67         51.25         3.47 o                         
  -3  18   4          4.37          7.47         1.56 o                         
  -2  18   4         89.72         81.01         3.43 o                         
  -1  18   4         47.04         45.40         3.20 o                         
   0  18   4          0.09          0.45         1.00 o                         
   1  18   4          4.54          7.78         1.46 o                         
   2  18   4         27.66         34.27         2.58 o                         
   3  18   4          2.83          3.70         1.46 o                         
   4  18   4         11.99         15.06         2.43 o                         
   5  18   4          0.11          2.24         2.80 o                         
  -4  19   4         18.44         12.89         4.48 o                         
  -3  19   4          6.35          8.24         1.81 o                         
  -2  19   4          3.90          5.09         1.46 o                         
  -1  19   4          4.76          7.85         2.51 o                         
   0  19   4          1.63          4.06         1.50 o                         
   1  19   4          2.18          3.22         1.46 o                         
   2  19   4         26.52         27.47         2.52 o                         
   3  19   4          2.45          3.36         1.40 o                         
  -1  20   4         39.10         39.23         5.60 o                         
   0  20   4          3.67          4.48         3.36 o                         
   1  20   4          0.08         -1.12         2.52 o                         
 -11   0   5         24.86         26.77         3.57 o                         
  -9   0   5         73.08         66.58         4.15 o                         
  -7   0   5        270.93        274.56         6.46 o                         
  -5   0   5        247.15        226.15        13.73 o                         
  -3   0   5         13.25         14.69         1.21 o                         
  -1   0   5         94.77         59.40         2.02 o                         
   1   0   5          2.11          1.26         0.72 o                         
   3   0   5        291.52        315.29         5.67 o                         
   5   0   5         34.08         30.13         2.87 o                         
   7   0   5        118.77        114.63         5.15 o                         
   9   0   5        274.87        268.47        12.33 o                         
  11   0   5          4.72          4.81         3.08 o                         
 -11   1   5         13.41         14.76         2.03 o                         
 -10   1   5        233.42        234.57         5.95 o                         
  -9   1   5         81.45         78.37         3.21 o                         
  -8   1   5        370.47        352.18         6.20 o                         
  -7   1   5          6.10          6.21         1.01 o                         
  -6   1   5        178.97        190.15         3.45 o                         
  -5   1   5        354.53        430.18         5.90 o                         
  -4   1   5        111.48        109.33         1.95 o                         
  -3   1   5        322.93        314.54         3.64 o                         
  -2   1   5       2239.26       2482.97        23.27 o                         
  -1   1   5          3.04          2.64         0.41 o                         
   0   1   5          0.04          0.20         0.27 o                         
   1   1   5       4224.95       4744.24        46.93 o                         
   2   1   5       2545.90       2739.69        27.57 o                         
   3   1   5        295.81        303.12         4.31 o                         
   4   1   5          0.47          1.16         0.55 o                         
   5   1   5         36.87         40.14         1.58 o                         
   6   1   5        425.30        401.84         7.26 o                         
   7   1   5         13.47         16.58         1.68 o                         
   8   1   5        186.62        179.46         4.83 o                         
   9   1   5          2.96          2.63         1.18 o                         
  10   1   5         34.99         31.47         2.52 o                         
  11   1   5          0.03          1.22         1.46 o                         
 -11   2   5         17.79         16.55         2.14 o                         
 -10   2   5          1.13          2.85         1.41 o                         
  -9   2   5         52.41         53.17         2.80 o                         
  -8   2   5        120.30        114.23         3.19 o                         
  -7   2   5          2.98          3.55         0.93 o                         
  -6   2   5        716.32        696.90         8.88 o                         
  -5   2   5          6.08          3.41         0.71 o                         
  -4   2   5       3529.41       3912.65        38.78 o                         
  -3   2   5        355.43        458.26         5.44 o                         
  -2   2   5        485.45        498.11         5.29 o                         
  -1   2   5       3544.72       3975.16        36.76 o                         
   0   2   5        219.17        178.24         2.28 o                         
   1   2   5        133.77        125.72         2.04 o                         
   2   2   5        469.36        465.79         5.48 o                         
   3   2   5        948.47        951.46        11.14 o                         
   4   2   5       1086.25       1163.52        16.92 o                         
   5   2   5         23.50         19.90         1.24 o                         
   6   2   5         24.65         19.68         1.48 o                         
   7   2   5        166.47        168.23         4.48 o                         
   8   2   5          0.50          1.54         1.12 o                         
   9   2   5          7.98         10.18         1.68 o                         
  10   2   5          1.52          4.01         1.41 o                         
  11   2   5         21.12         23.20         2.59 o                         
 -11   3   5          3.49          3.58         1.51 o                         
 -10   3   5         56.97         49.44         2.88 o                         
  -9   3   5         64.62         64.85         2.99 o                         
  -8   3   5          7.48          7.89         1.16 o                         
  -7   3   5        120.46        116.34         3.45 o                         
  -6   3   5        167.43        159.37         3.99 o                         
  -5   3   5         89.89         87.58         2.10 o                         
  -4   3   5        121.28         98.19         1.90 o                         
  -3   3   5        310.89        243.85         3.36 o                         
  -2   3   5        358.46        368.28         4.17 o                         
  -1   3   5         42.30         43.34         1.01 o                         
   0   3   5        225.67        236.14         2.93 o                         
   1   3   5         23.06         52.57         1.26 o                         
   2   3   5        102.98         82.69         1.65 o                         
   3   3   5          1.90          1.36         0.58 o                         
   4   3   5        150.11        149.13         2.51 o                         
   5   3   5        151.68        131.66         4.88 o                         
   6   3   5        186.97        190.29         5.07 o                         
   7   3   5        178.38        175.39         4.43 o                         
   8   3   5          6.26          6.02         1.90 o                         
   9   3   5          1.21          0.56         1.29 o                         
  10   3   5         98.63        100.18         5.66 o                         
  11   3   5         62.74         68.73         4.31 o                         
 -11   4   5          0.80          1.00         1.41 o                         
 -10   4   5         39.44         39.09         2.72 o                         
  -9   4   5          2.45          2.12         1.11 o                         
  -8   4   5         92.66         92.31         2.87 o                         
  -7   4   5        316.08        319.03         5.65 o                         
  -6   4   5         67.57         61.13         2.01 o                         
  -5   4   5        126.28        100.62         2.70 o                         
  -4   4   5         42.80         33.53         1.28 o                         
  -3   4   5         22.18         21.48         0.95 o                         
  -2   4   5        542.10        559.65         6.04 o                         
  -1   4   5        321.47        329.38         3.86 o                         
   0   4   5       6798.90       7503.00        68.71 o                         
   1   4   5          7.71          7.01         0.57 o                         
   2   4   5        103.38        123.29         1.87 o                         
   3   4   5         28.36         32.40         1.17 o                         
   4   4   5        564.36        565.86        12.98 o                         
   5   4   5         81.73         91.39         2.24 o                         
   6   4   5        280.79        262.17         5.01 o                         
   7   4   5        142.03        141.71         3.54 o                         
   8   4   5          0.68         -0.69         1.03 o                         
   9   4   5         10.42         10.93         1.68 o                         
  10   4   5         37.55         35.14         2.63 o                         
  11   4   5          0.04          0.30         1.55 o                         
 -11   5   5         38.12         38.48         2.93 o                         
 -10   5   5          4.38          6.00         1.48 o                         
  -9   5   5          0.09          1.50         1.10 o                         
  -8   5   5          0.70         -0.03         0.85 o                         
  -7   5   5         54.69         53.77         2.18 o                         
  -6   5   5          0.05         -0.21         0.65 o                         
  -5   5   5          5.19          3.95         0.77 o                         
  -4   5   5        102.66         94.20         1.96 o                         
  -3   5   5        644.10        614.55         7.11 o                         
  -2   5   5       1355.90       1547.78        15.01 o                         
  -1   5   5          0.67          2.27         0.43 o                         
   0   5   5          8.77         10.33         1.15 o                         
   1   5   5        953.54        869.19         9.41 o                         
   2   5   5          8.36          6.85         0.58 o                         
   3   5   5        269.01        267.16         4.05 o                         
   4   5   5         67.94         68.84         1.72 o                         
   5   5   5       1405.51       1453.79        17.06 o                         
   6   5   5          1.25          0.82         0.88 o                         
   7   5   5         21.23         19.42         1.55 o                         
   8   5   5         19.41         20.65         2.02 o                         
   9   5   5          2.20          3.52         1.24 o                         
  10   5   5         11.38         11.18         1.94 o                         
  11   5   5          4.22          7.64         2.10 o                         
 -11   6   5          7.14         10.43         1.88 o                         
 -10   6   5         37.15         40.30         2.72 o                         
  -9   6   5          9.32         10.78         1.48 o                         
  -8   6   5          2.74         -0.78         0.90 o                         
  -7   6   5          0.26          1.31         0.90 o                         
  -6   6   5         16.18         15.21         1.27 o                         
  -5   6   5         61.24         50.05         1.59 o                         
  -4   6   5          0.16         -0.56         0.59 o                         
  -3   6   5        346.47        344.20         4.48 o                         
  -2   6   5        533.35        524.74         5.79 o                         
  -1   6   5        130.66        104.88         1.80 o                         
   0   6   5        353.25        316.07         3.82 o                         
   1   6   5          9.56         10.86         0.61 o                         
   2   6   5          0.32          0.07         0.56 o                         
   3   6   5         56.90         64.62         1.59 o                         
   4   6   5         57.12         51.56         1.89 o                         
   5   6   5         77.33         66.00         2.22 o                         
   6   6   5         38.70         45.07         1.82 o                         
   7   6   5          0.78          2.37         0.96 o                         
   8   6   5         12.37         10.32         1.44 o                         
   9   6   5         34.32         42.44         3.24 o                         
  10   6   5          0.69          1.50         2.07 o                         
 -11   7   5          5.98          7.13         2.22 o                         
 -10   7   5         31.67         32.61         2.61 o                         
  -9   7   5          0.14          1.36         1.06 o                         
  -8   7   5          1.58          2.32         1.06 o                         
  -7   7   5         31.64         37.38         1.99 o                         
  -6   7   5        613.99        591.95         8.04 o                         
  -5   7   5         57.65         53.18         1.68 o                         
  -4   7   5        153.97        155.09         2.78 o                         
  -3   7   5         77.35         61.67         1.83 o                         
  -2   7   5        347.08        384.36         4.55 o                         
  -1   7   5          3.51          4.22         0.66 o                         
   0   7   5         63.15         64.35         1.38 o                         
   1   7   5        329.36        345.95         4.19 o                         
   2   7   5       1860.87       1987.80        40.30 o                         
   3   7   5          6.50          8.30         0.94 o                         
   4   7   5        354.54        327.76         5.04 o                         
   5   7   5         40.02         32.55         1.54 o                         
   6   7   5          2.59          2.80         0.92 o                         
   7   7   5          3.83          2.56         1.13 o                         
   8   7   5         54.12         46.83         2.65 o                         
   9   7   5          6.67          4.48         1.62 o                         
  10   7   5         50.36         55.01         6.63 o                         
 -11   8   5          6.99         11.77         3.92 o                         
 -10   8   5          1.93          1.62         1.39 o                         
  -9   8   5         40.83         37.49         3.07 o                         
  -8   8   5          4.16          3.85         1.08 o                         
  -7   8   5          0.12          0.10         0.88 o                         
  -6   8   5        124.27        129.07         2.92 o                         
  -5   8   5        357.57        368.74         5.56 o                         
  -4   8   5        179.57        174.91         3.01 o                         
  -3   8   5        375.82        421.99         6.38 o                         
  -2   8   5        122.14        123.16         2.44 o                         
  -1   8   5         58.39         33.23         1.17 o                         
   0   8   5        241.41        255.10         3.36 o                         
   1   8   5        637.75        653.15         7.04 o                         
   2   8   5          1.14          1.14         0.57 o                         
   3   8   5       1680.45       1701.00        22.18 o                         
   4   8   5        526.88        524.96         8.15 o                         
   5   8   5          0.73          0.53         1.29 o                         
   6   8   5        129.53        113.60         3.68 o                         
   7   8   5         70.89         71.80         2.87 o                         
   8   8   5         11.77         10.66         1.60 o                         
   9   8   5         13.53         15.92         2.36 o                         
  10   8   5          0.02          2.39         1.62 o                         
 -10   9   5         18.42         18.76         2.19 o                         
  -9   9   5          0.00          0.81         1.24 o                         
  -8   9   5         83.17         80.65         3.27 o                         
  -7   9   5          0.05         -0.39         0.93 o                         
  -6   9   5         82.63         74.85         2.19 o                         
  -5   9   5          9.21          8.45         1.03 o                         
  -4   9   5        167.29        154.45         2.98 o                         
  -3   9   5          3.22          3.43         0.73 o                         
  -2   9   5         15.64         12.29         1.00 o                         
  -1   9   5         60.03         54.70         1.39 o                         
   0   9   5        262.21        274.56         3.98 o                         
   1   9   5         12.07         12.78         0.92 o                         
   2   9   5         39.55         33.19         1.47 o                         
   3   9   5         83.38         73.25         2.40 o                         
   4   9   5         50.47         46.83         2.05 o                         
   5   9   5          6.06          6.04         1.08 o                         
   6   9   5         17.94         20.17         1.68 o                         
   7   9   5          9.94         12.20         1.65 o                         
   8   9   5         17.74         24.81         2.24 o                         
   9   9   5          1.21          0.86         1.79 o                         
  10   9   5          0.25          1.68         2.80 o                         
 -10  10   5          3.04          2.86         1.57 o                         
  -9  10   5          0.60          2.83         1.46 o                         
  -8  10   5          2.25          1.48         1.21 o                         
  -7  10   5        125.09        116.56         3.35 o                         
  -6  10   5          5.12          5.24         1.11 o                         
  -5  10   5          0.09          1.71         0.88 o                         
  -4  10   5        187.07        166.98         4.27 o                         
  -3  10   5        189.12        176.24         3.04 o                         
  -2  10   5         51.54         49.22         1.74 o                         
  -1  10   5         27.41         24.30         1.17 o                         
   0  10   5        124.56        125.79         2.44 o                         
   1  10   5         29.97         30.94         1.44 o                         
   2  10   5         69.13         63.34         1.93 o                         
   3  10   5        578.79        578.84         8.81 o                         
   4  10   5         65.80         66.73         2.30 o                         
   5  10   5          5.76          7.31         1.13 o                         
   6  10   5         54.20         44.93         2.59 o                         
   7  10   5          7.42         10.15         1.74 o                         
   8  10   5         30.81         41.72         2.78 o                         
   9  10   5          3.99          6.48         1.65 o                         
 -10  11   5          6.29         10.00         2.55 o                         
  -9  11   5         45.03         55.16         3.18 o                         
  -8  11   5         11.30         13.43         1.74 o                         
  -7  11   5        187.02        185.21         4.41 o                         
  -6  11   5          4.20          5.65         1.46 o                         
  -5  11   5        162.80        149.57         4.13 o                         
  -4  11   5         74.65         71.87         2.72 o                         
  -3  11   5          8.51         11.01         1.27 o                         
  -2  11   5        379.74        386.28         6.41 o                         
  -1  11   5          0.72         -0.53         0.70 o                         
   0  11   5         81.09         82.34         2.39 o                         
   1  11   5        455.41        441.58         8.22 o                         
   2  11   5        173.00        169.43         3.64 o                         
   3  11   5        175.52        171.02         3.88 o                         
   4  11   5         26.53         22.94         1.85 o                         
   5  11   5        118.99        125.69         3.63 o                         
   6  11   5         50.42         52.31         2.44 o                         
   7  11   5         33.23         36.57         2.18 o                         
   8  11   5          9.78          6.81         1.54 o                         
   9  11   5          2.38          6.68         1.74 o                         
  -9  12   5          4.84          3.19         1.77 o                         
  -8  12   5          0.60         -0.99         1.55 o                         
  -7  12   5         31.11         28.86         2.75 o                         
  -6  12   5        116.36        105.35         3.64 o                         
  -5  12   5          1.70          1.64         1.03 o                         
  -4  12   5         37.88         37.56         2.24 o                         
  -3  12   5         84.98         83.84         2.60 o                         
  -2  12   5        281.38        277.49         5.20 o                         
  -1  12   5        128.10        120.61         3.04 o                         
   0  12   5         92.77         87.76         2.36 o                         
   1  12   5         36.40         40.54         1.74 o                         
   2  12   5          0.42          1.04         0.97 o                         
   3  12   5        152.00        153.58         4.19 o                         
   4  12   5         33.27         33.58         2.03 o                         
   5  12   5         25.92         26.65         1.93 o                         
   6  12   5         17.79         17.90         1.64 o                         
   7  12   5          4.91          7.20         1.80 o                         
   8  12   5          0.02         -1.24         1.24 o                         
   9  12   5         12.40         19.97         3.12 o                         
  -9  13   5        142.44        152.45        10.09 o                         
  -8  13   5          0.17          1.09         1.71 o                         
  -7  13   5          9.36         11.42         1.65 o                         
  -6  13   5          1.59          4.64         1.36 o                         
  -5  13   5         22.33         22.19         2.18 o                         
  -4  13   5          6.46          4.31         1.18 o                         
  -3  13   5         44.12         40.92         2.10 o                         
  -2  13   5        151.21        132.32         4.94 o                         
  -1  13   5         39.55         42.71         1.95 o                         
   0  13   5          3.49          3.17         0.84 o                         
   1  13   5        160.22        145.21         3.94 o                         
   2  13   5          1.44          1.28         0.95 o                         
   3  13   5          0.07          0.04         1.03 o                         
   4  13   5         31.42         28.25         2.67 o                         
   5  13   5         83.77         71.74         3.66 o                         
   6  13   5         63.17         73.95         3.35 o                         
   7  13   5         22.62         25.64         2.37 o                         
   8  13   5          5.56          8.31         2.14 o                         
  -8  14   5          5.90          9.72         1.85 o                         
  -7  14   5          3.38          7.73         1.51 o                         
  -6  14   5          5.47          8.01         2.18 o                         
  -5  14   5         45.16         42.67         2.58 o                         
  -4  14   5         36.98         36.26         2.37 o                         
  -3  14   5         20.41         19.88         1.88 o                         
  -2  14   5          9.35         10.69         1.34 o                         
  -1  14   5         59.68         63.03         2.70 o                         
   0  14   5        679.99        704.61         9.94 o                         
   1  14   5          6.66          6.88         1.13 o                         
   2  14   5         67.42         61.06         2.83 o                         
   3  14   5          6.59          7.88         1.46 o                         
   4  14   5          4.78          8.27         1.46 o                         
   5  14   5          1.98          3.75         1.18 o                         
   6  14   5          0.42          2.99         1.24 o                         
   7  14   5          4.87          6.20         1.52 o                         
  -8  15   5          6.98          6.73         3.36 o                         
  -7  15   5          7.99          9.33         1.76 o                         
  -6  15   5         21.59         23.28         2.30 o                         
  -5  15   5          3.18          1.87         1.24 o                         
  -4  15   5        182.11        160.64         4.69 o                         
  -3  15   5         84.13         83.18         3.29 o                         
  -2  15   5        138.10        136.43         3.65 o                         
  -1  15   5         31.94         31.06         2.09 o                         
   0  15   5          9.41         11.90         1.24 o                         
   1  15   5          1.04          1.96         1.12 o                         
   2  15   5         44.22         42.98         2.58 o                         
   3  15   5         16.30         16.70         1.85 o                         
   4  15   5          2.52          3.64         1.40 o                         
   5  15   5         21.12         22.06         2.22 o                         
   6  15   5          2.00          2.26         1.28 o                         
   7  15   5          2.50          5.88         2.38 o                         
  -7  16   5         52.11         53.96         8.13 o                         
  -6  16   5          1.77          2.72         1.36 o                         
  -5  16   5         10.61         10.93         1.81 o                         
  -4  16   5          1.62          1.30         1.18 o                         
  -3  16   5         34.22         32.42         2.44 o                         
  -2  16   5         21.60         22.47         2.02 o                         
  -1  16   5        156.65        144.04         4.48 o                         
   0  16   5        105.33        100.79         3.25 o                         
   1  16   5         71.54         79.34         3.21 o                         
   2  16   5          1.99          2.36         1.18 o                         
   3  16   5         16.82         16.14         1.93 o                         
   4  16   5          3.22          5.13         1.41 o                         
   5  16   5          3.78          3.52         1.52 o                         
   6  16   5          3.36          3.92         1.81 o                         
  -6  17   5          2.55          6.07         3.92 o                         
  -5  17   5         25.68         25.07         2.44 o                         
  -4  17   5          0.05          0.99         1.41 o                         
  -3  17   5         85.01         82.78         3.43 o                         
  -2  17   5        128.41        120.97         5.18 o                         
  -1  17   5          3.17          2.06         1.04 o                         
   0  17   5          0.07          1.60         2.89 o                         
   1  17   5         12.58         16.54         1.96 o                         
   2  17   5        107.17        113.83         5.02 o                         
   3  17   5          3.10          2.24         1.40 o                         
   4  17   5          1.77          1.91         1.31 o                         
   5  17   5         35.52         39.76         3.33 o                         
  -5  18   5         49.01         48.20         6.73 o                         
  -4  18   5          0.07         -1.18         1.18 o                         
  -3  18   5          1.38          2.24         1.40 o                         
  -2  18   5         13.96         16.95         1.94 o                         
  -1  18   5          1.44          3.62         1.92 o                         
   0  18   5         61.92         67.65         5.38 o                         
   1  18   5         27.94         33.94         2.58 o                         
   2  18   5          1.52          2.37         1.31 o                         
   3  18   5         10.24         13.96         2.18 o                         
   4  18   5          0.19          0.07         1.71 o                         
  -3  19   5         26.29         27.49         6.17 o                         
  -2  19   5          1.99          2.24         1.98 o                         
  -1  19   5          0.09          1.12         1.98 o                         
   0  19   5          8.75          9.70         2.03 o                         
   1  19   5         41.06         44.53         4.15 o                         
   2  19   5         15.94         20.19         3.36 o                         
 -10   0   6         27.85         36.12         3.75 o                         
  -8   0   6         17.50         21.84         5.32 o                         
  -6   0   6        117.01        118.80         7.66 o                         
  -4   0   6        226.73        195.56         4.85 o                         
  -2   0   6          2.91          1.25         0.73 o                         
   0   0   6        661.56        686.82        14.16 o                         
   2   0   6       1970.74       2091.23        33.09 o                         
   4   0   6          3.26          7.63         1.53 o                         
   6   0   6        194.55        184.64         7.85 o                         
   8   0   6       1032.14       1037.01        23.77 o                         
  10   0   6          8.19         14.74         2.95 o                         
 -11   1   6         20.81         26.35         2.65 o                         
 -10   1   6         16.97         16.63         2.09 o                         
  -9   1   6         72.63         71.60         3.21 o                         
  -8   1   6        160.07        157.81         3.94 o                         
  -7   1   6         13.83         14.09         1.27 o                         
  -6   1   6          6.26          6.00         0.98 o                         
  -5   1   6          2.32          5.77         1.04 o                         
  -4   1   6          0.77          0.16         0.58 o                         
  -3   1   6        529.63        583.72         6.83 o                         
  -2   1   6       2293.58       2544.50        23.94 o                         
  -1   1   6        192.34        187.32         2.54 o                         
   0   1   6       1097.33       1366.70        13.23 o                         
   1   1   6         15.11         14.72         0.71 o                         
   2   1   6        619.03        769.11         9.53 o                         
   3   1   6        287.63        245.92         4.00 o                         
   4   1   6        243.32        232.04         3.96 o                         
   5   1   6         55.89         52.15         2.51 o                         
   6   1   6        109.75        106.68         3.43 o                         
   7   1   6          7.18          7.31         1.40 o                         
   8   1   6          0.06         -0.95         1.03 o                         
   9   1   6         67.80         72.94         3.49 o                         
  10   1   6         40.11         45.22         3.00 o                         
  11   1   6          0.07         -1.12         2.24 o                         
 -11   2   6         24.72         26.20         2.65 o                         
 -10   2   6          4.03          6.12         1.74 o                         
  -9   2   6          3.26          3.68         1.41 o                         
  -8   2   6        378.18        374.08         6.61 o                         
  -7   2   6          9.14          9.63         1.21 o                         
  -6   2   6        143.36        138.20         3.00 o                         
  -5   2   6         24.42         22.65         1.58 o                         
  -4   2   6        651.88        679.82         7.83 o                         
  -3   2   6        333.11        409.47         5.52 o                         
  -2   2   6        245.51        280.30         3.43 o                         
  -1   2   6         12.90         14.27         0.67 o                         
   0   2   6        112.47        107.15         1.71 o                         
   1   2   6          4.95          2.43         0.41 o                         
   2   2   6        557.47        633.95         7.30 o                         
   3   2   6         64.86         80.57         2.06 o                         
   4   2   6         29.73         31.46         1.44 o                         
   5   2   6         93.92         88.92         2.32 o                         
   6   2   6        269.61        263.33         5.05 o                         
   7   2   6         77.50         85.35         3.84 o                         
   8   2   6        103.48         98.36         3.57 o                         
   9   2   6          0.22          0.03         1.24 o                         
  10   2   6          3.58          6.57         1.70 o                         
 -11   3   6          8.81          8.85         1.90 o                         
 -10   3   6         13.23         15.22         1.99 o                         
  -9   3   6         79.39         77.18         3.35 o                         
  -8   3   6          6.73          6.80         1.26 o                         
  -7   3   6        190.97        192.95         5.34 o                         
  -6   3   6         12.89         12.95         1.17 o                         
  -5   3   6        137.61        133.90         3.17 o                         
  -4   3   6         87.70         92.95         2.13 o                         
  -3   3   6          5.84          0.81         0.55 o                         
  -2   3   6        251.70        226.62         2.98 o                         
  -1   3   6          0.86          0.56         0.43 o                         
   0   3   6        656.34        719.64         7.46 o                         
   1   3   6        126.67        108.73         2.00 o                         
   2   3   6         24.80         26.29         1.09 o                         
   3   3   6          5.50          6.73         0.92 o                         
   4   3   6         70.78         72.56         2.06 o                         
   5   3   6          0.88          0.78         0.83 o                         
   6   3   6        569.09        528.41         9.05 o                         
   7   3   6        480.49        448.49         8.61 o                         
   8   3   6          6.56          5.99         2.02 o                         
   9   3   6         40.76         36.45         2.65 o                         
  10   3   6         26.96         33.11         2.65 o                         
 -11   4   6         22.82         23.42         2.54 o                         
 -10   4   6         98.96         92.08         3.83 o                         
  -9   4   6         36.02         37.07         2.18 o                         
  -8   4   6        108.30        102.17         3.15 o                         
  -7   4   6        101.42         84.33         2.88 o                         
  -6   4   6          0.07          1.36         0.84 o                         
  -5   4   6        220.89        221.89         3.85 o                         
  -4   4   6        354.77        370.02         4.87 o                         
  -3   4   6        646.01        664.35         7.68 o                         
  -2   4   6        103.75         99.90         1.75 o                         
  -1   4   6        555.13        602.44         6.45 o                         
   0   4   6         15.18          9.52         0.60 o                         
   1   4   6        552.03        536.37         7.01 o                         
   2   4   6        279.45        294.17         4.07 o                         
   3   4   6        218.47        218.36         3.63 o                         
   4   4   6        517.97        526.60         7.19 o                         
   5   4   6        107.22        104.10         2.90 o                         
   6   4   6         46.98         43.76         2.10 o                         
   7   4   6         83.31         79.92         2.74 o                         
   8   4   6        120.66        109.76         3.92 o                         
   9   4   6          0.63          2.27         1.30 o                         
  10   4   6         25.39         27.77         2.58 o                         
 -11   5   6          0.23         -0.48         1.52 o                         
 -10   5   6          8.21         10.15         2.02 o                         
  -9   5   6          1.49         -0.10         0.96 o                         
  -8   5   6         36.16         34.10         2.05 o                         
  -7   5   6          2.07          3.09         0.96 o                         
  -6   5   6       1460.56       1500.40        17.54 o                         
  -5   5   6         11.19          7.67         0.87 o                         
  -4   5   6        369.68        364.03         4.84 o                         
  -3   5   6         84.42         99.98         2.53 o                         
  -2   5   6         29.76         17.15         0.80 o                         
  -1   5   6        931.59       1136.90        11.34 o                         
   0   5   6         61.39         56.02         1.35 o                         
   1   5   6        186.19        235.93         3.44 o                         
   2   5   6        394.13        399.35         5.54 o                         
   3   5   6         55.74         47.58         1.52 o                         
   4   5   6        570.69        579.90         7.83 o                         
   5   5   6         39.10         37.86         1.89 o                         
   6   5   6        103.59         91.54         2.85 o                         
   7   5   6          1.40          2.13         0.96 o                         
   8   5   6         26.31         25.85         2.24 o                         
   9   5   6          9.19         11.48         1.74 o                         
  10   5   6         15.79         20.15         2.66 o                         
 -11   6   6          0.38          3.36         1.98 o                         
 -10   6   6         36.81         38.91         2.72 o                         
  -9   6   6         28.88         32.56         2.18 o                         
  -8   6   6         79.41         82.29         2.89 o                         
  -7   6   6         10.29          8.83         1.26 o                         
  -6   6   6         84.49         85.04         2.60 o                         
  -5   6   6        309.37        309.36         4.47 o                         
  -4   6   6          6.89          8.79         0.87 o                         
  -3   6   6         55.11         46.11         1.47 o                         
  -2   6   6        169.03        170.55         3.45 o                         
  -1   6   6        122.32        128.18         2.16 o                         
   0   6   6         13.65         20.97         0.84 o                         
   1   6   6          0.59          1.37         0.56 o                         
   2   6   6          5.22          4.47         0.72 o                         
   3   6   6         17.61         15.73         1.71 o                         
   4   6   6        824.47        787.00        11.98 o                         
   5   6   6        813.88        807.13        11.89 o                         
   6   6   6        129.92        125.86         3.40 o                         
   7   6   6         39.93         43.87         2.73 o                         
   8   6   6         28.21         28.38         2.37 o                         
   9   6   6         62.80         66.52         4.71 o                         
  10   6   6         32.29         33.43         3.33 o                         
 -11   7   6         10.06          9.53         3.36 o                         
 -10   7   6         17.74         20.12         1.88 o                         
  -9   7   6         45.36         47.80         2.45 o                         
  -8   7   6          0.50         -0.93         0.93 o                         
  -7   7   6        221.26        211.73         4.55 o                         
  -6   7   6         10.94          9.89         1.22 o                         
  -5   7   6       1028.44       1036.52        11.68 o                         
  -4   7   6          0.89          0.23         0.64 o                         
  -3   7   6         50.97         54.23         1.66 o                         
  -2   7   6         47.29         50.72         1.49 o                         
  -1   7   6        430.76        432.04         5.07 o                         
   0   7   6         14.99         17.08         0.92 o                         
   1   7   6          4.56          7.89         0.82 o                         
   2   7   6         92.46         82.33         2.85 o                         
   3   7   6        255.89        267.12         4.00 o                         
   4   7   6        232.81        203.13         3.72 o                         
   5   7   6        128.99        127.83         5.32 o                         
   6   7   6         79.41         70.82         2.54 o                         
   7   7   6         23.81         27.80         3.15 o                         
   8   7   6         28.83         25.94         2.27 o                         
   9   7   6          3.40          6.67         2.10 o                         
  10   7   6          1.51          0.56         2.24 o                         
 -10   8   6          0.34         -0.46         1.46 o                         
  -9   8   6          1.52          2.70         1.13 o                         
  -8   8   6         83.18         82.60         2.90 o                         
  -7   8   6          6.58          9.12         1.34 o                         
  -6   8   6         13.18         13.72         1.29 o                         
  -5   8   6        130.09        124.08         3.67 o                         
  -4   8   6        842.55        834.90        14.92 o                         
  -3   8   6        207.03        213.85         3.77 o                         
  -2   8   6         33.37         28.62         1.24 o                         
  -1   8   6         16.71         17.20         0.89 o                         
   0   8   6        259.77        227.37         3.48 o                         
   1   8   6        272.99        282.63         4.08 o                         
   2   8   6        306.11        294.84         5.00 o                         
   3   8   6          0.31          1.22         0.84 o                         
   4   8   6          6.45          5.08         1.04 o                         
   5   8   6          4.72          2.60         1.19 o                         
   6   8   6         65.95         66.46         2.87 o                         
   7   8   6          6.16          5.39         1.36 o                         
   8   8   6          5.35          7.22         1.52 o                         
   9   8   6          2.51          8.22         1.94 o                         
 -10   9   6          0.33          0.59         1.52 o                         
  -9   9   6         31.04         35.57         2.65 o                         
  -8   9   6         92.31         99.37         3.85 o                         
  -7   9   6         61.28         79.76         3.15 o                         
  -6   9   6         37.12         44.31         1.85 o                         
  -5   9   6        170.64        156.42         3.27 o                         
  -4   9   6          1.19          0.44         0.73 o                         
  -3   9   6        147.23        147.07         3.32 o                         
  -2   9   6          5.79          8.69         0.87 o                         
  -1   9   6         41.56         44.15         1.52 o                         
   0   9   6          0.56          1.22         0.71 o                         
   1   9   6        224.91        220.69         4.03 o                         
   2   9   6        147.41        126.49         2.83 o                         
   3   9   6        361.39        327.92         5.81 o                         
   4   9   6         73.03         59.78         2.30 o                         
   5   9   6         30.55         28.32         2.09 o                         
   6   9   6         22.79         21.43         2.02 o                         
   7   9   6        142.33        157.58         6.88 o                         
   8   9   6          1.04          1.56         1.24 o                         
   9   9   6         46.29         58.25         3.86 o                         
 -10  10   6          1.33          4.48         2.15 o                         
  -9  10   6         54.30         54.59         5.26 o                         
  -8  10   6          1.06          2.13         1.28 o                         
  -7  10   6         37.89         39.18         2.52 o                         
  -6  10   6          1.79          0.45         0.90 o                         
  -5  10   6         97.15         89.30         2.90 o                         
  -4  10   6        265.05        257.60         4.50 o                         
  -3  10   6        557.70        570.99         7.74 o                         
  -2  10   6         14.16         13.18         1.12 o                         
  -1  10   6         18.19         23.96         1.22 o                         
   0  10   6        207.66        206.21         3.73 o                         
   1  10   6        172.78        165.52         5.21 o                         
   2  10   6        323.98        315.37         5.04 o                         
   3  10   6          1.02         -0.34         0.83 o                         
   4  10   6        210.85        191.08         4.21 o                         
   5  10   6         47.99         52.46         2.33 o                         
   6  10   6          0.22          1.12         1.12 o                         
   7  10   6          5.60          4.19         1.31 o                         
   8  10   6         20.24         21.75         2.30 o                         
   9  10   6          3.77         10.65         2.77 o                         
  -9  11   6          0.62          1.10         1.70 o                         
  -8  11   6         10.13          9.75         1.74 o                         
  -7  11   6         14.93         19.20         2.81 o                         
  -6  11   6         23.89         26.16         2.09 o                         
  -5  11   6         11.99         11.13         1.46 o                         
  -4  11   6         81.82         70.69         2.80 o                         
  -3  11   6         27.04         23.01         1.59 o                         
  -2  11   6        847.00        872.44        12.12 o                         
  -1  11   6         74.82         71.29         2.38 o                         
   0  11   6         50.79         48.58         1.80 o                         
   1  11   6         17.25         20.73         1.40 o                         
   2  11   6         25.68         28.09         1.79 o                         
   3  11   6         91.16         93.82         2.90 o                         
   4  11   6         52.97         56.90         2.44 o                         
   5  11   6          2.28          2.47         1.00 o                         
   6  11   6         24.89         22.40         2.07 o                         
   7  11   6          1.85          5.50         1.36 o                         
   8  11   6         26.15         31.39         2.65 o                         
  -9  12   6         17.20         26.56         3.75 o                         
  -8  12   6          5.47          5.59         1.89 o                         
  -7  12   6          0.11         -1.38         1.38 o                         
  -6  12   6         16.11         18.23         1.96 o                         
  -5  12   6         57.90         64.88         3.52 o                         
  -4  12   6          5.73          5.77         1.31 o                         
  -3  12   6        121.82        115.06         3.15 o                         
  -2  12   6         19.60         18.07         1.50 o                         
  -1  12   6          0.03          0.06         0.83 o                         
   0  12   6         48.02         48.96         2.10 o                         
   1  12   6        171.42        164.62         3.84 o                         
   2  12   6         27.02         23.84         1.85 o                         
   3  12   6        169.76        178.11         4.16 o                         
   4  12   6        156.68        156.30         3.99 o                         
   5  12   6         45.84         51.00         2.44 o                         
   6  12   6          4.46          9.31         1.65 o                         
   7  12   6         21.67         29.27         2.52 o                         
   8  12   6         10.53         16.02         2.55 o                         
  -8  13   6          0.52          1.62         1.71 o                         
  -7  13   6         10.20         11.45         1.74 o                         
  -6  13   6         67.62         68.34         3.15 o                         
  -5  13   6          1.73          2.95         1.18 o                         
  -4  13   6          1.54         -0.09         1.86 o                         
  -3  13   6         36.54         34.00         1.99 o                         
  -2  13   6        328.12        331.01         6.05 o                         
  -1  13   6        322.05        313.61         6.51 o                         
   0  13   6        355.82        366.79         6.50 o                         
   1  13   6         68.08         68.86         2.81 o                         
   2  13   6         72.13         69.60         2.87 o                         
   3  13   6          9.07          9.67         1.52 o                         
   4  13   6          4.62          5.70         1.55 o                         
   5  13   6         26.26         24.05         2.16 o                         
   6  13   6          1.37          4.17         1.55 o                         
   7  13   6          0.63          1.86         1.55 o                         
  -8  14   6          6.96          5.60         3.36 o                         
  -7  14   6         34.39         29.32         2.52 o                         
  -6  14   6          0.00         -1.16         1.16 o                         
  -5  14   6          3.47          4.52         1.31 o                         
  -4  14   6         56.51         61.73         3.00 o                         
  -3  14   6          0.04          0.14         1.12 o                         
  -2  14   6         42.91         44.01         2.24 o                         
  -1  14   6         96.96         95.18         3.36 o                         
   0  14   6        244.69        249.96         7.20 o                         
   1  14   6         19.00         23.05         2.43 o                         
   2  14   6         13.46         16.89         1.81 o                         
   3  14   6          1.95          0.98         1.12 o                         
   4  14   6         43.37         45.09         2.65 o                         
   5  14   6         56.52         57.64         3.06 o                         
   6  14   6          9.11         12.44         2.55 o                         
   7  14   6          3.45          5.66         2.52 o                         
  -7  15   6         30.74         33.84         5.88 o                         
  -6  15   6         11.39         13.11         1.93 o                         
  -5  15   6          6.24          9.50         1.68 o                         
  -4  15   6          3.71          2.39         1.42 o                         
  -3  15   6          3.28          3.63         1.31 o                         
  -2  15   6         22.02         26.37         1.95 o                         
  -1  15   6         58.61         53.25         3.64 o                         
   0  15   6          3.91          3.46         1.31 o                         
   1  15   6          3.13          2.48         1.18 o                         
   2  15   6         61.80         57.54         2.99 o                         
   3  15   6         20.87         20.73         1.99 o                         
   4  15   6          0.36          2.09         1.24 o                         
   5  15   6         75.68         71.09         3.53 o                         
   6  15   6         62.64         61.90         4.17 o                         
  -6  16   6          8.76         16.47         2.95 o                         
  -5  16   6          6.74          8.37         1.60 o                         
  -4  16   6         86.09         89.34         3.63 o                         
  -3  16   6          0.15          0.15         1.18 o                         
  -2  16   6         86.91         86.13         4.14 o                         
  -1  16   6          0.45          3.11         1.29 o                         
   0  16   6          0.02          0.65         1.29 o                         
   1  16   6         23.19         22.83         2.05 o                         
   2  16   6         40.80         43.13         2.65 o                         
   3  16   6          0.19          0.42         1.12 o                         
   4  16   6          0.64          2.74         1.31 o                         
   5  16   6          0.82          0.96         1.36 o                         
  -5  17   6         14.47         13.91         2.55 o                         
  -4  17   6          0.26         -0.05         1.21 o                         
  -3  17   6          0.00          1.37         1.46 o                         
  -2  17   6          6.82         12.48         2.14 o                         
  -1  17   6         11.13         12.11         1.68 o                         
   0  17   6          9.90         12.18         5.88 o                         
   1  17   6         55.85         53.80         3.53 o                         
   2  17   6        129.42        128.86         4.70 o                         
   3  17   6         56.97         64.25         3.49 o                         
   4  17   6          0.57          2.99         1.62 o                         
  -4  18   6         10.01         11.21         3.36 o                         
  -3  18   6          0.55          1.42         1.48 o                         
  -2  18   6          2.17          1.42         1.71 o                         
  -1  18   6          1.78         -1.06         1.29 o                         
   0  18   6          7.32          9.62         2.38 o                         
   1  18   6         47.59         39.87         3.98 o                         
   2  18   6         10.21         15.06         2.02 o                         
   3  18   6          4.45          8.13         2.38 o                         
   0  19   6          5.09          2.80         2.80 o                         
 -11   0   7         28.41         25.46         3.75 o                         
  -9   0   7        455.79        455.14        12.88 o                         
  -7   0   7         90.43         90.60         3.66 o                         
  -5   0   7          0.17          0.92         1.05 o                         
  -3   0   7         10.37         14.15         1.38 o                         
  -1   0   7        933.97        865.22        12.58 o                         
   1   0   7          3.10          2.99         0.97 o                         
   3   0   7        798.81        774.68        14.00 o                         
   5   0   7          1.00          0.67         1.29 o                         
   7   0   7        822.59        779.16        18.82 o                         
   9   0   7        432.54        380.84        17.93 o                         
 -11   1   7          0.02          0.01         1.51 o                         
 -10   1   7         54.54         55.93         3.27 o                         
  -9   1   7        202.27        198.03         5.38 o                         
  -8   1   7         47.68         47.43         2.24 o                         
  -7   1   7        154.06        148.96         3.35 o                         
  -6   1   7          3.52          1.39         0.81 o                         
  -5   1   7        204.86        219.39         3.89 o                         
  -4   1   7        114.41        111.06         2.80 o                         
  -3   1   7         92.07         98.00         2.29 o                         
  -2   1   7        143.13        128.81         2.08 o                         
  -1   1   7         68.45         69.08         1.46 o                         
   0   1   7        631.61        584.08         6.85 o                         
   1   1   7          3.27          3.29         0.74 o                         
   2   1   7          2.25          1.89         0.74 o                         
   3   1   7        205.84        215.92         3.89 o                         
   4   1   7         88.24         83.51         2.36 o                         
   5   1   7         96.86         96.10         2.55 o                         
   6   1   7        319.09        311.22         5.81 o                         
   7   1   7         51.93         57.19         2.87 o                         
   8   1   7          0.80          1.34         1.24 o                         
   9   1   7         23.07         21.92         2.44 o                         
  10   1   7          0.04          0.46         1.52 o                         
 -11   2   7         57.55         56.81         4.31 o                         
 -10   2   7         10.47         10.00         1.85 o                         
  -9   2   7         30.77         24.30         2.37 o                         
  -8   2   7         23.35         24.24         1.88 o                         
  -7   2   7        244.72        235.14         4.38 o                         
  -6   2   7         32.62         28.61         1.63 o                         
  -5   2   7        530.72        505.45         7.72 o                         
  -4   2   7        176.33        153.30         3.22 o                         
  -3   2   7        355.53        393.21         5.83 o                         
  -2   2   7        860.95        805.45         8.44 o                         
  -1   2   7        403.50        418.27         4.81 o                         
   0   2   7        678.37        741.46         8.39 o                         
   1   2   7        247.45        222.77         4.97 o                         
   2   2   7        394.98        390.97         5.68 o                         
   3   2   7         26.85         22.03         1.37 o                         
   4   2   7        211.17        209.61         3.93 o                         
   5   2   7         76.37         76.15         2.98 o                         
   6   2   7          0.17          1.05         0.93 o                         
   7   2   7          0.68          0.76         1.46 o                         
   8   2   7        111.42        119.49         4.20 o                         
   9   2   7          0.49         -0.44         1.28 o                         
  10   2   7          0.33          0.68         1.46 o                         
 -11   3   7        106.78        116.91         5.26 o                         
 -10   3   7         14.38         13.05         1.93 o                         
  -9   3   7          0.01          2.39         1.28 o                         
  -8   3   7         16.06         19.26         1.66 o                         
  -7   3   7        167.73        150.44         3.38 o                         
  -6   3   7         92.07         81.34         2.36 o                         
  -5   3   7         18.37         20.16         1.37 o                         
  -4   3   7          5.37          4.84         0.86 o                         
  -3   3   7        219.22        209.15         3.28 o                         
  -2   3   7        323.87        371.20         5.45 o                         
  -1   3   7          2.16          1.51         0.47 o                         
   0   3   7        715.82        720.33         8.25 o                         
   1   3   7        445.79        394.15        10.34 o                         
   2   3   7        180.64        183.25         5.31 o                         
   3   3   7         38.07         40.26         1.67 o                         
   4   3   7        273.11        278.60         4.64 o                         
   5   3   7        920.06        907.06        12.82 o                         
   6   3   7        223.96        214.42         4.61 o                         
   7   3   7        237.77        222.04         5.59 o                         
   8   3   7          8.91          9.84         1.78 o                         
   9   3   7        118.04        123.40         4.34 o                         
  10   3   7         66.21         75.49         5.11 o                         
 -11   4   7          0.82          3.92         2.80 o                         
 -10   4   7         40.83         39.21         2.84 o                         
  -9   4   7          0.01         -0.65         1.11 o                         
  -8   4   7         11.49         16.41         1.59 o                         
  -7   4   7        255.72        258.71         5.16 o                         
  -6   4   7         58.58         58.88         2.13 o                         
  -5   4   7         90.91         96.76         2.52 o                         
  -4   4   7          4.80          4.39         0.92 o                         
  -3   4   7          1.72          0.82         0.68 o                         
  -2   4   7         29.36         31.83         1.31 o                         
  -1   4   7         47.30         41.21         1.35 o                         
   0   4   7        155.79        184.37         2.97 o                         
   1   4   7        107.25        113.22         2.58 o                         
   2   4   7        189.86        174.46         3.34 o                         
   3   4   7        100.04         95.79         2.42 o                         
   4   4   7        263.83        229.23         4.15 o                         
   5   4   7        264.26        257.44         6.82 o                         
   6   4   7         10.13          7.53         1.38 o                         
   7   4   7         61.19         58.55         2.72 o                         
   8   4   7          3.71          2.17         1.36 o                         
   9   4   7          2.53          2.80         1.40 o                         
  10   4   7         15.19         21.23         3.64 o                         
 -11   5   7          4.36          1.12         2.80 o                         
 -10   5   7          9.33         11.80         1.90 o                         
  -9   5   7         29.88         30.40         2.10 o                         
  -8   5   7         38.47         34.89         2.48 o                         
  -7   5   7         72.88         67.42         3.23 o                         
  -6   5   7        239.72        245.17         4.42 o                         
  -5   5   7        424.66        403.21         6.02 o                         
  -4   5   7        186.84        182.21         3.17 o                         
  -3   5   7       1356.95       1333.77        14.34 o                         
  -2   5   7        962.24        940.78        11.31 o                         
  -1   5   7        656.50        687.72         8.65 o                         
   0   5   7        895.49        925.50        11.24 o                         
   1   5   7         60.03         67.96         1.81 o                         
   2   5   7          0.32          1.38         0.73 o                         
   3   5   7         79.91         68.65         2.09 o                         
   4   5   7          1.50          3.81         1.04 o                         
   5   5   7         10.08         11.73         1.34 o                         
   6   5   7         55.48         48.34         2.93 o                         
   7   5   7          0.18          1.01         1.00 o                         
   8   5   7          2.14          2.52         1.40 o                         
   9   5   7          0.51          1.27         1.36 o                         
  10   5   7         36.11         39.79         6.17 o                         
 -10   6   7          8.20         10.23         1.93 o                         
  -9   6   7         35.79         44.84         3.31 o                         
  -8   6   7          4.60          4.15         1.16 o                         
  -7   6   7         59.00         52.29         2.40 o                         
  -6   6   7          0.63          2.22         1.08 o                         
  -5   6   7          0.81          0.12         0.84 o                         
  -4   6   7        279.19        287.70         4.32 o                         
  -3   6   7          8.30          8.46         0.88 o                         
  -2   6   7        637.79        656.26         7.77 o                         
  -1   6   7         93.90         90.05         2.01 o                         
   0   6   7         55.04         56.88         1.61 o                         
   1   6   7         26.69         23.97         1.40 o                         
   2   6   7          1.84          1.14         0.73 o                         
   3   6   7        289.29        268.56         4.95 o                         
   4   6   7        131.35        113.46         4.12 o                         
   5   6   7        175.95        153.56         3.75 o                         
   6   6   7         12.88         15.81         1.59 o                         
   7   6   7        136.76        143.96         6.27 o                         
   8   6   7         28.07         32.41         2.50 o                         
   9   6   7          2.73          4.15         1.71 o                         
 -10   7   7          4.28          6.00         1.52 o                         
  -9   7   7          0.01          0.98         1.16 o                         
  -8   7   7         14.26         11.98         1.48 o                         
  -7   7   7          6.60          5.02         1.13 o                         
  -6   7   7         77.33         85.42         2.70 o                         
  -5   7   7         13.01         11.09         1.21 o                         
  -4   7   7         27.81         26.55         1.35 o                         
  -3   7   7          9.30         10.48         0.97 o                         
  -2   7   7        241.85        234.68         4.88 o                         
  -1   7   7         12.05         13.89         1.12 o                         
   0   7   7          0.54          0.00         0.58 o                         
   1   7   7        329.27        321.45         7.60 o                         
   2   7   7        569.91        556.68         6.98 o                         
   3   7   7        252.10        243.43         4.24 o                         
   4   7   7         38.20         32.85         1.93 o                         
   5   7   7         27.09         25.27         1.73 o                         
   6   7   7         32.06         26.99         2.22 o                         
   7   7   7          5.36          5.39         1.46 o                         
   8   7   7         30.07         30.72         2.93 o                         
   9   7   7         32.47         37.54         3.44 o                         
 -10   8   7         10.58         11.96         2.60 o                         
  -9   8   7         16.45         17.69         1.77 o                         
  -8   8   7          0.81          1.63         1.13 o                         
  -7   8   7         29.52         25.45         1.89 o                         
  -6   8   7          1.71          0.98         1.04 o                         
  -5   8   7        164.59        167.64         3.21 o                         
  -4   8   7        620.56        609.07         9.32 o                         
  -3   8   7        691.33        658.53         8.02 o                         
  -2   8   7        121.24        133.09         2.65 o                         
  -1   8   7        529.56        508.78         7.09 o                         
   0   8   7        117.85        117.42         2.41 o                         
   1   8   7        335.74        341.50         6.85 o                         
   2   8   7         22.09         23.37         1.24 o                         
   3   8   7        118.25        120.30         3.64 o                         
   4   8   7          6.39          6.10         1.31 o                         
   5   8   7         11.84         17.73         1.74 o                         
   6   8   7          9.05         14.13         1.68 o                         
   7   8   7          0.76          1.81         1.24 o                         
   8   8   7         21.28         18.88         2.91 o                         
   9   8   7         14.57         18.64         5.04 o                         
 -10   9   7          7.42         11.45         2.55 o                         
  -9   9   7          0.62          1.76         1.52 o                         
  -8   9   7         14.03         14.93         1.96 o                         
  -7   9   7          0.16          0.03         1.18 o                         
  -6   9   7         26.44         21.72         2.45 o                         
  -5   9   7        132.88        123.74         2.97 o                         
  -4   9   7        356.97        354.97         5.14 o                         
  -3   9   7          7.57          8.77         0.94 o                         
  -2   9   7         55.82         48.65         1.82 o                         
  -1   9   7          2.01          1.22         0.74 o                         
   0   9   7         82.81         63.86         2.80 o                         
   1   9   7         77.50         74.57         2.19 o                         
   2   9   7        679.13        681.13         9.06 o                         
   3   9   7        166.00        150.48         4.19 o                         
   4   9   7         39.74         34.39         2.27 o                         
   5   9   7          0.28          1.59         1.29 o                         
   6   9   7        115.55        112.34         3.97 o                         
   7   9   7          3.61          3.05         1.24 o                         
   8   9   7         48.30         50.23         3.13 o                         
   9   9   7          3.82          2.24         2.80 o                         
  -9  10   7          1.72          5.39         1.65 o                         
  -8  10   7         45.37         45.43         2.78 o                         
  -7  10   7         96.36        101.04         3.71 o                         
  -6  10   7          0.09          0.91         1.18 o                         
  -5  10   7         61.55         57.16         2.35 o                         
  -4  10   7          1.74          1.12         0.73 o                         
  -3  10   7        110.80        106.94         2.97 o                         
  -2  10   7         41.51         49.06         2.03 o                         
  -1  10   7          2.21          1.19         0.88 o                         
   0  10   7        750.66        738.92        10.66 o                         
   1  10   7         64.41         59.61         2.08 o                         
   2  10   7        267.44        257.72         4.55 o                         
   3  10   7        104.05        104.97         3.15 o                         
   4  10   7          1.51          0.27         1.21 o                         
   5  10   7         10.72          9.06         1.60 o                         
   6  10   7         37.18         39.45         2.65 o                         
   7  10   7         24.15         27.68         2.44 o                         
   8  10   7          0.62          0.58         1.28 o                         
  -9  11   7          6.97          4.10         2.55 o                         
  -8  11   7          0.03          1.49         1.62 o                         
  -7  11   7         66.67         67.06         3.92 o                         
  -6  11   7         21.21         20.48         2.97 o                         
  -5  11   7         23.25         22.11         1.96 o                         
  -4  11   7          2.11          3.03         1.13 o                         
  -3  11   7          0.92          0.75         0.90 o                         
  -2  11   7        136.34        132.50         3.92 o                         
  -1  11   7        503.27        532.07         8.36 o                         
   0  11   7         27.63         26.81         1.71 o                         
   1  11   7        291.01        296.42         5.02 o                         
   2  11   7         94.46        101.40         3.04 o                         
   3  11   7         13.95         12.50         1.34 o                         
   4  11   7          7.22          6.36         1.41 o                         
   5  11   7         12.08          8.46         1.54 o                         
   6  11   7          3.91          5.68         1.46 o                         
   7  11   7          0.07          2.53         1.70 o                         
   8  11   7         24.59         33.47         3.24 o                         
  -8  12   7         13.12         19.39         3.65 o                         
  -7  12   7          1.41          2.11         1.48 o                         
  -6  12   7         47.63         48.58         2.72 o                         
  -5  12   7          5.19          7.48         1.94 o                         
  -4  12   7          0.30          1.12         1.12 o                         
  -3  12   7        145.66        131.87         3.45 o                         
  -2  12   7        195.09        187.57         7.69 o                         
  -1  12   7         12.49         12.36         1.60 o                         
   0  12   7        360.09        346.55         6.99 o                         
   1  12   7        156.74        150.24         3.75 o                         
   2  12   7         86.14         89.56         3.77 o                         
   3  12   7          5.89          5.02         1.19 o                         
   4  12   7          0.26          0.25         1.62 o                         
   5  12   7          0.12         -0.21         1.18 o                         
   6  12   7         11.57         14.52         1.96 o                         
   7  12   7         28.99         34.32         2.84 o                         
  -8  13   7         12.39         13.45         4.48 o                         
  -7  13   7         24.55         24.34         2.91 o                         
  -6  13   7          3.57          4.34         1.70 o                         
  -5  13   7          2.31          4.90         1.40 o                         
  -4  13   7          4.58          5.91         1.71 o                         
  -3  13   7         27.53         34.92         3.77 o                         
  -2  13   7        162.68        155.21         4.48 o                         
  -1  13   7         78.41         83.18         3.29 o                         
   0  13   7         27.37         25.62         3.15 o                         
   1  13   7          0.03          0.11         1.00 o                         
   2  13   7         18.12         21.34         1.93 o                         
   3  13   7          1.46          3.84         1.48 o                         
   4  13   7          0.35         -0.61         1.21 o                         
   5  13   7         54.68         51.10         3.56 o                         
   6  13   7         23.97         20.44         2.70 o                         
   7  13   7          9.77         11.47         2.95 o                         
  -7  14   7          3.07          3.74         1.94 o                         
  -6  14   7          0.09         -1.09         1.24 o                         
  -5  14   7          6.04          6.89         1.62 o                         
  -4  14   7          2.62          4.76         1.40 o                         
  -3  14   7         13.69         17.73         2.27 o                         
  -2  14   7         59.36         63.80         3.00 o                         
  -1  14   7          6.05          4.55         1.31 o                         
   0  14   7         85.38         69.68         3.59 o                         
   1  14   7        154.90        156.46         5.28 o                         
   2  14   7         88.20         92.62         3.55 o                         
   3  14   7         67.24         60.38         3.80 o                         
   4  14   7         42.83         45.53         3.44 o                         
   5  14   7          0.77          1.62         1.75 o                         
   6  14   7         18.34         23.12         3.01 o                         
  -6  15   7          3.80          5.07         1.60 o                         
  -5  15   7          7.64         10.15         1.65 o                         
  -4  15   7         48.80         53.71         3.59 o                         
  -3  15   7         38.51         36.91         3.01 o                         
  -2  15   7         46.50         41.47         2.58 o                         
  -1  15   7        225.75        223.52         5.73 o                         
   0  15   7        117.93        117.31         4.53 o                         
   1  15   7         43.66         38.88         3.12 o                         
   2  15   7          1.94          3.59         1.31 o                         
   3  15   7          6.00         10.78         1.68 o                         
   4  15   7          1.71          2.94         1.55 o                         
   5  15   7         25.63         28.56         3.12 o                         
  -5  16   7          7.08          8.27         1.68 o                         
  -4  16   7         29.41         33.40         3.12 o                         
  -3  16   7          1.28          2.28         2.10 o                         
  -2  16   7         31.70         37.74         2.91 o                         
  -1  16   7         10.55         12.94         1.74 o                         
   0  16   7          0.87          1.68         1.62 o                         
   1  16   7          9.19         12.30         2.14 o                         
   2  16   7         41.26         45.15         2.84 o                         
   3  16   7          0.02          1.65         1.31 o                         
   4  16   7         50.50         54.00         4.94 o                         
  -4  17   7          8.90         12.89         2.77 o                         
  -3  17   7          0.78          3.50         1.82 o                         
  -2  17   7          1.86          2.47         1.71 o                         
  -1  17   7          6.72          9.64         2.02 o                         
   0  17   7         96.88        104.24         4.63 o                         
   1  17   7         15.01         17.33         2.47 o                         
   2  17   7         50.06         47.32         3.66 o                         
   3  17   7         24.76         30.01         3.57 o                         
  -2  18   7         37.01         43.72         6.17 o                         
  -1  18   7         36.10         40.75         8.97 o                         
   0  18   7          5.60          6.40         3.64 o                         
   1  18   7         33.02         32.75         3.75 o                         
 -10   0   8         19.75         25.47         3.50 o                         
  -8   0   8         79.57         75.57         3.66 o                         
  -6   0   8        527.57        520.89        10.68 o                         
  -4   0   8         40.35         35.74         2.36 o                         
  -2   0   8        398.81        372.54         7.53 o                         
   0   0   8       1688.21       1701.94        52.12 o                         
   2   0   8       1329.62       1397.28        23.40 o                         
   4   0   8          5.56          4.16         1.53 o                         
   6   0   8         72.92         75.97         4.36 o                         
   8   0   8         28.71         20.49         3.17 o                         
 -10   1   8          1.90          1.10         1.61 o                         
  -9   1   8         14.34         16.02         2.14 o                         
  -8   1   8         53.05         49.51         2.44 o                         
  -7   1   8        229.69        227.74         4.46 o                         
  -6   1   8        265.26        257.77         4.61 o                         
  -5   1   8          6.39          5.37         0.99 o                         
  -4   1   8        469.83        465.94         8.63 o                         
  -3   1   8         30.92         29.43         1.96 o                         
  -2   1   8        315.41        271.55         5.31 o                         
  -1   1   8        163.38        150.83         2.96 o                         
   0   1   8        189.59        180.67         3.76 o                         
   1   1   8        127.31         98.49         2.42 o                         
   2   1   8          1.53         -0.69         0.74 o                         
   3   1   8          0.77          2.98         1.15 o                         
   4   1   8        413.55        398.73         6.21 o                         
   5   1   8         93.35         92.94         3.05 o                         
   6   1   8         24.34         23.26         2.10 o                         
   7   1   8          1.66          2.21         1.24 o                         
   8   1   8          0.89          1.40         1.24 o                         
   9   1   8          8.84         10.51         2.43 o                         
 -10   2   8          3.84          5.01         2.02 o                         
  -9   2   8          9.29          9.21         1.70 o                         
  -8   2   8         81.57         79.57         2.98 o                         
  -7   2   8        246.21        257.56         4.84 o                         
  -6   2   8         95.56         96.02         2.66 o                         
  -5   2   8        578.25        547.38         7.66 o                         
  -4   2   8         74.69         70.76         2.16 o                         
  -3   2   8        136.34        136.81         2.89 o                         
  -2   2   8          4.76          2.15         0.67 o                         
  -1   2   8        219.03        185.87         3.43 o                         
   0   2   8        227.68        205.71         3.65 o                         
   1   2   8        353.12        353.43         5.34 o                         
   2   2   8        293.53        274.49         4.57 o                         
   3   2   8          0.29         -0.03         0.86 o                         
   4   2   8        219.53        207.42         4.72 o                         
   5   2   8         30.39         31.04         1.95 o                         
   6   2   8         23.37         21.42         1.80 o                         
   7   2   8          0.25         -0.65         1.03 o                         
   8   2   8          3.81          3.90         1.46 o                         
   9   2   8         18.47         16.73         2.16 o                         
 -10   3   8          8.11          5.67         2.35 o                         
  -9   3   8         19.27         19.30         1.84 o                         
  -8   3   8        161.02        150.14         4.48 o                         
  -7   3   8         35.36         32.54         2.08 o                         
  -6   3   8          8.40         10.10         1.34 o                         
  -5   3   8         34.81         33.14         1.67 o                         
  -4   3   8        441.24        452.61         6.56 o                         
  -3   3   8         69.65         69.33         2.09 o                         
  -2   3   8        279.36        271.57         4.37 o                         
  -1   3   8         90.02        104.82         2.37 o                         
   0   3   8        117.75        130.90         2.92 o                         
   1   3   8        427.24        370.21         5.60 o                         
   2   3   8        269.31        267.62         5.56 o                         
   3   3   8        275.61        242.01         4.34 o                         
   4   3   8        326.15        333.50         5.96 o                         
   5   3   8          7.41         10.74         1.39 o                         
   6   3   8         11.09         11.36         1.44 o                         
   7   3   8         14.95         12.72         1.70 o                         
   8   3   8         43.24         50.36         4.21 o                         
   9   3   8          1.93          2.43         1.47 o                         
 -10   4   8         43.84         44.45         3.13 o                         
  -9   4   8        158.33        159.24         5.26 o                         
  -8   4   8         15.27         16.45         1.67 o                         
  -7   4   8         27.20         25.47         1.84 o                         
  -6   4   8        160.31        153.98         3.39 o                         
  -5   4   8          0.99          2.00         0.88 o                         
  -4   4   8        584.81        552.26         8.26 o                         
  -3   4   8          3.67          5.04         0.82 o                         
  -2   4   8        160.55        148.57         3.07 o                         
  -1   4   8         93.63         92.34         2.31 o                         
   0   4   8         10.59          8.80         0.96 o                         
   1   4   8          3.70          3.94         1.38 o                         
   2   4   8        344.01        324.65         5.18 o                         
   3   4   8         21.15         16.71         1.35 o                         
   4   4   8         82.47         71.99         2.24 o                         
   5   4   8         30.37         27.95         1.84 o                         
   6   4   8         87.57         85.00         2.95 o                         
   7   4   8         19.49         23.94         2.24 o                         
   8   4   8          5.34          5.68         1.60 o                         
   9   4   8         27.70         33.12         3.24 o                         
 -10   5   8         15.91         17.61         2.19 o                         
  -9   5   8         18.09         18.74         1.93 o                         
  -8   5   8         13.47         10.63         1.55 o                         
  -7   5   8          3.53          6.72         1.22 o                         
  -6   5   8          1.33         -0.38         0.79 o                         
  -5   5   8        175.30        165.06         3.50 o                         
  -4   5   8        187.25        185.06         4.14 o                         
  -3   5   8        127.88        110.13         2.65 o                         
  -2   5   8        129.96        134.64         4.22 o                         
  -1   5   8        455.47        471.11         6.62 o                         
   0   5   8         37.05         31.13         1.52 o                         
   1   5   8          1.27          3.02         0.88 o                         
   2   5   8        922.32        903.46        11.51 o                         
   3   5   8        481.35        465.34         7.41 o                         
   4   5   8         14.06         15.78         1.55 o                         
   5   5   8         76.38         82.31         2.83 o                         
   6   5   8          6.04          6.56         1.22 o                         
   7   5   8         31.24         39.57         2.60 o                         
   8   5   8         12.75         11.40         1.74 o                         
   9   5   8          3.73          5.97         2.03 o                         
 -10   6   8         18.51         22.37         2.99 o                         
  -9   6   8         41.59         47.32         2.60 o                         
  -8   6   8          1.04          0.59         1.13 o                         
  -7   6   8          0.04         -0.58         0.96 o                         
  -6   6   8        149.51        148.26         3.39 o                         
  -5   6   8        129.73        123.47         4.34 o                         
  -4   6   8          0.22          0.69         0.78 o                         
  -3   6   8        155.07        149.69         3.15 o                         
  -2   6   8          5.75          7.48         0.96 o                         
  -1   6   8        225.64        217.66         3.86 o                         
   0   6   8         40.39         40.86         1.64 o                         
   1   6   8        264.11        261.42         4.45 o                         
   2   6   8          3.95          3.79         0.94 o                         
   3   6   8        356.51        326.46         5.40 o                         
   4   6   8        338.14        332.11         6.10 o                         
   5   6   8        350.90        332.09         6.31 o                         
   6   6   8        199.79        189.28         4.55 o                         
   7   6   8         19.37         21.71         1.93 o                         
   8   6   8         22.85         21.13         2.59 o                         
 -10   7   8          4.62          9.40         1.85 o                         
  -9   7   8          0.02          1.58         1.34 o                         
  -8   7   8         73.84         77.65         2.98 o                         
  -7   7   8         36.12         40.85         2.24 o                         
  -6   7   8        120.02        119.50         3.35 o                         
  -5   7   8         93.09         91.02         2.62 o                         
  -4   7   8         26.36         20.18         1.26 o                         
  -3   7   8          5.85          7.93         1.03 o                         
  -2   7   8         75.54         70.59         2.09 o                         
  -1   7   8        263.74        259.58         4.84 o                         
   0   7   8          0.33          3.06         0.78 o                         
   1   7   8        388.19        369.88         5.71 o                         
   2   7   8         93.73         84.26         2.42 o                         
   3   7   8         88.21         78.76         2.34 o                         
   4   7   8         91.04         95.29         3.00 o                         
   5   7   8         28.39         31.16         2.38 o                         
   6   7   8         35.76         41.43         2.65 o                         
   7   7   8         12.41         14.66         2.02 o                         
   8   7   8         20.69         22.27         2.79 o                         
  -9   8   8          3.21          6.78         1.56 o                         
  -8   8   8         14.93         17.40         1.71 o                         
  -7   8   8          0.45          0.34         1.00 o                         
  -6   8   8        171.65        190.17         4.36 o                         
  -5   8   8        122.50        118.78         3.47 o                         
  -4   8   8          1.14          2.30         0.82 o                         
  -3   8   8         41.30         39.04         1.77 o                         
  -2   8   8        223.38        217.16         4.03 o                         
  -1   8   8        305.37        286.92         4.76 o                         
   0   8   8        874.84        867.98        11.01 o                         
   1   8   8        602.67        580.93         8.03 o                         
   2   8   8        118.68        109.02         3.09 o                         
   3   8   8         58.91         68.18         2.87 o                         
   4   8   8        125.19        125.96         4.65 o                         
   5   8   8          9.89          7.96         1.60 o                         
   6   8   8          3.56          5.32         1.40 o                         
   7   8   8          0.02         -0.56         1.18 o                         
   8   8   8          0.06          1.53         1.36 o                         
  -9   9   8          6.44          9.45         1.78 o                         
  -8   9   8          9.59          8.45         1.74 o                         
  -7   9   8        145.95        159.62         4.56 o                         
  -6   9   8          0.52         -1.00         1.00 o                         
  -5   9   8         13.26         13.71         1.44 o                         
  -4   9   8          2.17          4.50         1.46 o                         
  -3   9   8         97.97        102.45         2.73 o                         
  -2   9   8        207.13        203.58         5.37 o                         
  -1   9   8        161.42        162.52         3.74 o                         
   0   9   8          2.71          1.93         0.90 o                         
   1   9   8        154.98        138.56         3.54 o                         
   2   9   8          8.44          8.34         1.25 o                         
   3   9   8        292.98        275.22         6.23 o                         
   4   9   8         38.35         35.14         2.44 o                         
   5   9   8        131.89        132.22         4.19 o                         
   6   9   8          1.46          2.67         1.31 o                         
   7   9   8         54.81         56.86         5.02 o                         
   8   9   8          9.88          9.56         3.84 o                         
  -9  10   8         12.03         17.27         3.81 o                         
  -8  10   8         43.85         52.59         3.40 o                         
  -7  10   8         13.60         14.08         1.74 o                         
  -6  10   8         11.71         16.56         1.88 o                         
  -5  10   8         16.95         20.68         1.88 o                         
  -4  10   8          2.64          2.39         1.08 o                         
  -3  10   8         18.88         18.83         1.59 o                         
  -2  10   8         13.21         11.99         1.42 o                         
  -1  10   8         20.47         21.03         1.59 o                         
   0  10   8         37.94         35.73         1.97 o                         
   1  10   8        342.47        321.03         5.95 o                         
   2  10   8          6.81          4.23         1.55 o                         
   3  10   8        281.73        290.91         6.51 o                         
   4  10   8         15.23         21.73         2.35 o                         
   5  10   8          5.34          6.19         1.62 o                         
   6  10   8          0.87          2.27         1.38 o                         
   7  10   8          3.97          6.73         1.60 o                         
   8  10   8         60.44         60.53         6.73 o                         
  -8  11   8         91.33        109.92         6.06 o                         
  -7  11   8         21.92         14.41         2.27 o                         
  -6  11   8         10.68         10.07         1.94 o                         
  -5  11   8         11.83         14.53         2.03 o                         
  -4  11   8        182.73        210.71         7.61 o                         
  -3  11   8         39.75         35.10         2.35 o                         
  -2  11   8        292.75        280.81         6.16 o                         
  -1  11   8          0.10          1.02         0.93 o                         
   0  11   8          7.87          7.20         1.34 o                         
   1  11   8         46.25         39.51         2.03 o                         
   2  11   8        142.37        150.42         4.34 o                         
   3  11   8         42.56         42.21         2.58 o                         
   4  11   8         15.60         17.50         1.99 o                         
   5  11   8          7.38          7.93         1.70 o                         
   6  11   8         24.10         23.16         2.56 o                         
   7  11   8         26.03         30.01         3.57 o                         
  -8  12   8         10.29         11.21         4.48 o                         
  -7  12   8          3.51          3.89         1.81 o                         
  -6  12   8         23.37         22.32         2.68 o                         
  -5  12   8         97.82        101.36         4.21 o                         
  -4  12   8         70.55         66.76         3.45 o                         
  -3  12   8         13.65         18.74         2.10 o                         
  -2  12   8          0.01          2.09         1.18 o                         
  -1  12   8         27.52         30.71         2.23 o                         
   0  12   8         26.00         20.97         2.74 o                         
   1  12   8        147.24        146.05         4.18 o                         
   2  12   8          4.27          6.04         1.62 o                         
   3  12   8         54.88         51.37         3.48 o                         
   4  12   8         60.86         60.50         3.21 o                         
   5  12   8         29.24         30.25         2.44 o                         
   6  12   8          1.61          2.43         2.02 o                         
   7  12   8          3.59          7.29         3.36 o                         
  -7  13   8          8.29          8.69         2.77 o                         
  -6  13   8          7.23          8.35         2.03 o                         
  -5  13   8         24.57         28.48         2.79 o                         
  -4  13   8          0.05         -0.80         1.53 o                         
  -3  13   8         49.92         58.27         2.93 o                         
  -2  13   8         70.87         82.20         4.23 o                         
  -1  13   8         76.87         72.77         3.08 o                         
   0  13   8         79.13         78.78         3.56 o                         
   1  13   8         18.42         23.86         2.47 o                         
   2  13   8          6.10          8.97         2.64 o                         
   3  13   8         15.88         21.93         2.59 o                         
   4  13   8          6.63          4.91         1.71 o                         
   5  13   8         10.00          9.39         2.03 o                         
   6  13   8         25.59         34.32         4.76 o                         
  -6  14   8        112.58        115.98         6.13 o                         
  -5  14   8          1.92          1.90         1.48 o                         
  -4  14   8         31.24         38.88         3.12 o                         
  -3  14   8         31.37         34.03         4.93 o                         
  -2  14   8          3.30          5.89         1.41 o                         
  -1  14   8         80.78         79.77         3.61 o                         
   0  14   8         81.55         85.73         3.43 o                         
   1  14   8         37.43         37.58         2.97 o                         
   2  14   8          8.58          9.68         5.04 o                         
   3  14   8         95.38         91.85         4.41 o                         
   4  14   8         14.17         17.11         5.04 o                         
   5  14   8         40.91         44.10         4.76 o                         
  -5  15   8          0.16         -1.62         1.62 o                         
  -4  15   8         11.84         12.84         2.50 o                         
  -3  15   8         11.72         16.54         3.50 o                         
  -2  15   8          0.94         -0.97         1.24 o                         
  -1  15   8         14.47         14.84         1.88 o                         
   0  15   8          6.63          7.74         1.81 o                         
   1  15   8         11.69         16.38         2.80 o                         
   2  15   8        100.22         95.60         5.55 o                         
   3  15   8          6.64         10.30         2.03 o                         
   4  15   8         12.22         17.37         4.48 o                         
  -4  16   8          8.10          7.49         2.14 o                         
  -3  16   8         24.17         26.01         2.91 o                         
  -2  16   8         20.80         17.92         2.05 o                         
  -1  16   8         15.39         16.33         1.99 o                         
   0  16   8         14.09         21.15         2.59 o                         
   1  16   8          3.28          5.18         1.81 o                         
   2  16   8          8.08          5.99         2.55 o                         
  -2  17   8          5.39          2.80         2.38 o                         
  -1  17   8          0.01          2.43         1.62 o                         
   0  17   8          1.62          1.01         1.87 o                         
   1  17   8          7.99          7.85         3.36 o                         
  -9   0   9          0.78          5.00         2.28 o                         
  -7   0   9        159.93        149.88         5.06 o                         
  -5   0   9        150.28        126.39         4.41 o                         
  -3   0   9         46.01         41.62         4.20 o                         
  -1   0   9        329.65        319.28         7.21 o                         
   1   0   9        245.38        196.31         5.39 o                         
   3   0   9       1190.25       1128.99        19.95 o                         
   5   0   9        100.13         97.27         3.98 o                         
   7   0   9         44.11         44.86         3.96 o                         
 -10   1   9          0.02         -1.41         1.41 o                         
  -9   1   9         48.87         47.04         3.00 o                         
  -8   1   9          2.62          2.21         1.13 o                         
  -7   1   9          0.01          1.06         0.91 o                         
  -6   1   9         26.31         29.79         1.74 o                         
  -5   1   9        187.81        189.45         3.89 o                         
  -4   1   9         65.09         62.82         2.30 o                         
  -3   1   9       1593.48       1585.82        22.84 o                         
  -2   1   9        495.15        485.93         8.69 o                         
  -1   1   9         20.86         18.87         1.52 o                         
   0   1   9        435.63        437.83         6.44 o                         
   1   1   9        106.05         85.25         2.39 o                         
   2   1   9        164.03        144.66         3.24 o                         
   3   1   9         48.45         48.77         2.09 o                         
   4   1   9        180.21        163.57         4.48 o                         
   5   1   9         15.70         15.79         1.55 o                         
   6   1   9          3.41          2.12         1.07 o                         
   7   1   9         39.03         38.47         2.65 o                         
   8   1   9         11.53         10.16         1.81 o                         
 -10   2   9          1.31          4.71         2.22 o                         
  -9   2   9         19.18         20.34         2.37 o                         
  -8   2   9          4.85          1.23         1.58 o                         
  -7   2   9         22.57         20.38         1.63 o                         
  -6   2   9          2.57          0.64         0.98 o                         
  -5   2   9        112.22        119.49         2.97 o                         
  -4   2   9         64.67         71.32         2.51 o                         
  -3   2   9         10.48         12.74         1.57 o                         
  -2   2   9        391.62        406.57         7.57 o                         
  -1   2   9        190.92        173.33         3.75 o                         
   0   2   9        525.89        487.51         7.05 o                         
   1   2   9         11.85          9.60         1.18 o                         
   2   2   9        399.49        393.56         6.10 o                         
   3   2   9        213.76        198.22         3.93 o                         
   4   2   9         25.68         27.55         2.03 o                         
   5   2   9        287.29        274.28         5.66 o                         
   6   2   9         25.67         24.67         2.75 o                         
   7   2   9         62.88         77.73         3.43 o                         
   8   2   9          7.14          9.18         1.81 o                         
   9   2   9          0.51          0.56         3.36 o                         
 -10   3   9          1.55          0.37         1.74 o                         
  -9   3   9         19.65         16.46         2.54 o                         
  -8   3   9          0.17          1.24         1.08 o                         
  -7   3   9         27.87         22.69         1.74 o                         
  -6   3   9        106.23         90.34         2.88 o                         
  -5   3   9         22.73         19.16         1.51 o                         
  -4   3   9          2.66          2.71         1.04 o                         
  -3   3   9          3.47          0.22         1.05 o                         
  -2   3   9        354.00        341.31         6.79 o                         
  -1   3   9          4.91          3.50         1.04 o                         
   0   3   9        345.19        341.01         5.41 o                         
   1   3   9         36.20         27.98         1.54 o                         
   2   3   9        764.00        710.58         9.57 o                         
   3   3   9          4.17          3.06         0.98 o                         
   4   3   9         96.93         84.48         2.62 o                         
   5   3   9        352.45        328.38         6.31 o                         
   6   3   9          5.44          5.72         1.25 o                         
   7   3   9          4.43          5.34         1.46 o                         
   8   3   9          4.55          1.87         1.70 o                         
   9   3   9         18.20         26.34         5.60 o                         
 -10   4   9          3.07          5.14         2.22 o                         
  -9   4   9          0.68          3.16         1.33 o                         
  -8   4   9          1.86          1.09         1.19 o                         
  -7   4   9          1.14         -0.32         1.08 o                         
  -6   4   9          0.76          0.52         0.94 o                         
  -5   4   9        282.99        274.51         4.84 o                         
  -4   4   9        543.49        552.57         8.57 o                         
  -3   4   9        378.05        357.46         6.46 o                         
  -2   4   9        135.10        120.24         3.39 o                         
  -1   4   9       1288.65       1235.06        16.44 o                         
   0   4   9         66.79         61.84         2.07 o                         
   1   4   9         60.43         57.57         2.05 o                         
   2   4   9        110.68        113.67         2.88 o                         
   3   4   9         75.17         62.14         2.38 o                         
   4   4   9         48.75         41.33         2.14 o                         
   5   4   9          0.47          2.20         1.04 o                         
   6   4   9        253.91        254.31         5.50 o                         
   7   4   9         12.13          9.37         1.65 o                         
   8   4   9          1.36          3.97         1.52 o                         
 -10   5   9          0.33          4.48         4.48 o                         
  -9   5   9          0.51         -0.31         1.41 o                         
  -8   5   9         12.60         15.00         1.71 o                         
  -7   5   9        169.74        184.12         4.51 o                         
  -6   5   9          1.43          2.30         1.01 o                         
  -5   5   9        298.53        302.24         9.14 o                         
  -4   5   9         63.89         73.62         2.60 o                         
  -3   5   9        103.63        100.36         2.94 o                         
  -2   5   9         89.65         96.51         2.82 o                         
  -1   5   9         13.86         13.73         1.37 o                         
   0   5   9        235.30        236.81         4.75 o                         
   1   5   9        304.27        281.31         4.84 o                         
   2   5   9          4.43          4.09         1.04 o                         
   3   5   9        111.35        110.61         2.89 o                         
   4   5   9         26.34         20.20         1.67 o                         
   5   5   9          1.08          0.65         0.96 o                         
   6   5   9          0.97          2.32         1.13 o                         
   7   5   9         31.67         32.26         2.58 o                         
   8   5   9          9.57          7.88         1.85 o                         
  -9   6   9          5.00         11.10         2.74 o                         
  -8   6   9         94.26         87.97         3.69 o                         
  -7   6   9          0.61          1.42         1.26 o                         
  -6   6   9          1.53          2.00         1.01 o                         
  -5   6   9          0.01          1.19         1.04 o                         
  -4   6   9        449.67        423.28         7.11 o                         
  -3   6   9         90.58         85.37         2.72 o                         
  -2   6   9        149.40        150.53         3.70 o                         
  -1   6   9        314.30        292.97         5.51 o                         
   0   6   9         43.48         34.45         1.83 o                         
   1   6   9         59.10         61.29         2.15 o                         
   2   6   9          9.76         11.67         1.27 o                         
   3   6   9          5.26          8.12         1.42 o                         
   4   6   9        259.65        248.12         7.05 o                         
   5   6   9         66.16         71.71         2.85 o                         
   6   6   9          8.75          6.37         1.34 o                         
   7   6   9        173.92        175.50         5.31 o                         
   8   6   9          4.88          7.16         2.22 o                         
  -9   7   9          0.02         -0.46         1.29 o                         
  -8   7   9          1.74          2.48         1.77 o                         
  -7   7   9         62.35         58.70         2.65 o                         
  -6   7   9        145.94        137.20         3.71 o                         
  -5   7   9         26.26         24.97         1.83 o                         
  -4   7   9          3.32          3.50         1.11 o                         
  -3   7   9        166.48        169.38         3.57 o                         
  -2   7   9        183.45        194.68         4.14 o                         
  -1   7   9         21.05         19.17         1.55 o                         
   0   7   9         23.32         23.09         1.64 o                         
   1   7   9         92.16        101.45         2.76 o                         
   2   7   9          2.68          2.06         0.88 o                         
   3   7   9          1.21          0.56         1.21 o                         
   4   7   9        138.02        151.86         4.38 o                         
   5   7   9          1.10         -0.53         1.18 o                         
   6   7   9         23.86         21.73         2.24 o                         
   7   7   9         17.09         22.45         2.59 o                         
  -9   8   9         10.56         14.67         2.08 o                         
  -8   8   9          3.95          4.83         1.39 o                         
  -7   8   9         49.85         62.13         4.44 o                         
  -6   8   9         12.26         10.22         3.40 o                         
  -5   8   9          0.01          0.14         1.00 o                         
  -4   8   9          6.60         10.16         1.44 o                         
  -3   8   9        284.92        277.51         5.68 o                         
  -2   8   9         41.00         40.83         1.86 o                         
  -1   8   9          7.43          7.44         1.22 o                         
   0   8   9        156.01        148.16         3.75 o                         
   1   8   9         47.33         47.38         2.22 o                         
   2   8   9        181.69        167.34         4.06 o                         
   3   8   9          1.33          1.25         1.03 o                         
   4   8   9         30.71         29.24         2.30 o                         
   5   8   9          0.01         -0.72         1.11 o                         
   6   8   9          1.93          3.53         1.46 o                         
   7   8   9          7.36          7.06         1.76 o                         
  -8   9   9          1.49          3.46         1.44 o                         
  -7   9   9         31.62         34.56         2.24 o                         
  -6   9   9        202.23        196.76         5.50 o                         
  -5   9   9          4.17          5.74         1.22 o                         
  -4   9   9         80.97         78.68         2.77 o                         
  -3   9   9         82.11         80.42         2.42 o                         
  -2   9   9         20.95         19.22         1.98 o                         
  -1   9   9          1.38         -0.17         1.09 o                         
   0   9   9          7.97          8.84         1.57 o                         
   1   9   9         59.50         61.99         2.78 o                         
   2   9   9          0.98          0.17         0.96 o                         
   3   9   9          0.25          1.19         1.07 o                         
   4   9   9         33.29         35.61         2.50 o                         
   5   9   9          0.97          2.46         1.36 o                         
   6   9   9        230.34        233.51         6.23 o                         
   7   9   9         52.72         60.85         3.48 o                         
  -8  10   9          1.36          0.76         1.52 o                         
  -7  10   9          4.12          4.68         1.71 o                         
  -6  10   9          1.01          3.08         1.98 o                         
  -5  10   9         25.93         27.13         4.48 o                         
  -4  10   9         21.26         24.44         2.09 o                         
  -3  10   9         28.84         33.53         2.05 o                         
  -2  10   9          5.97          5.98         1.22 o                         
  -1  10   9         37.47         37.18         2.42 o                         
   0  10   9         34.60         42.07         2.50 o                         
   1  10   9         13.10         16.09         1.81 o                         
   2  10   9         72.60         79.43         3.21 o                         
   3  10   9         92.10         89.18         3.43 o                         
   4  10   9         12.31         12.04         1.88 o                         
   5  10   9         28.91         33.09         2.58 o                         
   6  10   9         17.22         28.15         2.87 o                         
   7  10   9         18.84         29.14         3.96 o                         
  -7  11   9         24.25         25.98         3.57 o                         
  -6  11   9          2.58          3.06         3.36 o                         
  -5  11   9         77.71         89.44         5.15 o                         
  -4  11   9          5.99          6.17         1.71 o                         
  -3  11   9         14.61         14.32         2.35 o                         
  -2  11   9        130.02        124.44         3.99 o                         
  -1  11   9        300.46        309.89         6.72 o                         
   0  11   9        161.64        156.80         7.30 o                         
   1  11   9         75.19         87.70         3.41 o                         
   2  11   9          2.49          4.29         1.31 o                         
   3  11   9          8.33         14.30         2.91 o                         
   4  11   9         57.45         63.05         3.88 o                         
   5  11   9         11.06         12.73         2.02 o                         
   6  11   9          0.07         -1.16         1.36 o                         
  -7  12   9         10.80         11.21         3.92 o                         
  -6  12   9          8.85         12.73         2.77 o                         
  -5  12   9          0.45         -0.37         1.75 o                         
  -4  12   9         22.92         23.23         2.59 o                         
  -3  12   9         15.47         16.81         2.67 o                         
  -2  12   9          2.17          3.77         1.28 o                         
  -1  12   9          4.23          0.96         1.38 o                         
   0  12   9         67.88         73.56         3.66 o                         
   1  12   9          3.63          7.29         2.38 o                         
   2  12   9         47.57         47.81         4.15 o                         
   3  12   9         65.08         70.88         3.43 o                         
   4  12   9         56.53         61.59         3.35 o                         
   5  12   9          5.15          6.80         1.80 o                         
   6  12   9          1.88          2.80         3.36 o                         
  -6  13   9          9.45          9.53         3.92 o                         
  -5  13   9         36.20         33.01         3.75 o                         
  -4  13   9         10.80         13.58         3.40 o                         
  -3  13   9         55.10         60.14         3.08 o                         
  -2  13   9          0.50          3.36         1.46 o                         
  -1  13   9          9.22          7.76         2.18 o                         
   0  13   9          4.33          3.36         1.71 o                         
   1  13   9          6.35          9.16         3.08 o                         
   2  13   9          4.59          8.69         2.38 o                         
   3  13   9         43.54         51.48         3.66 o                         
   4  13   9         17.47         23.73         3.79 o                         
   5  13   9         92.02        105.37         8.97 o                         
  -5  14   9          5.37          3.92         3.36 o                         
  -4  14   9         57.20         63.98         3.88 o                         
  -3  14   9        103.59        112.18         4.13 o                         
  -2  14   9         83.41         83.24         3.71 o                         
  -1  14   9          2.01          4.36         1.94 o                         
   0  14   9          0.00          3.18         1.62 o                         
   1  14   9         20.50         16.44         5.04 o                         
   2  14   9         22.09         30.13         4.20 o                         
   3  14   9          0.58          4.20         2.38 o                         
   4  14   9         15.33         15.69         4.48 o                         
  -4  15   9          1.56          4.48         3.36 o                         
  -3  15   9          9.71         14.60         2.36 o                         
  -2  15   9         52.53         59.79         3.29 o                         
  -1  15   9         16.24         17.81         2.16 o                         
   0  15   9          6.56          7.01         2.38 o                         
   1  15   9         11.35         10.14         2.77 o                         
   2  15   9          0.29          2.75         3.64 o                         
  -2  16   9          0.40          0.35         1.36 o                         
  -1  16   9         17.82         21.55         2.42 o                         
   0  16   9          0.23         -1.12         2.80 o                         
  -8   0  10         39.60         38.58         3.01 o                         
  -6   0  10         23.65         22.54         4.76 o                         
  -4   0  10         96.14         97.81         4.76 o                         
  -2   0  10         80.37         97.78         5.04 o                         
   0   0  10       1982.24       2026.50        33.33 o                         
   2   0  10        266.13        239.11         6.47 o                         
   4   0  10          3.71          5.16         1.87 o                         
   6   0  10         61.54         54.01         4.36 o                         
  -9   1  10         26.48         30.16         2.68 o                         
  -8   1  10          0.00          0.34         1.03 o                         
  -7   1  10         12.87         15.17         1.47 o                         
  -6   1  10         23.56         22.81         1.84 o                         
  -5   1  10         48.42         45.99         2.83 o                         
  -4   1  10        330.92        303.91         6.51 o                         
  -3   1  10        132.37        118.38         3.80 o                         
  -2   1  10        394.78        388.40         8.74 o                         
  -1   1  10          5.12          4.32         1.31 o                         
   0   1  10        341.63        300.99         5.10 o                         
   1   1  10          2.46         -0.61         0.84 o                         
   2   1  10          2.66          0.61         0.88 o                         
   3   1  10         58.32         50.78         2.13 o                         
   4   1  10         29.06         24.77         2.14 o                         
   5   1  10        117.58        123.16         3.71 o                         
   6   1  10         23.91         25.55         2.41 o                         
   7   1  10         66.92         71.56         3.64 o                         
   8   1  10         37.08         36.99         5.60 o                         
  -9   2  10          1.83          1.00         1.61 o                         
  -8   2  10         12.69         14.83         1.74 o                         
  -7   2  10         67.62         62.06         2.63 o                         
  -6   2  10        135.91        125.33         3.60 o                         
  -5   2  10        338.51        330.70         7.01 o                         
  -4   2  10         52.21         54.26         3.59 o                         
  -3   2  10          3.74          4.08         1.24 o                         
  -2   2  10        533.90        497.11         9.18 o                         
  -1   2  10         98.44         77.60         3.08 o                         
   0   2  10         36.23         32.08         1.95 o                         
   1   2  10         63.97         58.53         2.13 o                         
   2   2  10        159.92        139.54         3.30 o                         
   3   2  10          7.81          9.49         1.23 o                         
   4   2  10          0.14          1.00         1.11 o                         
   5   2  10         19.66         17.65         1.93 o                         
   6   2  10         31.01         37.89         2.65 o                         
   7   2  10         32.29         36.75         2.87 o                         
   8   2  10          0.88         -2.24         2.80 o                         
  -9   3  10         10.22         13.02         1.88 o                         
  -8   3  10         17.11         22.05         2.05 o                         
  -7   3  10         54.14         56.40         3.23 o                         
  -6   3  10         77.95         74.66         2.90 o                         
  -5   3  10        169.70        149.80         4.47 o                         
  -4   3  10          0.41         -1.13         1.13 o                         
  -3   3  10        199.84        187.17         5.02 o                         
  -2   3  10        191.86        179.59         4.69 o                         
  -1   3  10        157.68        139.72         3.54 o                         
   0   3  10         28.63         19.09         1.59 o                         
   1   3  10        587.22        586.33         8.35 o                         
   2   3  10        322.65        330.64         6.94 o                         
   3   3  10         11.49         15.97         1.44 o                         
   4   3  10          4.44          2.50         1.11 o                         
   5   3  10          0.02          0.21         1.04 o                         
   6   3  10          6.00         10.86         1.59 o                         
   7   3  10          4.13          3.92         1.62 o                         
   8   3  10         12.36         14.57         4.48 o                         
  -9   4  10          9.94         15.37         1.93 o                         
  -8   4  10          0.38         -0.43         1.14 o                         
  -7   4  10         24.50         33.84         2.52 o                         
  -6   4  10          0.17          0.14         1.04 o                         
  -5   4  10          5.68          9.91         1.70 o                         
  -4   4  10          6.91          6.14         1.46 o                         
  -3   4  10         33.27         27.98         3.40 o                         
  -2   4  10        273.14        256.80         5.87 o                         
  -1   4  10        261.30        247.72         5.21 o                         
   0   4  10        169.37        163.27         4.00 o                         
   1   4  10         59.90         55.75         2.63 o                         
   2   4  10         86.03         79.40         2.51 o                         
   3   4  10        156.78        154.59         3.62 o                         
   4   4  10         54.48         43.11         2.30 o                         
   5   4  10          3.78          2.59         1.44 o                         
   6   4  10          0.59         -1.04         1.04 o                         
   7   4  10          0.37         -1.25         1.31 o                         
   8   4  10          0.11         -1.68         2.80 o                         
  -9   5  10          9.35         11.43         2.27 o                         
  -8   5  10          4.53          6.85         1.59 o                         
  -7   5  10        137.39        146.18         4.62 o                         
  -6   5  10          5.22          6.54         1.34 o                         
  -5   5  10          0.57          1.07         1.11 o                         
  -4   5  10        264.84        257.43         8.33 o                         
  -3   5  10          3.38          1.38         1.21 o                         
  -2   5  10         12.22          9.94         1.60 o                         
  -1   5  10          2.38          1.69         0.96 o                         
   0   5  10        416.50        380.68         6.76 o                         
   1   5  10          9.33          7.47         1.50 o                         
   2   5  10         15.57         18.81         1.54 o                         
   3   5  10          6.33          5.67         1.15 o                         
   4   5  10         16.17         20.07         1.77 o                         
   5   5  10          0.53         -1.00         1.04 o                         
   6   5  10          3.42          4.39         1.24 o                         
   7   5  10          8.94         11.25         1.88 o                         
  -9   6  10         71.66         75.62         3.78 o                         
  -8   6  10         68.68         70.40         3.57 o                         
  -7   6  10         27.97         20.31         2.05 o                         
  -6   6  10         29.04         35.53         2.24 o                         
  -5   6  10          5.24          3.91         1.18 o                         
  -4   6  10         14.30         17.43         1.85 o                         
  -3   6  10          7.68          5.10         1.28 o                         
  -2   6  10        125.54        115.52         3.74 o                         
  -1   6  10         56.53         58.31         2.38 o                         
   0   6  10         16.58         15.15         1.68 o                         
   1   6  10         35.24         29.79         2.01 o                         
   2   6  10         27.46         25.98         1.73 o                         
   3   6  10        252.02        239.67         5.26 o                         
   4   6  10        298.60        299.95         8.28 o                         
   5   6  10          1.37          2.67         1.19 o                         
   6   6  10         22.64         21.95         2.03 o                         
   7   6  10          2.87          2.00         1.81 o                         
  -8   7  10          0.63          0.42         1.82 o                         
  -7   7  10         53.85         56.77         3.08 o                         
  -6   7  10         67.96         64.56         3.08 o                         
  -5   7  10          0.56          0.44         1.18 o                         
  -4   7  10         18.04         19.47         1.93 o                         
  -3   7  10          0.03         -0.30         1.05 o                         
  -2   7  10         39.13         39.09         2.10 o                         
  -1   7  10         92.87         78.86         3.23 o                         
   0   7  10         95.94         90.94         3.00 o                         
   1   7  10        556.99        542.95         8.81 o                         
   2   7  10          1.79          2.68         1.19 o                         
   3   7  10          2.04          2.06         1.04 o                         
   4   7  10          2.93          0.25         1.24 o                         
   5   7  10          5.97          5.92         1.60 o                         
   6   7  10          7.25          5.88         1.68 o                         
   7   7  10          8.97         15.69         4.48 o                         
  -8   8  10          2.73          1.32         1.41 o                         
  -7   8  10          1.96          1.10         1.46 o                         
  -6   8  10         18.49         21.76         2.48 o                         
  -5   8  10          3.59          8.75         1.37 o                         
  -4   8  10         18.72         22.18         2.36 o                         
  -3   8  10          0.79          0.71         1.21 o                         
  -2   8  10        236.57        216.33         4.75 o                         
  -1   8  10         12.16         14.00         1.57 o                         
   0   8  10          1.12          0.67         0.98 o                         
   1   8  10         29.54         27.09         2.22 o                         
   2   8  10          9.79          9.98         1.39 o                         
   3   8  10         27.63         27.73         3.40 o                         
   4   8  10          6.10          8.47         1.65 o                         
   5   8  10          0.06          0.00         1.31 o                         
   6   8  10         21.72         29.18         2.74 o                         
  -8   9  10          0.05         -0.28         1.98 o                         
  -7   9  10          4.25          2.98         1.52 o                         
  -6   9  10         14.57         23.76         2.69 o                         
  -5   9  10          3.72          6.88         1.39 o                         
  -4   9  10          8.79          6.96         1.38 o                         
  -3   9  10        116.27        118.09         5.74 o                         
  -2   9  10         80.99         63.29         2.93 o                         
  -1   9  10         22.58         27.86         2.30 o                         
   0   9  10          3.15          3.71         1.36 o                         
   1   9  10         18.08         14.68         1.85 o                         
   2   9  10         20.87         27.18         2.64 o                         
   3   9  10         27.78         26.87         2.24 o                         
   4   9  10          5.34          5.22         1.52 o                         
   5   9  10        104.82        100.93         4.06 o                         
   6   9  10         28.27         23.58         2.88 o                         
  -7  10  10          0.08         -1.68         2.80 o                         
  -6  10  10         12.30         13.54         2.95 o                         
  -5  10  10         50.98         49.63         3.96 o                         
  -4  10  10          1.50          1.48         1.31 o                         
  -3  10  10         27.09         31.66         2.68 o                         
  -2  10  10         38.55         47.55         3.98 o                         
  -1  10  10         83.66         86.78         3.55 o                         
   0  10  10        148.21        148.76         4.48 o                         
   1  10  10          3.90          0.65         1.18 o                         
   2  10  10          3.48          2.50         1.55 o                         
   3  10  10         56.23         59.83         3.72 o                         
   4  10  10          7.44          7.65         1.65 o                         
   5  10  10          0.10          0.93         1.47 o                         
  -6  11  10          7.14          8.97         2.55 o                         
  -5  11  10          0.02         -1.18         1.75 o                         
  -4  11  10         26.53         24.64         2.68 o                         
  -3  11  10          8.41         13.26         2.27 o                         
  -2  11  10          1.48          1.60         1.28 o                         
  -1  11  10         12.08         10.45         1.72 o                         
   0  11  10          0.20          3.68         1.36 o                         
   1  11  10          4.23          7.65         1.88 o                         
   2  11  10         58.66         59.16         4.76 o                         
   3  11  10          2.68          1.81         1.71 o                         
   4  11  10          5.43          4.86         1.75 o                         
   5  11  10         13.37         18.60         2.68 o                         
  -6  12  10         25.14         25.78         5.04 o                         
  -5  12  10         55.92         52.43         4.54 o                         
  -4  12  10        110.43        118.38         8.97 o                         
  -3  12  10          0.02          2.20         1.48 o                         
  -2  12  10         15.13         21.67         2.55 o                         
  -1  12  10         51.71         54.95         5.04 o                         
   0  12  10          0.07          4.71         1.71 o                         
   1  12  10          6.30          4.53         2.15 o                         
   2  12  10          3.45          1.31         1.75 o                         
   3  12  10          7.54          8.43         2.03 o                         
   4  12  10          5.22          6.17         1.94 o                         
  -5  13  10          7.29         10.65         3.92 o                         
  -4  13  10         21.36         30.17         6.73 o                         
  -3  13  10          0.00          2.35         1.81 o                         
  -2  13  10         10.81          9.80         2.14 o                         
  -1  13  10          0.00          0.76         1.55 o                         
   0  13  10         77.62         95.93         4.51 o                         
   1  13  10          0.08          5.30         2.15 o                         
   2  13  10         47.75         52.71         4.76 o                         
  -4  14  10          2.94          2.24         2.80 o                         
  -3  14  10          0.05          1.25         1.71 o                         
  -2  14  10          8.57          5.44         2.03 o                         
  -1  14  10          0.85          1.49         1.62 o                         
   0  14  10         19.14         20.87         3.57 o                         
   1  14  10          2.26          4.81         2.28 o                         
  -1  15  10          0.05         -1.53         2.15 o                         
  -7   0  11         54.93         48.37         4.15 o                         
  -5   0  11          1.24          1.43         2.24 o                         
  -3   0  11          6.93          5.04         2.24 o                         
  -1   0  11        283.04        250.59         8.32 o                         
   1   0  11          9.31          9.90         1.81 o                         
   3   0  11          0.11          3.62         1.66 o                         
   5   0  11         75.16         75.43        16.25 o                         
  -8   1  11         20.13         22.00         2.37 o                         
  -7   1  11          0.53          1.74         1.55 o                         
  -6   1  11         56.66         51.03         2.93 o                         
  -5   1  11          7.48          7.16         1.52 o                         
  -4   1  11          0.45         -0.35         1.70 o                         
  -3   1  11        153.76        141.50         8.09 o                         
  -2   1  11          1.54          2.60         1.31 o                         
  -1   1  11         17.50         14.77         1.74 o                         
   0   1  11         32.04         36.49         2.44 o                         
   1   1  11         35.05         30.19         1.82 o                         
   2   1  11         37.67         36.07         2.00 o                         
   3   1  11         86.15         86.98         2.85 o                         
   4   1  11         27.81         27.73         2.44 o                         
   5   1  11          2.75          4.57         1.22 o                         
   6   1  11         24.35         23.64         2.37 o                         
  -8   2  11          8.66          9.43         2.03 o                         
  -7   2  11          5.84          5.36         1.60 o                         
  -6   2  11          0.01          1.25         1.31 o                         
  -5   2  11         92.41         87.33         3.43 o                         
  -4   2  11         18.10         14.53         1.81 o                         
  -3   2  11          0.04         -0.31         1.07 o                         
  -2   2  11          8.75          9.47         1.88 o                         
  -1   2  11         22.67         21.10         2.16 o                         
   0   2  11          8.83         10.68         1.65 o                         
   1   2  11         25.38         21.86         1.77 o                         
   2   2  11          0.01         -0.79         0.79 o                         
   3   2  11          1.59          2.71         1.09 o                         
   4   2  11        156.37        140.49         4.06 o                         
   5   2  11          0.81          2.55         1.16 o                         
   6   2  11          0.58          1.31         2.10 o                         
   7   2  11          5.55          9.53         3.92 o                         
  -8   3  11         30.99         33.32         6.14 o                         
  -7   3  11          3.75          7.22         2.10 o                         
  -6   3  11         39.79         45.89         2.80 o                         
  -5   3  11         11.15         13.45         1.81 o                         
  -4   3  11         34.77         34.68         2.52 o                         
  -3   3  11         51.87         58.59         2.93 o                         
  -2   3  11        226.63        243.95         7.85 o                         
  -1   3  11          1.42          2.27         1.24 o                         
   0   3  11         32.65         33.96         2.14 o                         
   1   3  11         32.17         23.89         1.93 o                         
   2   3  11         51.17         50.39         2.24 o                         
   3   3  11         27.16         30.58         1.96 o                         
   4   3  11         19.75         18.37         2.05 o                         
   5   3  11          2.01          4.99         1.51 o                         
   6   3  11          9.76         13.05         1.99 o                         
   7   3  11         39.28         43.72         6.17 o                         
  -8   4  11          3.54          4.20         1.57 o                         
  -7   4  11         12.50         19.75         2.22 o                         
  -6   4  11         84.78         86.67         3.55 o                         
  -5   4  11          0.59          0.44         1.41 o                         
  -4   4  11        137.87        128.89         4.86 o                         
  -3   4  11          0.75          2.34         1.24 o                         
  -2   4  11          1.97          2.65         1.18 o                         
  -1   4  11          0.39          1.06         1.18 o                         
   0   4  11          2.94          3.69         1.11 o                         
   1   4  11        102.19        102.40         3.28 o                         
   2   4  11        197.77        197.65         4.27 o                         
   3   4  11          2.15          0.18         1.07 o                         
   4   4  11          8.38          8.90         1.45 o                         
   5   4  11         83.18         81.89         3.86 o                         
   6   4  11         11.44         15.02         1.80 o                         
  -8   5  11         18.65         22.45         2.35 o                         
  -7   5  11         87.48         95.04         4.41 o                         
  -6   5  11         44.34         43.66         2.78 o                         
  -5   5  11          0.58         -0.03         1.28 o                         
  -4   5  11          0.11          0.94         1.18 o                         
  -3   5  11          1.10          1.77         1.18 o                         
  -2   5  11          0.00         -0.65         1.16 o                         
  -1   5  11          1.44          1.53         1.18 o                         
   0   5  11          7.39          5.15         1.22 o                         
   1   5  11        135.43        132.47         5.36 o                         
   2   5  11         92.61         86.44         3.09 o                         
   3   5  11        179.65        158.55         3.84 o                         
   4   5  11          0.00          0.76         1.11 o                         
   5   5  11          2.45          2.46         1.22 o                         
   6   5  11          3.25          3.88         1.29 o                         
  -8   6  11         11.37         14.01         3.10 o                         
  -7   6  11          2.94          6.20         1.81 o                         
  -6   6  11          1.37          3.13         1.52 o                         
  -5   6  11         73.78         91.10         3.71 o                         
  -4   6  11         45.27         40.58         2.63 o                         
  -3   6  11         39.51         41.58         3.56 o                         
  -2   6  11          9.43         10.79         2.27 o                         
  -1   6  11          5.33          4.54         1.32 o                         
   0   6  11         24.96         33.48         2.05 o                         
   1   6  11         18.73         22.00         1.88 o                         
   2   6  11          4.17          4.06         1.28 o                         
   3   6  11          4.70          5.67         1.30 o                         
   4   6  11          1.08          6.42         1.39 o                         
   5   6  11          8.73         12.95         2.29 o                         
   6   6  11          1.03          5.56         2.55 o                         
  -7   7  11         25.30         34.04         3.12 o                         
  -6   7  11         20.31         18.50         2.36 o                         
  -5   7  11          4.61          9.30         1.86 o                         
  -4   7  11        156.16        161.86         4.83 o                         
  -3   7  11         32.55         29.77         2.37 o                         
  -2   7  11        134.92        127.93         4.37 o                         
  -1   7  11         21.94         20.41         1.84 o                         
   0   7  11         56.98         56.44         2.64 o                         
   1   7  11          2.86          3.71         1.22 o                         
   2   7  11         53.69         55.85         2.64 o                         
   3   7  11        125.11        134.50         4.40 o                         
   4   7  11         92.62         98.03         3.85 o                         
   5   7  11         22.49         34.47         2.78 o                         
   6   7  11          6.11          6.73         2.77 o                         
  -7   8  11          9.87         13.59         2.36 o                         
  -6   8  11         22.14         28.76         3.34 o                         
  -5   8  11          7.61         13.37         1.94 o                         
  -4   8  11         12.12         14.73         1.93 o                         
  -3   8  11          1.60          0.20         1.21 o                         
  -2   8  11          8.78          9.24         1.65 o                         
  -1   8  11         38.56         43.24         2.44 o                         
   0   8  11         24.34         32.37         2.95 o                         
   1   8  11         24.37         21.52         2.83 o                         
   2   8  11          7.81          8.55         2.03 o                         
   3   8  11         68.10         65.50         3.88 o                         
   4   8  11          0.20          2.24         1.36 o                         
   5   8  11         65.23         68.68         3.80 o                         
  -6   9  11         18.27         17.02         2.95 o                         
  -5   9  11          0.99          4.94         1.50 o                         
  -4   9  11         32.28         39.22         3.43 o                         
  -3   9  11          1.77          2.80         1.62 o                         
  -2   9  11         10.14          7.76         1.89 o                         
  -1   9  11         32.90         31.91         3.56 o                         
   0   9  11          0.00          1.53         1.21 o                         
   1   9  11         13.10          9.74         1.57 o                         
   2   9  11         98.51        127.49         5.06 o                         
   3   9  11          8.31          8.41         2.10 o                         
   4   9  11          0.47          3.09         1.46 o                         
   5   9  11          1.94          1.68         2.15 o                         
  -4  10  11         14.05         16.99         2.60 o                         
  -3  10  11          5.19         11.50         2.03 o                         
  -2  10  11         21.61         28.16         2.79 o                         
  -1  10  11          4.53          5.68         1.52 o                         
   0  10  11          2.53          3.28         1.86 o                         
   1  10  11         15.52         17.33         2.51 o                         
   2  10  11         46.96         49.57         3.56 o                         
   3  10  11         29.20         37.78         3.24 o                         
   4  10  11          0.07          1.12         1.46 o                         
  -4  11  11          9.88         19.62         5.04 o                         
  -3  11  11         11.27         16.56         3.17 o                         
  -2  11  11          0.00          2.63         1.46 o                         
  -1  11  11          0.04          0.43         1.39 o                         
   0  11  11          9.05          6.72         1.68 o                         
   1  11  11         21.77         24.40         2.79 o                         
   2  11  11          0.15          0.82         2.15 o                         
   3  11  11          5.11          8.97         2.38 o                         
  -3  12  11          0.11          3.36         3.36 o                         
  -2  12  11          1.53          4.06         2.15 o                         
  -1  12  11          1.08          2.97         2.47 o                         
   0  12  11        112.21        127.36         5.28 o                         
   1  12  11          0.92          7.67         2.55 o                         
   2  12  11          9.20         12.89         4.48 o                         
  -3  13  11         15.52         23.54         5.04 o                         
  -2  13  11          2.52         -0.40         1.71 o                         
  -1  13  11          0.55          3.79         1.81 o                         
   0  13  11          0.30          2.24         3.36 o                         
  -6   0  12          5.13          6.13         5.88 o                         
  -4   0  12        235.76        249.53        10.93 o                         
  -2   0  12         65.98         67.41         4.54 o                         
   0   0  12          5.88          7.93         2.55 o                         
   2   0  12         24.14         23.13         2.55 o                         
   4   0  12          0.15          1.17         3.64 o                         
  -7   1  12          1.80          2.45         1.52 o                         
  -6   1  12          4.46          4.14         1.60 o                         
  -5   1  12          0.29          0.76         1.31 o                         
  -4   1  12          2.91          3.15         1.41 o                         
  -3   1  12          0.01          0.66         1.28 o                         
  -2   1  12         13.96         12.04         1.81 o                         
  -1   1  12        129.81        134.57         5.34 o                         
   0   1  12        164.71        173.23         5.04 o                         
   1   1  12         34.94         40.98         2.72 o                         
   2   1  12          5.00          4.93         1.17 o                         
   3   1  12          1.97          4.55         1.21 o                         
   4   1  12         12.56         18.26         1.89 o                         
   5   1  12         14.67         15.09         2.83 o                         
  -7   2  12          4.43          6.12         2.27 o                         
  -6   2  12          0.37         -0.64         1.36 o                         
  -5   2  12         13.20         12.68         1.85 o                         
  -4   2  12          1.22         -0.03         1.24 o                         
  -3   2  12          2.55          2.56         1.62 o                         
  -2   2  12         83.58         81.63         3.49 o                         
  -1   2  12         36.11         26.94         2.34 o                         
   0   2  12          8.04          7.92         1.65 o                         
   1   2  12        123.57        111.06         4.06 o                         
   2   2  12         19.03         30.79         2.24 o                         
   3   2  12         95.10         92.87         3.06 o                         
   4   2  12          6.27          3.19         1.46 o                         
   5   2  12         30.03         26.61         2.49 o                         
  -7   3  12         20.02         22.55         4.00 o                         
  -6   3  12         60.40         66.33         3.80 o                         
  -5   3  12         19.31         21.90         2.30 o                         
  -4   3  12         45.61         56.28         3.32 o                         
  -3   3  12          3.40          5.73         1.46 o                         
  -2   3  12         72.74         75.27         3.43 o                         
  -1   3  12          9.62         14.90         2.01 o                         
   0   3  12         17.37         18.79         2.16 o                         
   1   3  12          6.88          9.91         1.48 o                         
   2   3  12          0.93          1.74         1.19 o                         
   3   3  12          6.82          7.26         1.31 o                         
   4   3  12         16.50         20.48         1.99 o                         
   5   3  12          3.97          1.42         1.54 o                         
  -7   4  12          0.10         -0.79         2.28 o                         
  -6   4  12          0.04         -1.28         1.28 o                         
  -5   4  12          6.71          9.06         1.78 o                         
  -4   4  12         10.95         10.21         1.91 o                         
  -3   4  12         65.35         59.40         3.15 o                         
  -2   4  12         19.22         22.73         2.30 o                         
  -1   4  12         90.11         77.14         3.46 o                         
   0   4  12          3.91          6.16         1.65 o                         
   1   4  12          2.83          4.24         1.28 o                         
   2   4  12         37.36         45.29         2.54 o                         
   3   4  12          0.25          1.26         1.07 o                         
   4   4  12          0.48          0.88         1.22 o                         
   5   4  12          0.87          2.09         1.52 o                         
  -6   5  12          0.74          1.82         1.94 o                         
  -5   5  12          0.24          2.67         1.50 o                         
  -4   5  12         40.01         39.08         2.87 o                         
  -3   5  12          3.50          2.83         1.41 o                         
  -2   5  12          0.97         -0.44         1.24 o                         
  -1   5  12          0.04         -0.47         1.56 o                         
   0   5  12          8.62         11.21         2.35 o                         
   1   5  12          3.10          6.42         1.71 o                         
   2   5  12         39.52         32.07         2.24 o                         
   3   5  12         14.24         14.46         2.02 o                         
   4   5  12          3.45          6.77         1.45 o                         
   5   5  12         62.01         66.54         3.63 o                         
  -6   6  12          7.16          9.32         1.88 o                         
  -5   6  12         33.95         44.42         2.93 o                         
  -4   6  12         19.92         20.53         2.30 o                         
  -3   6  12          4.47          3.94         1.50 o                         
  -2   6  12         24.59         26.18         2.42 o                         
  -1   6  12          6.96          9.74         1.81 o                         
   0   6  12         28.56         37.06         2.58 o                         
   1   6  12          3.17          5.04         1.79 o                         
   2   6  12          0.18          1.77         1.11 o                         
   3   6  12          6.12          2.66         1.68 o                         
   4   6  12         17.72         23.65         2.06 o                         
   5   6  12         17.37         21.05         3.35 o                         
  -6   7  12          2.20          4.03         2.15 o                         
  -5   7  12         11.13         15.15         2.03 o                         
  -4   7  12          5.20          5.30         1.68 o                         
  -3   7  12         38.94         40.09         2.78 o                         
  -2   7  12          4.24          5.18         1.68 o                         
  -1   7  12          1.24          2.98         1.52 o                         
   0   7  12         11.90         12.74         1.64 o                         
   1   7  12          1.14          3.12         1.32 o                         
   2   7  12          3.98          5.08         1.89 o                         
   3   7  12         17.88         17.34         3.35 o                         
   4   7  12          2.03          3.06         1.70 o                         
  -5   8  12         21.17         22.64         2.88 o                         
  -4   8  12          3.22          4.46         1.94 o                         
  -3   8  12          0.40          2.77         1.78 o                         
  -2   8  12         10.46         12.79         1.85 o                         
  -1   8  12         19.62         23.90         4.71 o                         
   0   8  12         13.79         12.77         1.93 o                         
   1   8  12         20.03         16.97         2.09 o                         
   2   8  12          8.77         12.59         2.36 o                         
   3   8  12          5.39         11.45         2.22 o                         
  -5   9  12         52.74         69.16         5.88 o                         
  -4   9  12          0.08          3.36         1.81 o                         
  -3   9  12         23.27         36.92         7.51 o                         
  -2   9  12         20.01         18.66         2.68 o                         
  -1   9  12          5.25          7.12         2.03 o                         
   0   9  12         10.25         13.94         2.00 o                         
   1   9  12          1.02         -0.11         1.32 o                         
   2   9  12          9.95         12.20         2.28 o                         
   3   9  12          1.32          2.29         2.52 o                         
  -4  10  12         20.47         17.67         3.10 o                         
  -3  10  12         10.10          4.94         2.10 o                         
  -2  10  12         24.47         30.95         3.09 o                         
  -1  10  12          8.08          9.44         2.22 o                         
   0  10  12          1.37          1.05         1.46 o                         
   1  10  12          3.60          7.37         2.03 o                         
   2  10  12         32.13         39.70         9.81 o                         
  -3  11  12          0.17          0.00         3.36 o                         
  -2  11  12         12.34         16.07         3.57 o                         
  -1  11  12          7.30          0.28         1.98 o                         
   0  11  12         22.30         30.21         3.01 o                         
   1  11  12         15.24         19.24         4.20 o                         
  -5   0  13          1.31          3.36         2.38 o                         
  -3   0  13         83.31         88.67         7.29 o                         
  -1   0  13          1.46          0.10         5.04 o                         
   1   0  13          0.03          0.46         1.95 o                         
   3   0  13         17.43         16.93         2.55 o                         
  -6   1  13          0.85          1.12         3.36 o                         
  -5   1  13         28.76         24.13         2.42 o                         
  -4   1  13         48.09         50.10         3.21 o                         
  -3   1  13          0.03          0.49         1.46 o                         
  -2   1  13         22.92         23.55         2.37 o                         
  -1   1  13          3.53          0.83         1.46 o                         
   0   1  13          8.90          5.96         1.74 o                         
   1   1  13         23.28         22.79         2.44 o                         
   2   1  13         55.77         56.12         3.35 o                         
   3   1  13          6.82         11.11         1.80 o                         
   4   1  13          0.04          2.93         2.28 o                         
  -6   2  13          6.71         14.01         5.04 o                         
  -5   2  13          0.78         -1.40         1.40 o                         
  -4   2  13         24.42         23.88         2.52 o                         
  -3   2  13         27.62         27.22         2.58 o                         
  -2   2  13          1.22         -0.42         1.70 o                         
  -1   2  13          0.23         -0.46         1.46 o                         
   0   2  13         18.25         19.70         2.61 o                         
   1   2  13          5.69          8.28         1.74 o                         
   2   2  13          0.30         -1.15         1.52 o                         
   3   2  13          2.85          2.90         1.52 o                         
   4   2  13          1.47          2.24         1.77 o                         
  -6   3  13         16.64         24.66         5.60 o                         
  -5   3  13         17.26         18.00         2.27 o                         
  -4   3  13          0.40         -1.28         1.28 o                         
  -3   3  13          7.35          9.94         1.88 o                         
  -2   3  13          3.58          2.83         1.94 o                         
  -1   3  13         22.84         22.31         2.44 o                         
   0   3  13          1.67          2.80         1.52 o                         
   1   3  13          5.82          4.86         1.78 o                         
   2   3  13          6.54          8.83         2.26 o                         
   3   3  13          6.20          7.66         1.66 o                         
   4   3  13          5.08          4.93         1.89 o                         
  -5   4  13          3.80          6.98         2.55 o                         
  -4   4  13          0.81         -1.36         1.36 o                         
  -3   4  13          0.39         -0.92         1.64 o                         
  -2   4  13         90.25         88.28         3.97 o                         
  -1   4  13         67.21         75.43         3.69 o                         
   0   4  13         77.83         85.07         3.99 o                         
   1   4  13         17.91         20.93         2.42 o                         
   2   4  13          0.01         -1.19         1.19 o                         
   3   4  13         34.14         40.73         3.53 o                         
  -5   5  13          0.01         -2.15         2.15 o                         
  -4   5  13          0.85          1.09         1.57 o                         
  -3   5  13          0.21          0.24         1.78 o                         
  -2   5  13         27.92         32.21         2.87 o                         
  -1   5  13          5.78         -0.71         1.57 o                         
   0   5  13          0.02          1.52         1.60 o                         
   1   5  13          8.58          9.21         1.90 o                         
   2   5  13         14.08         17.25         1.99 o                         
   3   5  13          5.78          5.69         2.03 o                         
  -5   6  13         14.11         33.07         6.73 o                         
  -4   6  13          1.30          0.44         1.77 o                         
  -3   6  13          1.46          1.16         1.87 o                         
  -2   6  13          0.00         -1.39         1.39 o                         
  -1   6  13          0.05          0.84         1.57 o                         
   0   6  13          0.26          1.15         1.60 o                         
   1   6  13          3.56          4.82         1.70 o                         
   2   6  13         14.96         13.22         2.43 o                         
   3   6  13         66.35         64.45         7.29 o                         
  -4   7  13         66.54         94.57         6.06 o                         
  -3   7  13         72.11         74.36         3.76 o                         
  -2   7  13          8.23          7.31         2.51 o                         
  -1   7  13          7.50          6.80         1.80 o                         
   0   7  13         11.27         13.57         2.03 o                         
   1   7  13         60.05         68.10         5.15 o                         
   2   7  13         36.61         52.68         6.73 o                         
  -3   8  13          0.20          4.48         3.36 o                         
  -2   8  13          0.07         -0.61         2.15 o                         
  -1   8  13         12.99         18.07         8.97 o                         
   0   8  13          2.16         -0.82         2.80 o                         
   1   8  13          0.81          1.68         2.15 o                         
   0   0  14          2.72          2.80         4.48 o                         
  -1   1  14          0.27          3.19         2.55 o                         
   0   1  14        115.23        148.96         9.75 o                         
   1   1  14          3.23         -0.56         3.92 o                         
  -2   2  14         76.97         98.64         8.41 o                         
  -1   2  14          0.72          2.80         2.38 o                         
   0   2  14         78.32         85.40         7.29 o                         
   1   2  14         46.20         41.47         6.73 o                         
  -2   3  14         20.54         30.83         5.60 o                         
  -1   3  14          0.05          4.48         3.36 o                         
   0   3  14          7.16          5.79         2.95 o                         
   1   3  14          3.99          6.73         4.48 o                         
  -1   4  14         21.71         34.75         5.60 o                         
   0   4  14         12.01         18.50         4.48 o                         
                                                                                
